# Supplementary material for: FLAGS, frequently mutated genes in public exomes
Source: BMC Med Genomics. 2014 Dec 3;7:64. doi: 10.1186/s12920-014-0064-y (PMC4267152; doi:10.1186/s12920-014-0064-y)
Supplement: Supplementary file 4 — Additional file 4: Table S2.: There are two lists in this table. The first is a list of genes that overlapped between FLAGS vs. OMIM (Table S2A), and the second is a list of genes that overlapped between FLAGS vs. HGMD (Table S2B). (TXT 220 KB) [file 12920_2014_64_MOESM4_ESM.txt]

Background	FLAGS	OMIM	HGMD	WES
TTN	TTN	CYP17A1	F8	DHODH
MUC16	MUC16	HSD17B10	APC	RBM10
OBSCN	OBSCN	DHTKD1	LDLR	SETBP1
AHNAK2	AHNAK2	ACADSB	FBN1	GPSM2
SYNE1	SYNE1	CUL7	DMD	FLVCR2
FLG	FLG	OBSL1	NF1	KMT2D
MUC5B	MUC5B	MCCC1	CFTR	WDR35
DNAH17	DNAH17	MCCC2	F9	WDR62
PLEC	PLEC	HSD3B2	BRCA2	PIGV
DST	DST	HIBCH	BRCA1	SDCCAG8
SYNE2	SYNE2	SERAC1	PKD1	MASP1
NEB	NEB	AUH	BTK	ACAD9
HSPG2	HSPG2	OPA3	SCN1A	ANGPTL3
LAMA5	LAMA5	DNAJC19	ATP7B	FADD
AHNAK	AHNAK	MASP1	GCK	TGM6
HMCN1	HMCN1	COLEC11	COL7A1	CEP152
USH2A	USH2A	MECOM	RB1	DHDDS
DNAH11	DNAH11	SRY	CHD7	TECR
MACF1	MACF1	DHH	GLA	ARHGAP31
MUC17	MUC17	NR5A1	ABCD1	AARS2
DNAH5	DNAH5	CBX2	MEN1	IMPAD1
GPR98	GPR98	MAP3K1	ATM	BANF1
FAT1	FAT1	AKR1C2	CYBB	KIF1A
PKD1	PKD1	DPYD	MLH1	FAM20A
MDN1	MDN1	OPLAH	MSH2	AP4S1
RNF213	RNF213	TPMT	MYBPC3	ZBTB24
RYR1	RYR1	ACAT2	HNF1A	NCSTN
DNAH2	DNAH2	TBX22	JAG1	VPS35
DNAH3	DNAH3	STEAP3	IDS	CCDC8
DNAH8	DNAH8	SLC35A3	AR	AKT1
DNAH1	DNAH1	TRAF3IP2	TSC2	PSMC3IP
DNAH9	DNAH9	ACTN2	MYH7	ADK
ABCA13	ABCA13	CRAT	PTEN	KAT6B
APOB	APOB	WFS1	SERPING1	MEGF10
SRRM2	SRRM2	SORD	EXT1	WDR19
CUBN	CUBN	ATP8A2	ABCC8	PRRT2
SPTBN5	SPTBN5	ATP13A2	COL4A5	POLR3A
PKHD1	PKHD1	PDK3	SPAST	IDH1
LRP2	LRP2	TRIM2	GAA	CSF1R
FBN3	FBN3	SBF1	NSD1	GATAD1
CDH23	CDH23	SLC26A3	COL2A1	EZH2
DNAH10	DNAH10	MRPL44	VHL	KIF22
FAT4	FAT4	LYRM4	GJB1	PLA2G5
RYR3	RYR3	CFB	HMBS	DLX5
PKHD1L1	PKHD1L1	UNC119	SLC12A3	KLHL3
FAT2	FAT2	NGLY1	ENG	NDUFB3
CSMD1	CSMD1	STT3A	WAS	RIPK4
PCNT	PCNT	STT3B	PKHD1	SLC6A3
COL6A3	COL6A3	NLRP1	CAPN3	SLCO2A1
FRAS1	FRAS1	KIF5C	ABCA4	THRA
FCGBP	FCGBP	COX6B1	PHEX	ACTB
DNAH7	DNAH7	DECR1	USH2A	AGK
RP1L1	RP1L1	COL4A6	NF2	DDOST
PCLO	PCLO	ELMOD3	PROC	EFTUD2
ZFHX3	ZFHX3	KIAA1199	PAX6	GPR179
COL7A1	COL7A1	RPL26	NPC1	KIF11
LRP1B	LRP1B	RPL15	ACVRL1	RAD51
FAT3	FAT3	DSE	SLC26A4	RTN2
EPPK1	EPPK1	CNTN2	IRF6	SRCAP
VPS13C	VPS13C	EHHADH	KCNH2	ACO2
HRNR	HRNR	EPHX1	DYSF	ARID1B
MKI67	MKI67	GOPC	PROS1	CTC1
MYO15A	MYO15A	ITGA2	HPRT1	DNAJB6
STAB1	STAB1	FTH1	PAH	MAFB
ZAN	ZAN	BCAT1	PTCH1	MCM4
UBR4	UBR4	PRLR	OPA1	SMARCB1
VPS13B	VPS13B	PNMT	TP53	XRCC2
LAMA1	LAMA1	NPR3	MECP2	TRPV3
XIRP2	XIRP2	BCAT2	VWF	C5orf42
BSN	BSN	MALT1	GBA	CHST8
KMT2C	KMT2C	TNFRSF4	NIPBL	CIZ1
ALMS1	ALMS1	PRKCD	HBB	DST
CELSR1	CELSR1	HNRNPA1	SERPINC1	EXOSC3
TG	TG	MARS	FANCA	GUCY2C
LAMA3	LAMA3	GHRH	STK11	LZTFL1
DYNC2H1	DYNC2H1	CIDEC	TCOF1	MFF
KMT2D	KMT2D	LARS	MTM1	NDUFS8
BRCA2	BRCA2	ACP2	COL1A1	PDE4D
CMYA5	CMYA5	UBE2B	GJB2	PIGL
SACS	SACS	ACR	F7	ROGDI
STAB2	STAB2	LHB	CPS1	ADCY5
AKAP13	AKAP13	TBC1D7	TYR	CEP135
UTRN	UTRN	ATP6AP2	RET	CYP4V2
VWF	VWF	ZBTB18	NOTCH3	DNAJC6
VPS13D	VPS13D	ANK3	BMPR2	DYNC1H1
ANK3	ANK3	PHC1	LMNA	UVSSA
FREM2	FREM2	NAA10	L1CAM	NNT
PKD1L1	PKD1L1	HOXA2	MUT	PLCB4
LAMA2	LAMA2	ATP5A1	MYO7A	SF3B4
ABCA7	ABCA7	NDUFB9	AVPR2	SRP72
LRP1	LRP1	FASTKD2	COL3A1	ABCC9
ASPM	ASPM	TACO1	ALPL	AKT3
MYOM2	MYOM2	PIGT	ATP7A	MTO1
PDE4DIP	PDE4DIP	IBA57	BEST1	NSUN2
TACC2	TACC2	VTI1A	SCN5A	SERAC1
MUC2	MUC2	DES	PKLR	CARD14
TEP1	TEP1	NOTCH3	CASR	CD27
HELZ2	HELZ2	POLA1	NPHS1	FAN1
HERC2	HERC2	NAT8L	MSH6	LARS
ABCA4	ABCA4	NEK8	F11	PIGO
PPL		ARHGDIA	WFS1	RAB33B
SDK1		TP73	EDA	TGFB2
LYST		UCHL1	GALNS	CCDC78
AKAP9		VDR	IL2RG	PIEZO1
VCAN		PAX1	IDUA	IFITM5
HERC1		EYA1	GCH1	LRBA
CACNA1H		ERMARD	ACTA1	KMT2A
CELSR2		PCK1	KRIT1	PFN1
LRBA		ZNF141	EXT2	POC1A
SPTA1		KCNJ8	ELANE	TCTN3
SPTB		PGR	CLCN1	TFG
ANK2		ZFHX4	ATP2A2	COL14A1
CSMD2		ATOH7	TSC1	GRM1
SVEP1		RBP3	ABCB11	POMGNT2
ACACB		NEK2	MPZ	NMNAT1
CELSR3		TGFB3	FECH	ATP2B3
CSMD3		SSX1	PKD2	SLC52A2
DCHS1		SSX2	NR0B1	SORL1
DMD		C19orf12	OCRL	TSPEAR
PRKDC		REEP2	PPOX	AAGAB
IGSF10		EEF2	RYR1	ABCD4
RELN		ATP2B3	CD40LG	SLC52A3
OTOF		DLX5	SDHB	ALG13
DCHS2		TBX6	POLG	ATP1A3
MYO18B		C4A	RYR2	CLIC2
BIRC6		GATA4	CREBBP	FARS2
DMXL1		SLC34A2	KCNQ1	HEATR2
PDZD2		TBXAS1	CEP290	HYDIN
COL6A6		MMP14	GNAS	PLCG2
MYO7A		SLC9A9	RUNX2	RMND1
CENPF		EDNRB	CYP21A2	TMEM231
FBN2		ACAD9	ZEB2	TMEM38B
TNXB		GNAS	ADAR	CD59
NCOR2		TP63	COMP	CYP26C1
SPEN		ATIC	SHH	HOXC13
ATM		FGD1	SLC2A1	IGSF1
DNHD1		SOX9	SMPD1	KCNT1
HYDIN		CAT	LMX1B	NIN
DYSF		ACACA	CHM	PNPT1
TUBGCP6		AAAS	PRKAR1A	SKI
PCDH15		LMBR1	GLB1	SLC29A3
TSC2		SLC26A2	AGL	ZNF141
DMBT1		TRIP11	CYP1B1	ACTG2
RANBP2		COL2A1	ARSB	ANO3
MUC4		FGFR3	SOD1	CCDC114
FLNC		PDE6H	CRB1	DGAT1
NBAS		CNGA3	CDH23	DGKE
EP400		CNGB3	G6PD	DHTKD1
IGF2R		GNAT2	EYA1	EPS8L3
FASN		IGFALS	RS1	EXPH5
SZT2		NCSTN	ATP2C1	GNAL
MUC6		PSENEN	SACS	HERC2
AGRN		PSEN1	ITGA2B	INPPL1
FLNB		KIF7	CBS	KCND3
ROS1		IHH	PLP1	LRIT3
SLX4		SLC39A4	CFH	PACS1
TRPM2		PRKAR1A	NAGLU	PDGFRB
WDR90		PDE4D	BTD	PLA2G4A
CCDC108		SF3B4	HEXA	SLC5A7
COL12A1		ATP2A2	CDKN2A	TECPR2
GPR179		GDF5	PYGM	UBE3B
TRIOBP		NPR2	GCDH	UQCRC2
ZZEF1		FBN1	RPS6KA3	WDR45
MYBBP1A		PIK3CD	CHST6	AP4B1
PLB1		ACADM	FH	AP4E1
FREM1		ACADS	CLCN5	DPAGT1
MYO7B		ARHGAP31	PDHA1	PGM1
POLE		DOCK6	OFD1	POLR3B
PRUNE2		RBPJ	ACADVL	CUL3
RYR2		EOGT	DHCR7	PIK3R2
NAV2		APRT	MAN2B1	PIK3CA
SETX		EGFR	LAMA2	GNAI3
CFTR		BRAF	F5	MTFMT
DOCK8		ERBB2	RPS19	SMARCA4
ANKRD11		RAD54L	GLI3	SMARCA2
CNTRL		APC	F10	SMARCE1
CPAMD8		MUTYH	OTC	ARID1A
FANCA		PLAG1	ADAMTS13	ACTG1
DOPEY2		ADA	OCA2	SLC26A3
SEC16A		PKLR	SPG11	HSD17B4
NBEAL2		ADSL	RHO	VCP
TNC		SMARCAD1	DCX	BAG3
ITPR3		ADIPOQ	SGSH	NOTCH2
MGAM		MEN1	SHOX	PTH1R
MYH7B		TP53	TWIST1	SLC16A2
CROCC		CYP11B1	NPHS2	DNAJC5
ITGB4		CYP21A2	CDKL5	SLC29A3
SPTBN2		CYP11A1	APOB	SMAD4
VPS13A		TBX19	COL5A1	TK2
OTOGL		ABCD1	SDHD	KAT6B
PCM1		GCNT2	TAZ	PIGA
SH3TC1		PER2	GNPTAB	DYNC1H1
SOGA2		CSNK1D	FGFR1	LOXHD1
ZFYVE26		FGA	PANK2	BLOC1S6
EPG5		FGB	WT1	CAV1
EVPL		IGHM	TGM1	MPL
HIVEP3		IGLL1	ABCB4	ABCC9
MEGF8		CD79A	LPL	DNMT1
SRCAP		BLNK	PKP2	KIF7
BOD1L1		LRRC8A	MFN2	RSPH9
TEX15		CD79B	SLC3A1	GPSM2
NPHP4		PIK3R1	GALT	GRN
TLN2		BTK	FAS	PIK3CA
UTP20		SLC12A6	ABCA1	TCF4
DSP		PRRX1	FOXL2	TTN
MPDZ		TREX1	THRB	ASAH1
REV3L		RNASEH2B	PAX3	DPAGT1
CSPG4		RNASEH2C	TMEM67	GATA1
INTS1		RNASEH2A	CDH1	REEP1
CEP350		SAMHD1	VPS13B	FUS
KANK1		ADAR	GALC	HDAC8
MYCBP2		GMPPA	UROD	ATP1A3
POLQ		NOTCH2	HGD	MVK
SPG11		JAG1	HNF4A	MYBPC1
BDP1		CACNA1F	FLNA	KCNJ13
COL6A2		LARP7	NDP	LHCGR
CUL9		OCA2	PCDH19	AFG3L2
FOCAD		TYR	F13A1	ELOVL4
LAMC3		TYRP1	CHRNE	AIFM1
MXRA5		SLC45A2	VPS13A	C12orf65
SDK2		SLC24A5	GNE	RP1L1
COL18A1		C10orf11	RPGR	SNAP29
MYO9A		ALDH2	ETFDH	ST3GAL3
SIGLEC1		CYP11B2	INSR	HPSE2
COL22A1		GFAP	FLCN	AP4B1
FAM208B		HGD	G6PC	CYP24A1
MYH1		SLC16A2	ZIC2	SPR
NUP214		HR	KCNJ11	ALG8
TDRD6		RBM28	ATRX	C10orf2
TENM4		SERPINA3	TCIRG1	GCDH
TRANK1		A2M	CTNS	OFD1
ACAN		OGDH	EFNB1	FA2H
DOCK6		ACAT1	MC4R	SPG11
NOTCH1		AMACR	COL1A2	VPS13A
XIRP1		ATRX	SMAD4	BOLA3
CHTF18		RAG1	TP63	C19orf12
SVIL		COL4A5	ACADM	SLC40A1
UMODL1		COL4A3	PEX1	ATP13A2
HIVEP1		COL4A4	HBA2	PTPRC
KIAA1217		ALMS1	PRF1	KCNJ11
KIAA1549		ATP1A3	PTPN11	ASPM
KIF20B		ATP1A2	GRN	GLB1
NUP210		FOXF1	CYLD	IL10RA
PCNXL2		ASPSCR1	PORCN	KCTD7
RTTN		APP	PCCB	PKHD1
SBF1		APOE	SLC6A8	SACS
TECTA		PSEN2	STAT3	CACNA1S
CACNA1S		FAM20A	ITGB3	CASK
CEP250		WDR72	PLA2G6	EFHC1
COL27A1		C4orf26	KAL1	KCNQ2
GPR112		DLX3	HNF1B	CAPN3
VWA8		AMELX	TTR	CLN6
KALRN		FAM83H	EMD	DES
SPAG17		ENAM	SLC7A9	ST3GAL5
ZFHX4		KLK4	PMM2	MPV17
KIAA1109		MMP20	GUCY2D	UPF3B
MYH13		ACY1	SETX	APOE
ADAMTS7		APOA1	MYOC	RYR1
GOLGB1		GSN	FGA	TREM2
KIAA0556		TTR	NEB	C5orf42
NRAP		OSMR	COL4A3	RBP4
SIPA1L3		IL31RA	EYS	SLC52A2
ATP2C2		LYZ	TPP1	SUCLA2
DIDO1		SOD1	SURF1	WDR35
MYH6		TARDBP	GATA4	CSF1R
RTEL1		FIG4	SLC4A1	CYP1B1
SPATA31D1		OPTN	PARK2	DNAJC6
AKAP6		VCP	LAMB3	GBE1
DMXL2		UBQLN2	TYMP	RP1
HTT		SIGMAR1	SGCE	STAT1
IFT140		CHMP2B	ATP8B1	USH1C
KIAA2026		PFN1	KIT	LMNA
SORL1		ERBB4	CYP17A1	TGM6
ZNF646		ALS2	MID1	TRAPPC9
FER1L6		SETX	MUTYH	PRKCG
MTUS1		FUS	GJA1	TRPV4
RECQL4		VAPB	ABCA3	COCH
SCN10A		ANG	UGT1A1	CUL7
BZRAP1		C9orf72	AIRE	SNRNP200
EFCAB6		ALB	ASS1	SOD1
PTPN13		KCNJ2	RPE65	CDHR1
SPEG		AR	IKBKG	DDX11
TICRR		GATA1	FOXC2	SLX4
ABCA12		RHAG	LCAT	UBQLN2
ARHGEF10		NT5C3A	PMP22	BSCL2
GSE1		SPTB	NR5A1	FGD1
TCHH		ALAS2	ABCC6	GATA4
WFS1		GLRX5	TCF4	CCDC88C
ADAMTS9		SLC25A38	GLDC	ABCD4
ALPK2		ABCB7	TBX5	GARS
APC		MECP2	UNC13D	FLNC
CCDC88C		UBE3A	FGFR2	PRPH2
MYOF		CDKL5	ALDH7A1	AKT3
CENPE		F12	COL17A1	MTOR
DLEC1		COL4A1	SRY	EVC2
FLG2		PAX6	LRP5	MYOC
MCM3AP		RSPO4	FGG	ABCA4
MYH4		FOXE3	PEX6	EXOC4
PLXNB3		PITX3	CACNA1A	LTBP2
PRRC2B		POR	PTS	CRB1
PTPRZ1		FGFR2	DNAH5	
BRCA1		MYH11	OTOF	
GOLGA4		ACTA2	SMARCB1	
HEATR1		MYLK	BLM	
OBSL1		PRKG1	CPT2	
PLEKHG4B		SMAD6	TPO	
ABCA3		NOTCH1	TGFBR2	
MYH14		GRN	UBE3A	
NIN		COX7B	CYP11B1	
PKD1L2		FGF10	WRN	
QRICH2		BCHE	PCNT	
CDK5RAP2		APOA2	RASA1	
DUOX2		HSD11B2	ITGB4	
FANCM		ARG1	ASPA	
GREB1		ASL	PCCA	
HECTD4		CYP19A1	THAP1	
TRRAP		DDC	SPINK5	
ADAMTS20		DSG2	EBP	
ATG2A		DSC2	MMACHC	
IGFN1		JUP	SLC45A2	
MICAL3		RYR2	KCNQ2	
MYH11		TMEM43	CTSC	
NWD1		DSP	MLC1	
PLXNA3		PKP2	PINK1	
ABCC10		CTNNA3	NTRK1	
COL20A1		ENPP1	UMOD	
FBN1		ABCC6	SH2D1A	
MYO5B		SLC2A10	HEXB	
NUMA1		TPM2	PRPH2	
PLXNB2		TNNI2	TSHR	
USP34		MYBPC1	DSP	
ABCC3		MYH3	BMPR1A	
LTBP2		PIEZO2	RP2	
MGA		ECEL1	RAG1	
PRRC2C		GLE1	ARSA	
TTC3		VPS33B	MVK	
ARHGEF17		VIPAS39	BBS10	
C5orf42		WISP3	CACNA1F	
COL5A1		TNNT3	ASPM	
GOLGA3		PRPS1	SGCA	
IFT172		ASNS	SLC4A11	
PHRF1		GOT1	BCKDHB	
DUOX1		AGA	GPR143	
SYNJ2		TBX21	CNGA3	
ZNF407		TTPA	TNNT2	
MYOM3		ATCAY	PMS2	
TRIO		APTX	ALDH3A2	
UGT1A1		FLVCR1	L2HGDH	
CASC5		RNF170	ABCA12	
CCDC180		MTPAP	MCCC2	
CEP192		AFG3L2	SLC12A1	
COL11A1		PIK3R5	FAH	
LMO7		ATM	IGHMBP2	
ADAMTSL1		MRE11A	DYNC2H1	
MYO9B		FLNB	TG	
SYTL2		HOXA1	SLC5A2	
TENM3		SPINK5	KRT5	
CHD7		TF	GHR	
COL17A1		SCN5A	SOX10	
DOCK5		GJA5	AAAS	
MYOM1		ABCC9	CUL7	
RIF1		SCN1B	PPT1	
BAIAP3		SCN2B	ATP1A2	
FN1		KCNQ1	PLEC	
PNPLA7		KCNE2	SALL1	
ABCC6		NPPA	FUS	
ANK1		KCNA5	ITGB2	
EXPH5		MYH6	SLC22A5	
LRRK1		TBX20	PHKA2	
MYH8		ACTC1	SLC26A3	
SNAPC4		TLL1	SIX3	
SPATA31E1		NKX2-5	GFAP	
CUL7		CITED2	FLG	
LAMB1		GATA6	NKX2-5	
PTPRB		GJA1	FKRP	
RALGAPA2		CRELD1	AVP	
ARHGAP32		CYBB	IL12RB1	
INADL		DIAPH3	CLCN7	
MAMDC4		OTOF	CYP27A1	
MYO10		TSHZ1	CDC73	
PAPLN		GNAI3	ASL	
TENM2		PLCB4	AIP	
WNK2		ITCH	ERCC6	
ZNF638		NRAS	NKX2-1	
AIM1		CASP10	NHLRC1	
DLC1		AIRE	HSD17B4	
MYLK		PLCG2	RP1	
PDCD11		PSMB8	POMT1	
PTPRF		DRD4	KCNV2	
SGK223		PITX2	SEC23B	
SON		FOXC1	FOXC1	
TIAM2		BCL7A	FERMT1	
ALPK3		IL12B	BBS1	
F5		IFNGR1	CPOX	
FRYL		ASXL3	FLT4	
KMT2A		RECQL4	COL6A2	
KNTC1		FOXE1	PSEN1	
MST1R		OCLN	HGSNAT	
NUP98		PTEN	PRRT2	
SCRIB		ACTB	EVC	
UNC13B		ACTG1	SPG7	
CCDC171		BBS1	CLCNKB	
DLG5		BBS10	BCKDHA	
LAMA4		TRIM32	LAMB2	
LAMB2		BBS12	TNNI3	
LAMB4		MKS1	CFI	
MAST4		CEP290	SOX9	
SCN9A		LZTFL1	SLC7A7	
THADA		BBS2	GDAP1	
ACE		ARL6	SPRED1	
AZI1		BBS4	FLNB	
COL5A3		BBS5	MYO15A	
KNDC1		MKKS	FRMD7	
RREB1		BBS7	TRPS1	
THSD7A		TTC8	TGFBI	
TNS1		TAP1	CLN3	
AHCTF1		TAPBP	CYP27B1	
ARAP2		TAP2	TERT	
CABIN1		RFX5	ALAS2	
MYO3A		RFXAP	FANCG	
NCOA6		ASCC1	SOS1	
RP1		CTHRC1	EVC2	
SI		MSR1	FGB	
TRPM5		GJB2	PITX2	
AKAP11		TAZ	KCNJ1	
DHX34		SLC12A1	COL4A4	
GCN1L1		KCNJ1	ANK1	
MAP1A		CLCNKB	GH1	
PASK		BSND	FOXP3	
WDR96		CLCNKA	CLN6	
ABCC12		PTCH1	HADHA	
CDC42BPG		PTCH2	COLQ	
DCDC1		RASA1	RPGRIP1	
FNDC1		PDGFRB	RDH12	
KIF26B		PDGFB	ANO5	
MAN2B2		SLC20A2	XPC	
MYO18A		THOC6	MCCC1	
PEG3		DMD	TRPV4	
WDFY3		CDKN1C	SLC2A2	
ZNF292		NSD1	RAB3GAP1	
ABCA2		GP1BA	ACAT1	
ABCC2		GP1BB	POMGNT1	
ADAMTSL3		GP9	DOK7	
MYH15		BEST1	MTHFR	
NOTCH3		ADRB2	DICER1	
PCNX		UPB1	WISP3	
PTPN23		COL6A1	PLG	
TTC40		COL6A2	ECM1	
ABCA6		COL6A3	PALB2	
ANO7		CYP4V2	EPM2A	
CHD6		FREM1	ERCC2	
EVC2		SLC10A2	GPR98	
JMJD7-PLA2G4B		HSD3B7	F2	
TMPRSS9		AKR1D1	POR	
TNKS1BP1		CYP7B1	NR3C2	
ABCA8		BTD	STAR	
ATR		KCNK9	COL4A1	
FYCO1		FLCN	LAMP2	
KIF26A		BCS1L	SLC25A13	
LRRK2		KRAS	TH	
MEGF6		RB1	EIF2AK3	
PTPRD		NOD2	IVD	
C1orf173		P2RX1	BBS2	
COL4A2		GP6	SLC5A1	
ITSN2		ACTN1	GATA6	
PLA2G4B		ITGA2B	SBDS	
PTPRH		ITGB3	STXBP1	
TJP3		GFI1B	PAFAH1B1	
UNC13C		P2RY12	FTL	
CEP290		FOXL2	DES	
DSCAML1		UBE3B	HR	
FRY		KLF1	VPS33B	
GAK		OPN1LW	ALDOB	
LRP5		OPN1MW	DGUOK	
MROH2B		ASXL1	RAPSN	
NCAPD3		SRP72	ATL1	
NUP188		PLS3	GATA3	
PLXNA1		PHF6	PRPF31	
SHROOM3		RLBP1	FBN2	
ZDBF2		EMG1	LYST	
ANKRD26		SIX1	CC2D2A	
ARHGAP21		BMP2	ATP6V0A2	
ATP8B3		BMPR1B	NOTCH2	
C2CD3		ROR2	MTTP	
C4orf21		NOG	LIPA	
COL15A1		HOXD13	CD46	
KIAA0947		PTHLH	CRX	
KIAA1551		HDAC4	MMAA	
LTBP1		PAPSS2	FOXF1	
NCKAP5		TRPV4	ADSL	
PIK3C2B		RGS9	APOA1	
PRDM2		RGS9BP	CP	
TNRC6A		BCKDK	MNX1	
BRWD1		TFAP2A	TECTA	
CILP		SIX5	EDAR	
KIAA1683		PPM1D	COL11A1	
LAMB3		BRIP1	CYBA	
PKDREJ		AKT1	HMGCL	
PTPRS		PIK3CA	SMARCAL1	
PXDNL		RB1CC1	LAMA3	
SCN4A		TSG101	REEP1	
YLPM1		PRDM5	GLMN	
ZNF318		ZNF469	AGXT	
ABCA1		ATP2A1	MYH9	
ABCA9		SCNN1B	PHOX2B	
MADD		SCNN1A	INF2	
SPEF2		SCNN1G	DBT	
TRPM1		CYLD	ADA	
WDR62		SLC52A3	ATP6V0A4	
ATP10A		SLC52A2	AQP2	
CACNA1G		PLOD2	AHI1	
COL16A1		GPD1L	TRAPPC2	
FARP2		CACNA1C	CYB5R3	
NID2		CACNB2	HFE2	
PARP4		KCNE3	SOX2	
PLCE1		SCN3B	CCM2	
WNK1		HCN4	TCF12	
ZNF142		MAOA	NPHP4	
ABCC11		MYC	RPL5	
AKAP12		LEMD3	ENPP1	
ARHGEF11		CD96	SCN9A	
CAD		C1QA	DCLRE1C	
COL14A1		C1QB	HBA1	
DNAJC13		C1QC	BBS12	
LRRIQ1		C1R	C3	
NLRP5		C1S	NEU1	
NOTCH2		C2	SLC16A2	
PLXNA4		C3	ARX	
PLXND1		C4B	HADHB	
SCN11A		C5	NCF2	
SYNM		C6	DSG2	
TANC1		C7	TMC1	
TIMELESS		C8A	PDCD10	
ADAMTS14		C8B	COL6A1	
ADAMTS18		C9	EIF2B5	
CASZ1		TPM3	CLDN16	
DHX57		HTRA1	PCDH15	
GLI2		IRF8	GUSB	
JMJD1C		CD8A	GJC2	
LRP4		CHD7	FZD4	
NINL		SEMA3E	OAT	
NPC1L1		NSDHL	ATP1A3	
PCNXL3		PIGL	GAN	
RAI1		NLRP3	SCN4A	
TEX14		CC2D2A	TMPRSS6	
ARAP3		RPGRIP1L	EDNRB	
CREBBP		TMEM67	HBD	
DOCK10		MMP1	ACADS	
MSH6		CPT2	KRT14	
PLIN4		CPT1A	SPTB	
PLXNA2		CR1	RAG2	
SLC12A7		L1CAM	ALDH5A1	
ZNF462		COL1A1	C10orf2	
ADAMTS13		NT5E	MC2R	
ARHGEF28		PRG4	CCDC39	
BAZ2B		TGFB1	CNGB3	
BPTF		ASPA	BAP1	
CGNL1		CARD9	CDKN1C	
DENND4C		CLEC7A	JAK3	
SFI1		IL17RA	ACTA2	
SMG1		IL17F	MPL	
SPHKAP		STAT1	GP1BA	
ARAP1		GNAQ	HSD3B2	
DIP2A		CPS1	AICDA	
DOCK9		CES1	SGCB	
KMT2B		CPN1	NYX	
NSD1		SDHD	VDR	
PAPPA2		ANK2	POMT2	
PLA2R1		FLNA	SMARCA2	
PRR5-ARHGAP8		SCO2	ZEB1	
SCN5A		COX15	HSD11B2	
SEC31B		MAP2K1	TRPM6	
TULP4		MAP2K2	APOE	
ASXL3		LDB3	SLCO2A1	
CEP170B		LMNA	POLH	
CLTCL1		NEXN	GATA2	
DHX37		TNNT2	TGFBR1	
DYNC1H1		RBM20	NBEAL2	
IQGAP3		TNNI3	SEPN1	
KIAA1549L		TTN	CUBN	
MAP1B		SDHA	LMAN1	
MYO5C		BAG3	BCHE	
PHF3		CRYAB	SLC26A2	
PREX1		EYA4	APRT	
TENC1		LAMA4	SLC40A1	
TRAP1		MYPN	RDH5	
ADAMTS12		SGCD	GAMT	
AKNA		PRDM16	ALOX12B	
ANKHD1		CSRP3	NMNAT1	
ASH1L		MYBPC3	CLN5	
ATG2B		TCAP	QDPR	
CCDC88B		PLN	GLRA1	
CDHR2		MYH7	PDE6B	
DNMBP		TMPO	LAMC2	
ERCC6		VCL	FANCD2	
KIAA0922		FKTN	GALK1	
MYO1A		TPM1	MYO5B	
NID1		TNNC1	EFTUD2	
NLRC5		GATAD1	ARG1	
PIK3C2G		JPH2	DSPP	
UNC79		PRKAG2	OTX2	
A2ML1		MYL2	SDHC	
ARHGAP8		MYOZ2	CSF1R	
ATP10B		CALR3	MFSD8	
COL24A1		CAV3	AIPL1	
DNAH6		MYL3	HPS1	
HEATR5A		MYLK2	GBE1	
KIAA2018		MYH8	SLC25A20	
MICALL2		SLC22A5	BRAF	
MROH7		SLC25A20	SLC19A2	
OPLAH		PPARG	DSC2	
PER1		MEGF8	UROS	
PLEKHH2		RAB23	ACE	
PRRC2A		GJA8	RRM2B	
RGS12		CRYBA1	MITF	
TNRC18		BFSP2	WDR45	
USP6		GJA3	FGFR3	
XDH		MIP	PCSK9	
ADAMTSL4		CRYBB1	NPHP3	
ASXL1		FYCO1	MKKS	
C2orf71		LIM2	ANTXR2	
CEP152		CRYGC	SGCG	
CEP164		CRYGS	LGI1	
CORO7		CRYBB3	NPR2	
CORO7-PAM16		CRYBA4	IFNGR1	
EP300		CRYBB2	COL10A1	
EPHA8		VIM	F12	
LAMC1		CHMP4B	HSPG2	
LY75		BFSP1	XIAP	
PLEKHG2		TDRD7	CTSK	
PPAN		AGK	FKTN	
PPAN-P2RY11		CRYGB	SH3TC2	
RRBP1		CRYGD	POU3F4	
TCOF1		NHS	ISPD	
TLN1		HSF4	PEX7	
TRIP11		EPHA2	AMH	
ALK		CRYAA	TTN	
ANKHD1-EIF4EBP3		SLC16A12	TREX1	
ATP7B		MAF	CASK	
C2orf16		AXIN1	ATP6V1B1	
CTTNBP2		VANGL1	TK2	
HK3		LRP4	MOCS1	
KIAA1244		RYR1	HLCS	
LLGL2		GDNF	SLC39A4	
LONP1		ASCL1	POLR3A	
LPA		BDNF	DNM2	
MLLT4		EDN3	DARS2	
MYBPC3		RET	SQSTM1	
MYH2		RNF216	MMAB	
MYO1C		CA8	SERPINA1	
NLRP1		CP	BCOR	
NOD2		DNMT1	FUT1	
PFAS		WDR81	TRPM1	
SH3TC2		CAMTA1	C19orf12	
TENM1		VLDLR	CA2	
TP53BP1		CST3	MAT1A	
UGGT2		PRNP	NOG	
ABCA10		PDCD10	SCNN1A	
CD163L1		SLC6A8	DPYD	
CNGB1		GAMT	WDR62	
FHOD3		GATM	STAT1	
FRMPD1		SNAP29	INS	
KIAA1462		GAD1	CHEK2	
KIF14		KANK1	RPL11	
MCF2L		ERCC6	FAM20A	
NBEAL1		ERCC2	GK	
PLEKHG3		ERCC1	GJA8	
PLXNB1		CTC1	RUNX1	
TRPM6		CYP27A1	CCDC40	
ZNFX1		PPT1	PRNP	
ABCA5		CTSD	SCN2A	
ABCB5		CTSF	NNT	
ABCC1		TPP1	TTC37	
CUX1		CLN3	FHL1	
LY75-CD302		DNAJC5	AGA	
NAV3		CLN5	SLC25A15	
SPTAN1		CLN6	MYCN	
TAS1R3		MFSD8	XPA	
CHD9		CLN8	ETHE1	
CHL1		ABHD5	FGD1	
CIT		TFAP2B	BSCL2	
DDX60L		DYNC1H1	RAB27A	
FLII		HSPB1	ARSE	
KIAA0100		GDAP1	GSS	
MAST2		HSPB8	ETFA	
MYH9		DNM2	TUBA1A	
NLRP12		AARS	SUMF1	
PPP1R26		YARS	FOXG1	
RGS3		MPZ	ALS2	
RRP12		INF2	UBR1	
SLC12A3		GNB4	FMO3	
ARHGEF10L		HOXD10	D2HGDH	
CGN		PLEKHG5	NHS	
DOCK2		KARS	SFTPC	
MSLN		PMP22	SMC1A	
MYH3		LITAF	RAD51C	
RPAP1		EGR2	LEMD3	
SLIT3		KIF1B	GLUD1	
TCF20		MFN2	SLC6A5	
TTC21B		MED25	AGPAT2	
WRN		GARS	COL6A3	
ATP13A5		MTMR2	KRT10	
CD109		SBF2	G6PC3	
FGD5		SH3TC2	ERCC5	
KIF1B		NDRG1	XK	
MAN2C1		PRX	KRT1	
NUP153		FGD4	BBS7	
PIKFYVE		GJB1	GNRHR	
PRX		LRSAM1	SEC63	
PTCH1		SH3BP2	FIG4	
PZP		PTPN14	CANT1	
REXO1		ABCB11	GHRHR	
RIMS2		ATP8B1	PEX12	
TAF1L		ABCB4	MLYCD	
ULK4		VIL1	GPI	
USP36		LIPA	CHAT	
ARHGEF40		ANKH	C7	
COL6A1		EBP	PRKCSH	
FBLN2		ARSE	STXBP2	
FUK		GNPAT	LHCGR	
HIVEP2		IMPAD1	OPTN	
LAMC2		HDAC6	GJA3	
LST3		EXT1	GDF5	
MAP3K15		TAF15	SALL4	
MICAL1		TFG	AMN	
PDE6B		NKX2-1	FXN	
PHLDB1		VPS13A	TTC21B	
PLCH2		PRPH2	VCP	
SHROOM2		CHM	INPPL1	
TNK2		MEF2C	ABHD5	
USP24		NCF1	TULP1	
ZNF106		NCF2	GP1BB	
ASCC3		CYBA	PNP	
CC2D2A		GPSM2	POU1F1	
DDX60		SAR1B	DUOX2	
GCC2		DNAI1	CYP11B2	
H6PD		RSPH4A	MERTK	
IGSF22		RSPH9	ANG	
ITPR2		CCDC39	IQCB1	
KIF17		CCDC40	SLC20A2	
SCNN1D		DNAL1	SFTPB	
SETD2		CCDC103	PNPLA2	
SMG6		HEATR2	PLCE1	
TAF1C		LRRC6	GALNT3	
TONSL		DNAAF3	FRAS1	
TPR		CCDC114	PCSK1	
WDR17		DRC1	ACTC1	
ZNF804B		ZMYND10	CYP19A1	
ANKRD12		ARMC4	ABCC2	
BCAR1		RSPH1	NCF1	
CNTNAP2		DYX1C1	APTX	
DUSP27		CCDC65	PHYH	
FANCI		SPAG1	RPGRIP1L	
FBF1		DNAH5	TACSTD2	
GEMIN4		HYDIN	ESCO2	
GTF3C1		NME8	TPM2	
IFT122		DNAH11	SLC17A5	
LMTK2		DNAI2	KIF7	
LRPPRC		PHKG2	DYM	
MAP2		CIRH1A	SLC52A3	
MYO3B		KRT18	NAGS	
PALM2-AKAP2		KRT8	KRT6A	
PI4KA		ASS1	EPG5	
SIPA1L2		SLC25A13	PC	
STON1-GTF2A1L		UBB	HFE	
TNS3		RUNX2	MEFV	
ULK1		PITX1	PRKCG	
ANKRD30A		ERCC8	VKORC1	
CAMTA1		CHUK	DEPDC5	
CPZ		COQ2	COL5A2	
FMN1		PDSS1	ABCG8	
LOXHD1		PDSS2	SCNN1B	
MCPH1		COQ9	OBSL1	
NOL6		COQ6	TARDBP	
PARD3B		RPS6KA3	GPC3	
PLEKHG6		SCN8A	ZMPSTE24	
POLRMT		VPS13B	PLOD1	
SETD1A		CLCF1	KDM5C	
TBC1D9B		CRLF1	MCOLN1	
ACAD10		SRC	SIL1	
ADCY10		PTPN12	KLHL40	
CCDC40		PTPRJ	ZFYVE26	
CIC		RAD54B	IL7R	
CIITA		OPN1SW	SF3B4	
COBL		BUB1	AMT	
GPR125		BAX	CASQ2	
IGHV2-70		MCC	DPAGT1	
KTN1		MSH2	IRAK4	
MAPKBP1		MLH1	SUOX	
MUC12		PMS2	MAX	
PER2		MSH6	MYH6	
PLA2G4F		TGFBR2	FANCC	
RADIL		MLH3	TNFRSF1A	
SHPK		EPCAM	GNS	
STK36		DLC1	SLC29A3	
TNN		AXIN2	BAG3	
UVSSA		BUB1B	ERCC8	
ADAM8		CTNNB1	CDH3	
AGBL1		DCC	NDUFV1	
BOC		EP300	FUCA1	
CACNA2D4		PDGFRL	CDAN1	
COL5A2		SLC25A1	ROBO3	
DEPDC5		PSAP	MPV17	
DNAH14		RAG2	SLC22A12	
DOCK7		LMAN1	POMC	
GEMIN5		LPL	LPIN1	
KAT6A		IL2RG	MKS1	
KIAA1009		ACSF3	CLN8	
KIF24		GFM1	EZH2	
MAGI1		MTO1	OXCT1	
MED16		RMND1	RAF1	
MIA3		EARS2	APOA5	
PEAK1		PNPT1	FKBP10	
PTPRN2		FARS2	CYP7B1	
ROBO1		MTFMT	AGK	
TTC21A		ELAC2	KIF5A	
ADCY7		SFXN4	DSG1	
AMZ1		MRPS16	WNT10A	
ATP9B		TSFM	POLR1D	
C20orf26		TUFM	PEX10	
CACNA1D		MRPS22	MTRR	
CR1		AIFM1	IFT140	
DOCK1		C12orf65	SRCAP	
GLI3		AARS2	GFPT1	
HEATR5B		MRPL3	TSPAN12	
IQGAP2		CFD	COL11A2	
ITGAD		CFI	ERCC4	
ITGAX		NDUFS6	HSD17B3	
LRIG1		PDE6C	TMPRSS3	
MED13		GUCA1A	PROKR2	
MSLNL		SEMA4A	STRA6	
NLRP2		PROM1	CETP	
NUP205		RPGRIP1	GPR56	
OSBPL5		CDHR1	AMHR2	
TMEM131		C8orf37	LBR	
AGL		RAB28	SMAD3	
AOX1		ABCA4	DOCK8	
ARID1B		PITPNM3	PAX9	
ATP8B4		GUCY2D	IGFALS	
CACNA1E		RIMS1	PPARG	
CECR2		ADAM9	DLL3	
CEP135		AIPL1	SERPINA7	
COL28A1		RPGR	BRIP1	
FPGT-TNNI3K		CRX	LIFR	
KIAA0195		CFTR	PIK3CA	
KIF13A		CTDP1	SCARB2	
KIF13B		SLC33A1	LPAR6	
NACA		MGAT2	CTC1	
RAB11FIP1		SLC35C1	PEPD	
RPGRIP1L		B4GALT1	PRSS1	
SCUBE1		COG7	A4GALT	
SORBS1		SLC35A1	LRRK2	
ADAMTS17		COG1	MTR	
CCDC158		COG8	GRM6	
DAAM2		COG5	TYRP1	
IKBKAP		COG4	WNT1	
KIF7		TMEM165	ACP5	
LMF2		COG6	ANKH	
MAP4		SLC35A2	BBS4	
MLH3		PMM2	F13B	
MYO1F		MPI	SPTA1	
NISCH		ALG6	FBP1	
NOTCH4		ALG3	TBX22	
NPC1		DPM1	CTSA	
NPHP3		MPDU1	ALB	
NPHS1		ALG12	TCN2	
PER3		ALG8	HEPACAM	
PHKB		ALG2	SDHA	
RAPGEF3		DPAGT1	CLRN1	
SPTBN4		ALG1	NPHP1	
TTLL5		ALG9	KIF11	
ZNF831		RFT1	GJB3	
C3		DPM3	MYH3	
CDAN1		ALG11	EDN3	
EXD3		SRD5A3	INVS	
EYS		DDOST	NLRP7	
GBF1		ALG13	MATN3	
KIDINS220		PGM1	MC1R	
KIF1A		DPM2	CHRNA1	
MAN2A2		ZIC3	TAT	
MICAL2		TAB2	GP9	
MYBPC2		HRAS	SLC6A19	
NFASC		CLMP	UBIAD1	
NLRC3		PLG	TTPA	
PPARGC1B		TBX1	KCNJ2	
PREX2		FBN2	PROP1	
RANBP17		PRRT2	NDUFS1	
RIMBP2		CPOX	ROR2	
SLC12A4		KERA	TFR2	
SPTBN1		COL8A2	DYNC1H1	
SSFA2		TGFBI	ECEL1	
SUN1		SLC4A11	HOXD13	
TNNI3K		ZEB1	ASAH1	
TTC37		AGBL1	RTEL1	
TTC7A		UBIAD1	SLC2A10	
TTF2		DCN	CACNA1H	
UNC13D		TACSTD2	SAMHD1	
ZNF335		VSX1	GIF	
ATP12A		PIKFYVE	MBTPS2	
BCL9		NIPBL	PDHX	
CACNA1F		RAD21	ZNF469	
CARD14		HDAC8	FAM20C	
DNAH12		IGBP1	CHRNG	
GON4L		TUBB3	LEPRE1	
KAT6B		KIF2A	MAPT	
KMT2E		TUBG1	CYP4V2	
LLGL1		CNTNAP2	CHKB	
MTUS2		LAMC3	MPI	
PAPPA		NR3C1	RBM20	
SBF2		H6PD	TUBB3	
SLC38A10		HSD11B1	PRG4	
TCF3		CYP2A6	RAI1	
URB2		TBX15	HADH	
ZNF236		SDHB	MSX1	
AP5Z1		KLLN	SUFU	
CASKIN2		SOST	GLRB	
CD36		IFT122	SLC25A38	
CNTLN		WDR35	KAT6B	
COL4A3		IFT43	POLR3B	
EVC		WDR19	SYNGAP1	
FLNA		TMCO1	KCNA1	
ITGA7		PAX3	PDE6C	
KIAA1755		EFNB1	LDHB	
LRRC16B		SEC23A	NCSTN	
LTBP4		HPGD	PDE4D	
NEBL		TCF12	ARID1B	
NUP160		ERF	TSEN54	
PARD3		IL11RA	BBS9	
SCN7A		CYP26B1	ATP13A2	
TBL3		TWIST1	PRPF8	
TIAM1		MSX2	SKI	
TPO		UGT1A1	ACVR1	
UNC5B		INSL3	TBX3	
USH1C		MNX1	PRX	
ANKRD27		ATR	B3GALT6	
ASTN2		ELN	TFAP2A	
COL19A1		FBLN5	TACR3	
COL4A4		EFEMP2	ALG1	
GPR123		LTBP4	FLVCR2	
HR		ATP6V0A2	GNPTG	
IARS		PYCR1	SLC6A3	
PLD2		ALDH18A1	NBN	
PRDM16		HBG2	RLBP1	
RUSC2		CTH	ACAD8	
SNED1		CTNS	PHKG2	
SORBS3		SLC3A1	TMEM127	
ANO2		SLC7A9	SLC25A1	
ATP11A		IDH2	ACOX1	
ATP13A4		D2HGDH	TRIM37	
CHD8		HSD17B4	HOGA1	
DFNB31		GLYCTK	DPYS	
ECE2		LIG1	HSD3B7	
EFCAB5		TOP1	IGF1R	
EIF4G1		TOP2A	TBX19	
ITPR1		TBC1D24	PAX8	
KCNH6		LAMP2	SERAC1	
MFI2		SLITRK6	HMGCS2	
N4BP2		TIMM8A	GNAL	
NLRP13		POU3F4	DNAI1	
PLEKHG4		SMPX	HESX1	
PML		DIAPH1	DNMT3B	
SPAG5		MYO7A	UBQLN2	
TET1		COL11A2	ALG6	
TRAPPC9		POU4F3	BARD1	
TRPM4		MYH9	MCFD2	
ANKMY1		MYO6	ADAMTSL4	
ATP10D		SLC17A8	SMCHD1	
BMP1		GRHL2	ZMYND10	
ESPL1		KCNQ4	KCNQ4	
FLT4		GJB3	ALG8	
HEATR4		TMC1	MANBA	
KIF16B		DSPP	FAN1	
MED13L		GJB6	TGFB2	
NEURL4		CRYM	SDCCAG8	
NLRX1		P2RX2	CRYAB	
NRDE2		CCDC50	LIPH	
PPRC1		MYO1A	FA2H	
PTPRG		MYH14	MAP2K2	
PTPRJ		CEACAM16	PYCR1	
SEMA5A		DFNA5	BMP4	
SIPA1L1		TNC	LCA5	
TJP2		TECTA	PFKM	
CDC42BPB		COCH	PIEZO1	
CHD3		CDH23	NSDHL	
CLSPN		GIPC3	SUCLG1	
CNTN6		STRC	NFIX	
CNTNAP4		USH1C	SLX4	
CR2		OTOG	CBL	
CTC1		OTOA	SMOC1	
GCNT2		PCDH15	ABCG5	
ITGA8		RDX	MTMR2	
ITGAE		GRXCR1	LRP4	
KDM6B		TRIOBP	COQ2	
MAN2A1		CLDN14	USH1C	
MAP3K6		MYO15A	LRRC6	
NOC2L		MYO3A	SERPINF1	
PCSK6		ESRRB	MRAP	
PIK3C2A		ESPN	HBG2	
PLEKHN1		HGF	SLC34A3	
POLR1A		SLC26A4	AMELX	
PTCHD2		ILDR1	FSHR	
PTPRU		CIB2	BCS1L	
STARD13		MARVELD2	FOXE3	
TCIRG1		TMIE	ABCC9	
TMEM2		SLC26A5	TUBB2B	
ZC3H13		LRTOMT	ILDR1	
ADAMTS2		LHFPL5	MAFB	
ADCY4		MSRB3	STS	
AFF1		SYNE4	TGIF1	
ANKRD35		LOXHD1	STAMBP	
CACNA1B		TPRN	HAX1	
COL4A1		TMPRSS3	REN	
DOT1L		PTPRQ	CPT1A	
ERN2		OTOGL	ACTG1	
FAM179A		SERPINB6	PKP1	
FRMPD2		CABP2	GJB6	
HECTD1		TSPEAR	CD36	
INSRR		FGF3	KRAS	
LDLR		BCAP31	TNNC1	
LIPE		PIEZO1	MFRP	
MASP1		HBB	NR3C1	
PLCG2		SNCA	SPR	
PLEKHA6		SNCB	RSPO4	
RBP3		ITM2B	WDR36	
TRAK1		MAPT	CHST14	
TSHZ2		GATA2	TBX1	
ABCC8		OCRL	TPM1	
AK9		CLCN5	ADAMTSL2	
ASTN1		ATN1	AK2	
CDHR5		SMOC2	DSG4	
COL11A2		WT1	PEX2	
GAS2L2		KRT14	C2orf71	
GPR116		CANT1	BUB1B	
GPR124		DHCR24	GALE	
HIP1R		DGCR2	CRYBB2	
IGHMBP2		AQP2	DHODH	
KIAA0586		AVPR2	CYP11A1	
KIF21B		AVP	NDUFS4	
MBTPS1		GCK	PRSS56	
MIS18BP1		INS	FAM83H	
MMRN1		HNF1A	CARD14	
MYCBPAP		INSR	C5	
MYO16		PAX4	ANKRD26	
NBEA		GLIS3	KCND3	
NCOR1		ABCC8	ZIC3	
NF1		HNF1B	CTRC	
OCA2		PTF1A	TTC8	
PDIA2		KCNJ11	SRD5A3	
PIWIL3		ZFP57	SYNE1	
PLCH1		AKT2	TRPC6	
PRG4		RPS19	GGCX	
RECQL5		RPS26	GIPC3	
TANC2		RPS17	TNFRSF13B	
TIE1		RPL35A	SCO2	
XRN1		RPL5	DGKE	
AKAP2		RPL11	FOXH1	
ARID2		RPS7	SCNN1G	
CRB1		RPS10	GJA5	
CRB2		RPS24	PGK1	
DSG1		BMPER	NLRP3	
ERBB3		ZFPM2	FYCO1	
FAM179B		MTAP	DFNB59	
FHDC1		SPINT2	ANGPTL3	
ITGA11		NEUROG3	EIF2B3	
JUP		GUCY2C	SLC12A6	
KIF1C		DLD	LTBP2	
KIF27		DPYS	NDUFS2	
MSH2		DMGDH	RAB23	
OGDHL		LRP2	RHAG	
PLEKHA7		DBH	LIG4	
PTK2B		ANKK1	DPY19L2	
PYGM		CFC1	TINF2	
RNF17		GDF1	SPATA7	
SRBD1		KRT5	EPOR	
TET3		POFUT1	KLF1	
THBS2		EFEMP1	PSAP	
TMPRSS15		SCN1A	TNFRSF11A	
TRAPPC10		CHN1	AAGAB	
UBR1		SALL4	RAD51D	
WDR27		ABCC2	DLD	
ZNF609		G6PC3	GNPAT	
BAZ2A		DYM	HPS5	
CCDC135		IKBKAP	CFP	
CDHR1		ABCB6	KLHL3	
CEP128		SEC23B	KCTD1	
COL1A1		CDAN1	HSPB1	
COL9A1		C15orf41	COL9A2	
FARP1		FGG	PTRF	
GRM6		DKC1	AP3B1	
KIAA0319		TINF2	KISS1R	
MCC		RTEL1	GORAB	
MCTP2		WRAP53	KRT17	
MTMR8		ADCY5	PARK7	
NIPBL		F2	MIP	
PHLPP2		HSPG2	EIF2B2	
PIEZO2		PRKRA	PEX26	
PLD1		ANO3	BMP15	
PMS2		GNAL	EXOSC3	
PPP2R3A		TUBB4A	AUH	
PSD3		THAP1	AMPD3	
PWP2		SLC2A1	CRTAP	
SGSM2		GCH1	TIMM8A	
TECPR1		SPR	GPIHBP1	
TECPR2		DRD2	KRT9	
TRPM3		DRD5	LDLRAP1	
UACA		SGCE	GYS2	
ALS2CL		TAF1	NRL	
ARID1A		COL7A1	PDX1	
ATP13A2		CHRM3	RAB3GAP2	
ATP1A4		EDAR	LRP2	
B4GALNT3		EDARADD	BBS5	
CAMSAP1		MSX1	GLI2	
DAGLB		KRT85	JUP	
DCC		HOXC13	CAT	
EGFLAM		NFKBIA	PIK3R1	
EIF2AK4		CDH3	ASXL1	
FAM135B		IKBKG	MOCS2	
FAM65C		PVRL4	DCAF17	
FLYWCH1		PKP1	SPINK1	
GAA		ADAMTSL4	KCNE1	
IFIH1		CYP2B6	KCNT1	
ITIH2		FKBP14	MYO6	
LOXL2		TNXB	FGD4	
LTN1		COL1A2	ENAM	
MOV10L1		CHST14	SNX10	
MYO19		B4GALT7	MSX2	
NLRP7		B3GALT6	VLDLR	
PDGFRB		COL5A1	EGLN1	
POLN		COL5A2	RPS26	
RAD50		COL3A1	STX11	
RNF123		PLOD1	MYH11	
ROBO4		ADAMTS2	IFNGR2	
SORCS2		EPB41	CFC1	
SUSD2		SPTA1	CRLF1	
SYNRG		EVC	DKC1	
THSD7B		EMD	SKIV2L	
TYK2		SYNE1	CLDN19	
YTHDC2		SYNE2	CRYGD	
ZFYVE16		FHL1	CRYAA	
BCLAF1		SERPINA1	PYGL	
C9orf84		DNM1L	NPC1L1	
CAND2		SERPINI1	WDR35	
CPNE7		ICK	FANCI	
CTBP2		MSH3	GATA5	
DISP2		CDH1	USH1G	
DOCK4		JAZF1	DDC	
DPYD		TLR4	RIT1	
EPHA1		COLQ	ERF	
ESPNL		FOXI1	SLC34A2	
FANCD2		KCNJ10	RP1L1	
HEPHL1		ENO1	MAP2K1	
ITIH6		EPX	SIX1	
KIAA1614		TMC6	FREM1	
KIF19		TMC8	NOTCH1	
NAV1		ITGB4	CYP24A1	
NEDD4		DST	SAR1B	
NFATC1		LAMA3	FANCB	
PHLDB2		LAMB3	TRMU	
PLEKHG1		LAMC2	ACTN4	
PMFBP1		COL17A1	HPSE2	
PRDM15		ITGA6	PIKFYVE	
QSER1		EXPH5	B4GALNT1	
ROR2		KRT1	NPC2	
SCAF11		KRT10	DNAAF1	
SLC26A1		SYN1	MEGF10	
TELO2		DEPDC5	NIPAL4	
TLL2		LGI1	RARS2	
UHRF1BP1		CPA6	ESRRB	
USP42		GRIN2A	IL10RB	
WNK4		GABRG2	COCH	
ALDH1L1		SCN9A	EPCAM	
ATP2A3		CHRNA4	ALOXE3	
BCAR3		CHRNB2	PLCB4	
BLM		KCNT1	LIPG	
CSPP1		CHRNA2	GCKR	
FRMD4B		CSTB	RFX6	
GLDC		PRICKLE1	SGCD	
ITGA10		EPM2A	PEX5	
KANK2		NHLRC1	GABRG2	
NES		KCTD7	CSTB	
PCDHA9		SCARB2	ETFB	
PEX1		PRICKLE2	SLC4A4	
PFKP		GOSR2	CHST3	
PXDN		ALDH7A1	PDE6A	
RAPGEF6		CHD2	TIMP3	
SPG7		ARX	HPS6	
SYCP2		PNKP	CDKN1B	
TJP1		SCN2A	OSMR	
UNC45A		PLCB1	LMBRD1	
ADAMTS3		ST3GAL3	PQBP1	
ARFGEF2		GNAO1	IGSF1	
ARVCF		SZT2	MEF2A	
BCOR		SLC25A22	GCM2	
C12orf55		STXBP1	MRE11A	
C6		SPTAN1	THBD	
CDH4		KCNQ2	EGR2	
CDON		ARHGEF9	HPGD	
CHD5		PCDH19	TTC7A	
CHPF2		COMP	PRKAG2	
COL1A2		COL9A2	GPR179	
CPSF1		COL9A3	ACAD9	
DDX54		MATN3	SLC9A6	
DNAAF1		COL9A1	CRYBB1	
DOPEY1		CACNA1A	SLC30A10	
FGD6		CACNB4	FGF3	
GANC		SLC1A3	KCTD7	
GIGYF1		KCNA1	CFB	
GLIS3		SCN10A	GNAT2	
HEATR6		SCN11A	SLC14A1	
KIAA1199		TRPA1	PNPO	
MAGEC1		TMLHE	APP	
MAP3K4		HBA1	C6	
MMEL1		SLC16A1	DMP1	
MSH3		HBA2	CFHR5	
NCAN		BPGM	HOXA13	
NPAP1		VHL	TPI1	
OAS3		EGLN1	EPB42	
PIDD		EPAS1	OPHN1	
PIGQ		JAK2	ELAC2	
PITRM1		SH2B3	ATR	
POLD1		DSG1	FGF8	
PTCH2		GJB4	FERMT3	
SASH1		CHRNG	CIITA	
SLC14A2		DLEC1	CUL4B	
SLC4A3		RNF6	KRT8	
TGM6		LZTS1	CYP2C9	
UGGT1		WWOX	SOST	
VPS8		ESR1	ZBTB24	
VWA3A		ETHE1	GBA2	
WDR36		EWSR1	CACNA1C	
ZFR2		CSTA	COL9A3	
ZNF208		COX4I2	IMPG2	
ZNF518B		EXT2	TMEM70	
ABCB11		LRP5	TREM2	
ABCC4		TSPAN12	TAP2	
CACNA1C		FZD4	PLCD1	
CENPJ		NDP	KRT16	
COL3A1		CASK	SCN1B	
DIP2B		GLA	TCAP	
EGFR		SPECC1L	APOC2	
EMR2		HOXB1	BICD2	
ENPP3		MCFD2	PRDM5	
GPR113		F5	LIPC	
IL16		F7	PDGFRA	
ITIH1		F10	ABCB6	
ITIH5		F11	IMPDH1	
KCNU1		F13A1	SLURP1	
KDR		F13B	GDF1	
KIAA0368		MEFV	MMADHC	
KIAA1210		NLRP12	IL12B	
KIF15		FANCA	SNRNP200	
KIF21A		FANCC	HAMP	
MAPK15		BRCA2	MCPH1	
MTOR		FANCD2	HINT1	
MYO1G		FANCE	PHKB	
NCAPD2		FANCF	MEF2C	
PARP10		FANCI	ZAP70	
PCDH12		FANCM	ROGDI	
PDE6A		PALB2	LCT	
PLA2G4D		RAD51C	SECISBP2	
PPFIBP2		SLX4	STIM1	
RBM19		ERCC4	ATP2A1	
TARBP1		SLC34A1	SLC19A3	
TBC1D8		SLC2A2	CLCN2	
TTLL3		ASAH1	VANGL2	
VWA2		SMCHD1	CERKL	
WDFY4		HADHA	KIF21A	
ZC3H3		G6PD	NEK1	
ZNF598		GPR98	ARMC4	
ALDH16A1		MYCN	GFM1	
ATAD5		GNRHR	GRHPR	
BMS1		DOK7	NEUROD1	
C5		RAPSN	KCNJ10	
DCST2		HBG1	BMPER	
DOCK3		COL11A1	H6PD	
EPHA2		ACVR1	ALX4	
FAN1		SOS1	OPN1LW	
HFM1		KIF21A	CEP41	
HKDC1		PHOX2A	ALG3	
KIAA0355		LCAT	ADCK3	
LGR6		PLA2G5	FZD6	
NEK10		KLKB1	GUCA1A	
NOD1		SRCAP	GHSR	
NUP210L		TSC1	C5orf42	
NYNRIN		PORCN	TMEM216	
PCNXL4		CYP26C1	XDH	
RBBP6		SLC46A1	GPSM2	
SHANK2		FSHB	KCNK3	
SMTN		TDGF1	MET	
SYNE3		FMR1	DARS	
TRPM8		SH3PXD2B	CRYGC	
UBAP2		FRAS1	PAPSS2	
USP40		FREM2	TEK	
WDR81		GRIP1	ALAD	
ZNF687		FXN	GNA11	
ZNF778		ALX3	DDHD2	
ANPEP		ALX4	HPS4	
C16orf62		ALX1	MYH2	
CARD6		ALDOB	GATA1	
CD101		FBP1	CSRP3	
CPS1		FUCA1	STRC	
DSG4		FUT6	CDHR1	
EHMT1		WNT7A	CDSN	
EXO1		FH	PHGDH	
FAM186B		RDH5	ITGA6	
JAKMIP3		ABAT	LAMC3	
KIAA0430		ANTXR1	GRM1	
LILRB1		GLB1	ALG11	
LOXL4		GM2A	TCTN3	
LPHN1		HEXA	FAM111A	
MDC1		GALK1	FAM126A	
MEGF10		GALE	IL17RD	
MTR		GALT	FMR1	
MYH10		CTSA	SP110	
NEO1		ABCG8	SH3BP2	
NLRP4		IRF1	RNF216	
NOS2		KLF6	AASS	
NRXN2		SDHC	RFT1	
PEAR1		KIT	LHX4	
PIWIL2		PDGFRA	CLDN14	
PKP4		GBA	CDT1	
PTPN14		ROBO3	AKR1D1	
SIDT1		ADAMTSL2	HDAC8	
SLIT2		KCNMA1	IL10RA	
SPATA20		KAT6B	VCAN	
TBCD		GORAB	HCN4	
TDRD1		GAN	TMIE	
TMEM8A		SLC12A3	VMA21	
TRAPPC11		SATB2	UPF3B	
VWA3B		NTF4	SIAE	
ZNF608		ASB10	NOD2	
ZNF721		WDR36	KRT12	
AARS2		MYOC	PTCHD1	
AHDC1		LTBP2	GJB4	
ATAD3B		CYP1B1	ARL6	
AXIN1		UMOD	CHSY1	
BRAT1		FN1	PROK2	
CAPN9		ACTN4	FLNC	
CDCA2		TRPC6	ANKS6	
CDHR3		CD2AP	RPSA	
EPB41L3		MYO1E	NTF4	
EPRS		MRAP	TNNI2	
EPX		NNT	LDHA	
GPATCH8		MC2R	GRIN2B	
IGF1R		SLC5A1	ANKRD11	
KDM5A		FTCD	GALNT12	
LCT		GLUL	PPIB	
LPHN2		ETFA	DFNB31	
NLRP14		ETFB	SERPINF2	
PALD1		ETFDH	ACTN2	
PLA2G6		GCDH	TOPORS	
PLEKHH1		GSS	TRPM4	
PNPLA6		GGT1	COQ6	
POP1		GK	ACADSB	
PPP6R2		GNMT	DNMT1	
SEMA5B		AMT	SBF2	
SOGA1		GCSH	NODAL	
SSH2		GLDC	LHX3	
STK10		GYS1	PEX3	
THSD4		GAA	COG5	
TMC3		AGL	CNTNAP2	
TSPEAR		GBE1	KCNA5	
TTLL4		G6PC	ACSF3	
UBN1		SLC37A4	VANGL1	
UBR5		PYGL	EYA4	
USP54		PFKM	CEP152	
WDR52		PGAM2	MAK	
WDR72		LDHA	B3GALNT2	
ABCB4		ALDOA	TSHB	
ACIN1		ENO3	PDHB	
AHI1		GYG1	PTH1R	
CCDC129		GYS2	MARVELD2	
CCDC157		PHKA2	MMP2	
CD97		PIGM	INPP5E	
COL6A5		ANO5	CXCR4	
CSF2RB		DICER1	SLC33A1	
ERCC5		KIAA1279	MTNR1B	
FAM160A2		FAM111A	LEP	
FBXW5		NCF4	RIPK4	
FKBP15		NBEAL2	RFXAP	
FRMD1		GLI3	TRAPPC9	
GPATCH1		MYO5A	TNXB	
HAUS6		RAB27A	TF	
MYO1E		MLPH	EFHC1	
MYPN		HESX1	IRS1	
PCDHA13		GH1	AGT	
PLEKHG5		GHRHR	DBH	
RALGDS		STAT5B	TPMT	
SLC26A4		IGF1	CRYBA1	
SLC26A9		FTO	PGM1	
TNRC6C		HOXA13	APOA2	
TPCN2		OAT	TALDO1	
ZFC3H1		PANK2	FOXRED1	
ZNF99		ABCA1	SMS	
ABI3BP		LBR	CUL3	
ACOX3		HMGCL	HRAS	
ASXL2		HMGCS2	NDUFAF1	
ATP8B2		HPRT1	SETBP1	
CC2D1B		ATP2C1	TGFB1	
CDH26		CTSC	TMEM5	
CKAP5		IRX5	TOR1A	
CLASP1		SLC6A19	NDE1	
COG1		FGFR1	SNAP29	
DIP2C		HPD	C4B	
ENAM		FLT4	C1S	
HECW2		KDR	ANGPTL4	
ITIH4		HMOX1	STAT5B	
KIAA1024		HFE	NRGN	
KIAA1432		HAMP	SLC24A1	
MFSD12		TFR2	SLC35D1	
MYO6		SLC40A1	NR0B2	
NCOA3		AK1	SLC35C1	
NPAT		GCLC	ALDH1A3	
NRCAM		GPX1	MASP1	
PCDHA1		GSR	LRAT	
PCDHA11		HK1	BAAT	
PPP1R12B		PFKL	SCN3B	
PRTG		TPI1	PVRL1	
PSG6		CD59	CHRDL1	
RERE		GPI	RFX5	
SEC16B		PRF1	CDK5RAP2	
SEC31A		UNC13D	MUSK	
SLC38A8		STX11	EPHA2	
TBC1D2		STXBP2	LRTOMT	
TRPM7		F8	PLN	
TTBK2		F9	NDUFS8	
UHRF1BP1L		JAM3	PGAP2	
VIL1		CCBE1	TNFRSF11B	
WDR7		LIPC	FANCL	
ASPH		SP110	TMEM237	
CACNA1A		MET	FOLR1	
CC2D1A		CASP8	C4A	
CCDC18		IGF2R	RD3	
CLMN		HPS1	ALG12	
DDX11		AP3B1	OGG1	
DICER1		HPS3	DLG3	
EGF		HPS4	TMC8	
EMR1		HPS5	MPO	
EPB41L2		HPS6	CNNM4	
GMIP		DTNBP1	ADAM10	
HDAC4		BLOC1S3	P2RY12	
IRS1		BLOC1S6	SMPX	
KANK4		UNC93B1	TPRN	
LRP6		ACVR2B	KARS	
MAN2B1		NODAL	NSUN2	
MMS22L		CCDC11	GMPPB	
MYO5A		ECE1	PHF6	
NELL2		CREB1	CLU	
NLRP8		SLC29A3	TPK1	
PCK1		KLHDC8B	TMEM138	
PDPR		HLCS	PROM1	
PPFIA1		CDON	CEBPA	
PPP1R21		SIX3	OTOGL	
RPGRIP1		SHH	ACTB	
SORBS2		ZIC2	AQP5	
SYNPO2		GLI2	MPDZ	
TAOK2		TBX5	TCTN2	
TAS1R1		NNMT	VSX2	
TBC1D31		MTHFR	PFN1	
TNR		CBS	FANCE	
USP19		MTRR	PRICKLE1	
YEATS2		MTR	SLC2A9	
ANO1		HTT	GATM	
C10orf12		JPH3	PDYN	
CACHD1		ANTXR2	GARS	
CAPN12		KHDC3L	FGF23	
CAPN15		MPDZ	IL11RA	
CARD11		CCDC88C	CLMP	
CLEC16A		HYLS1	HSD17B10	
CLIP1		MVK	IFT122	
COL2A1		STAT3	EP300	
CORIN		DOCK8	LHB	
CP		KCNJ5	ITGA3	
CTNNA3		APOC3	ABCD4	
DGKQ		CETP	DDB2	
DSCAM		SLCO1B1	FOXE1	
ERCC4		SLCO1B3	ALDH18A1	
HECW1		BLVRA	ALG2	
IPO4		CYP24A1	PRDM16	
ITGA3		CASR	ORC1	
ITGA9		BCMO1	EMX2	
ITGAM		CA12	WDR19	
JAG2		BAAT	KDM6A	
KEL		TJP2	ABHD12	
MCF2L2		APOB	CHRNB2	
MED12L		LDLR	COLEC11	
NKTR		PCSK9	MMP20	
NOS3		LDLRAP1	IQSEC2	
PALB2		APOA5	PRRX1	
PAMR1		GLRB	OPN1MW	
POLG		SLC6A5	ALDH6A1	
PREPL		GLRA1	BFSP2	
PTPN21		FTL	CAV3	
PTPRM		PLAT	THPO	
RALGAPA1		SLC36A2	RHCE	
RLTPR		SLC6A20	BMP7	
RSPH6A		GLUD1	IMPAD1	
SH3PXD2A		SCN4A	ANO10	
SLC45A4		APOC2	CEP164	
SLC4A11		AASS	TMC6	
SLCO1B3		SLC30A10	PSMB8	
SMCHD1		ADK	APEX1	
SPECC1		AHCY	GRIN2A	
SREBF2		MAT1A	COG8	
TNRC6B		SLC25A15	PLOD2	
TOPBP1		AGXT	CTSF	
TSHZ1		GRHPR	ADAMTS17	
TTLL8		HOGA1	UCP2	
ZC3H18		PTS	DOCK6	
ZCCHC11		QDPR	IHH	
ZFYVE28		PIGV	ZC4H2	
ALPK1		PIGO	COL4A2	
ALS2		PGAP2	CITED2	
ARHGAP31		KITLG	NLGN4X	
ARHGEF1		PRODH	EIF2B4	
BAI2		ALDH4A1	CYP4F22	
BAI3		NR3C2	SAG	
C3orf20		AGTR1	DPM1	
CATSPERG		PTGIS	SH3PXD2B	
CDC42BPA		TSHR	CDON	
CEP104		GPD1	POU4F3	
CNGA3		SLCO2A1	UPB1	
CNTNAP5		SARS2	TRIOBP	
COL9A3		REN	EHMT1	
DIS3		ANGPTL3	NXNL1	
EEF2K		GNA11	IL1RN	
EMILIN2		AP2S1	MC3R	
ERAP2		KAL1	PCBD1	
ERBB2IP		TAC3	IL36RN	
ESYT1		TACR3	UBE2A	
GNPTAB		GNRH1	LHFPL5	
GPLD1		KISS1	DDHD1	
GPR158		WDR11	EIF2B1	
GYLTL1B		SPRY4	LYZ	
KIAA0232		IL17RD	CCBE1	
KIAA1429		DUSP6	WRAP53	
MEGF11		FGF17	ASMT	
MRC2		FLRT3	RNF114	
NAT10		PROKR2	NFKBIA	
NLRP9		PROK2	C1QA	
OVCH1		FGF8	DCN	
PIGG		KISS1R	EPAS1	
PLCD1		NSMF	RAB18	
PSME4		CACNA1S	CYB5A	
PTPRC		TRPM6	KISS1	
PTPRT		CLDN16	PGAM2	
RB1CC1		EGF	LRIT3	
RGS22		CLDN19	CALM1	
SAMD9		CNNM2	DNAI2	
SARDH		FXYD2	KHDC3L	
SCAPER		DARS	PVRL4	
SEC24A		SLC25A12	SI	
SGOL2		PTH	AIFM1	
SGSM3		GATA3	HOXC13	
SLC3A1		TBCE	SPTLC1	
SLIT1		ALPL	SERPINA6	
SUN2		SLC34A3	FLVCR1	
TET2		DMP1	JAM3	
TGM1		PHEX	CIB2	
TGS1		FGF23	CYP2U1	
TRERF1		B2M	NEUROG3	
USP32		MAMLD1	PTHLH	
ADCY9		TSHB	CD40	
ANKRD24		IGSF1	SPTAN1	
AQPEP		PAX8	IFT80	
C15orf39		THRA	AKR1C2	
C9orf131		SNRPE	C8orf37	
CCDC66		LPAR6	AHCY	
CEP120		DSC3	NRAS	
DBH		CDSN	TGM5	
DSG2		KRT74	LEPR	
ELMSAN1		APCDD1	EARS2	
EMILIN3		LIPH	CBLB	
F8		DSG4	PHKA1	
FAM193A		SOX18	PEX13	
FCRL3		SLC2A9	APAF1	
FILIP1L		SLC22A12	LOR	
HABP2		MBTPS2	HSF4	
HEG1		IRAK4	PSENEN	
IGDCC4		KRT2	MEGF8	
IGSF3		SLC27A4	KANSL1	
LILRB2		FLG	NHEJ1	
LTK		ST14	ERCC3	
MAD1L1		STS	DNAJB6	
MEFV		ABCA12	RGS9BP	
MYRIP		TGM1	RFXANK	
NAALADL1		PNPLA1	ELOVL4	
NALCN		ALOX12B	B3GALTL	
NLRP11		ALOXE3	ASXL3	
NUP155		CYP4F22	SLC11A2	
PCDHGA8		NIPAL4	TYROBP	
POR		LIPN	AFF2	
PTK7		CERS3	IL2RA	
PTPRO		CLDN1	NUBPL	
RIN3		ELOVL4	PLA2G5	
ROBO2		IGHG2	NDUFAF2	
RPTOR		STIM1	SPTLC2	
SBNO2		CARD11	HAND1	
SCAP		IKBKB	CHRNA4	
SHPRH		CD3G	WNT7A	
SLC26A11		CD3E	DLX3	
SMC4		CD3D	SLC27A4	
STAG3		TRAC	WDR72	
UBR2		CORO1A	EFEMP2	
WDHD1		ORAI1	CD19	
WDR35		CD247	STK4	
WWC1		LAMTOR2	ADK	
AASDH		FCN3	CACNA1S	
ADCY6		PNP	USP26	
AEBP1		UNG	C1QB	
AKAP8		AICDA	TBX20	
ATP2B4		CD40	FTSJ1	
AXIN2		MAGT1	MKRN3	
CACNA1I		ICOS	RNASEH2A	
CLSTN3		NFKB2	ROM1	
DGKG		TNFRSF13B	ROBO2	
EHBP1L1		CD19	RNASET2	
EIF4G3		TNFRSF13C	PITX3	
EPHA10		MS4A1	ADAMTS10	
ERCC6-PGBD3		CD81	BSND	
FTCD		CR2	ANKRD1	
GRIN3B		LRBA	KCNJ5	
HIPK3		IL21R	KLF10	
IQCE		DNMT3B	NKX3-2	
LIMCH1		ZBTB24	MYL2	
LRGUK		FOXP3	C4orf26	
NOP14		GNE	ESPN	
PCDHA3		MYH2	ZFP57	
PCK2		GHR	SLC52A2	
PGBD3		ACO2	SUCLA2	
PLOD3		PLA2G6	SMARCE1	
RAPH1		FADD	AARS	
RBM33		IRGM	DACT1	
RMDN2		IL10RA	RPS17	
SCUBE2		ADAM17	NDUFS6	
ST18		NTRK1	IGF1	
STK11IP		GABRB3	GYS1	
TBC1D4		PPP1R3A	NR4A2	
TCEB3B		IGF1R	AP1S2	
USP20		IFNA1	RBM10	
USP28		IL1RN	ARHGEF9	
WWC2		IL2RA	NEFH	
ZFPM2		ITGA3	FGF17	
A2M		FAN1	TUBB	
AIM1L		TTC7A	SLC24A5	
AIRE		GIF	PXDN	
ANKAR		TMPRSS6	ERLIN2	
ANKRD17		ACAD8	GUCY2C	
AVIL		IVD	MYBPC1	
BPIFB4		CNNM4	RSPH4A	
C20orf194		RBBP8	PEX16	
CLUH		KCNE1	TFAP2B	
CTU2		UBR1	AGPS	
CYP2B6		INPP5E	UNG	
DAPK1		OFD1	CHMP2B	
DENND4A		TMEM237	PIGL	
DISC1		CEP41	CSTA	
DISP1		TMEM138	OTOA	
DOCK11		C5orf42	CENPJ	
DZIP3		TCTN3	PDGFRB	
ERCC6L2		ZNF423	BCKDK	
HELZ		TMEM216	CHRNB1	
INF2		TMEM231	DCTN1	
IQCH		CSPP1	COG4	
KDM2B		NPHP1	C12orf65	
KDM5B		ARL13B	GRIP1	
LRIG2		AHI1	JPH2	
MAN1B1		BMPR1A	FAM161A	
MET		ANKRD11	SCN4B	
MON2		KDM6A	ANTXR1	
MYH7		NAGA	ARFGEF2	
NCOA2		AAGAB	COX7B	
NRIP1		SAT1	SNTA1	
PCDHA8		POMP	IL21R	
PCDHAC1		MGP	NT5E	
PROM1		EHMT1	MGP	
SALL3		GDF6	GIGYF2	
SCN1A		MEOX1	DNA2	
SLC4A2		GDF3	KRT74	
SPPL2C		COL18A1	ITK	
SSH1		ROGDI	PRCD	
TBC1D32		KANSL1	CDKN2B	
TMEM175		GALC	PDZD7	
UGT2A1		L2HGDH	VEGFA	
WDR66		PTPN11	AP2S1	
WWOX		RAF1	SCARF2	
ZFAT		LIG4	PSEN2	
ZNF862		LCT	NRXN1	
ADAMTS10		MCM6	RPS24	
AFAP1L1		LDHB	WDPCP	
APC2		PDX1	NIPA2	
ARHGEF18		SHOX	FARS2	
C10orf71		IMPDH1	FBXO7	
CCDC150		RD3	GABRA1	
CCDC57		RDH12	TRIP11	
CYP11B1		LRAT	PTPRC	
DCTN1		TULP1	TBC1D24	
DIS3L		KCNJ13	TTC19	
FBLN1		RPE65	RNASEH2C	
FMN2		SPATA7	DHH	
GCOM1		LCA5	RPS10	
HELB		CRB1	OCLN	
HPS4		NMNAT1	KRT4	
KANSL1		DTNA	UBE3B	
MAGI2		MIB1	EGFR	
MAP3K19		SPRED1	SLC25A4	
MAPK8IP3		COX10	SMARCA4	
MMS19		NDUFA12	HS6ST1	
NADSYN1		FOXRED1	FOXI1	
PCDHA12		NDUFA2	RNASEH2B	
PCDHA2		NDUFA9	MOCOS	
PPFIBP1		NDUFAF6	RAD50	
RAD51AP2		NDUFS3	RAX	
RAG1		NDUFS8	DLGAP3	
SELP		NDUFA10	SPTBN2	
SKIV2L		NDUFAF2	CACNB2	
TBC1D8B		NDUFS4	GRXCR1	
TMPRSS6		NDUFS7	MAN1B1	
TOP1MT		LRPPRC	CA8	
UNC45B		PDHA1	KIF1A	
USPL1		SURF1	INHA	
VILL		HMGA2	ITGA7	
ZKSCAN2		PTDSS1	COL8A2	
ZSWIM8		ERBB3	TMLHE	
AACS		PIP5K1C	NFU1	
AARS		ABL1	HNRNPA1	
ACOT11		LMO1	HGF	
ADAMTS16		NUP214	COG7	
AFAP1L2		LYL1	DHCR24	
ANLN		LMO2	KIAA1279	
ATAD2		PICALM	POLR1C	
BCR		TCF3	PNKP	
BNC2		IKZF1	C1QC	
CAPN13		FLT3	KBTBD13	
CILP2		BCR	DOLK	
CLIP2		ARNT	CREB3L3	
CNGB3		GMPS	TRDN	
CNOT1		MLF1	CARD11	
COBLL1		SH3GL1	DNAAF3	
DOK7		ARHGEF12	MURC	
DSEL		CEBPA	ALK	
ENGASE		LPP	SEMA3A	
FAM129A		NPM1	DNASE1L3	
FCHO1		RUNX1	TBX2	
FHOD1		WHSC1L1	TAP1	
FNDC3A		ETV6	MYOT	
GPR126		ABL2	TBXA2R	
GPRIN3		MLLT11	PRKCD	
GRIN2C		DEK	TTBK2	
GSN		PBX1	CNGA1	
IQGAP1		RARA	LITAF	
KIF4B		NUMA1	TMEM165	
KLHDC4		ZBTB16	AFP	
KRBA1		PML	GP6	
KRI1		ARHGAP26	LARGE	
MAP3K9		NF1	MTFMT	
MISP		TAL1	PHOX2A	
MORN1		TAL2	HPS3	
MYO1H		BCL2	GM2A	
NFRKB		BCL3	CD2AP	
NUTM1		TCL1A	ADAM9	
OSMR		TCL1B	DHTKD1	
PADI1		ITGB2	OSTM1	
PCDHB12		LMNB1	AGTR1	
PYGB		GJC2	UGT1A4	
RHBDF2		AIMP1	RGR	
RIMS1		HSPD1	CTSD	
SAMD11		FAM126A	KERA	
SHROOM4		POLR3A	B3GNT1	
SLC4A9		POLR3B	FANCF	
SUCO		DARS2	HYDIN	
SYNJ1		SCP2	MAP3K1	
TAS1R2		EIF2B1	SLITRK6	
TLR9		EIF2B2	CTCF	
TRPV1		EIF2B3	DFNA5	
TXNDC11		EIF2B5	CCDC114	
UBE3B		RNASET2	CCDC8	
UNC80		CSF1R	GJC3	
WDR6		EIF2B4	RAB39B	
ZNF516		LTC4S	OPN1SW	
AATK		LHCGR	RGS2	
ABCB9		CHEK2	HPD	
ABCG8		LMF1	CD59	
AFAP1		AGPAT2	TGFB3	
AP1G2		BSCL2	MYO3A	
ARHGAP5		CAV1	SLC5A5	
ARHGEF12		PTRF	C8B	
ATHL1		PLIN1	TMPRSS5	
CAPRIN2		STAR	TSEN2	
CCDC147		PAFAH1B1	TGM6	
CFH		RELN	CAV1	
CNKSR1		TUBA1A	TUBG1	
CUX2		NDE1	TMEM231	
DAB2IP		LAMB1	TRIM32	
DENND2A		DCX	VSX1	
DLGAP2		TRMU	RHBDF2	
EPN3		TGFBR1	VCL	
FAM135A		SMAD3	CCDC88C	
GLI1		TGFB2	EDARADD	
GPR128		KCNH2	MLH3	
HAL		SCN4B	CIZ1	
HGFAC		AKAP9	SLITRK1	
IGSF9		MED12	ST3GAL3	
INTU		RASSF1	PKM	
LPIN3		PPP2R1B	ARHGDIA	
LRRFIP1		MAP3K8	KCNE2	
MBD6		TSC2	SCRIB	
MCM10		FOXC2	CSF2RA	
MED1		RAP1GDS1	PEX19	
PARP14		BCL6	PDE8B	
PCDHA7		BCL10	CCDC22	
PCDHGA2		MAD1L1	DCC	
PCSK4		ITK	DLAT	
PKN3		SH2D1A	NDUFA10	
PLOD1		XIAP	ASCL1	
POMT1		SLC7A7	CHN1	
PSD		PLOD3	ATOH7	
RAB3GAP2		MASP2	NRG1	
ROBO3		AP1S1	CLPP	
SEMA4D		RFXANK	CEP57	
SGSM1		HNF4A	SPINT2	
SLC1A7		ATXN3	ANO6	
SLC6A18		RIN2	TUBB4A	
SLC9C1		RNF135	LRIG2	
SRMS		RPS14	MAMLD1	
STARD8		MYD88	FBLN5	
STON2		TUBB1	DPM2	
THBS1		CHST6	SLMAP	
TMC5		IMPG2	NCF4	
TOP3A		LPIN2	NAGPA	
TTC16		MFHAS1	LDB3	
TTI1		MLYCD	HOMEZ	
TUBGCP2		POLD1	CNGB1	
URB1		ZMPSTE24	PRKRA	
VIT		EFTUD2	DDX11	
WDR60		MAN2B1	CACNA2D1	
ZNF341		MANBA	PNPT1	
ZNF423		PPM1K	SYCP3	
ABCB6		DBT	HOXA1	
ACTN2		BCKDHA	KIAA1199	
ADAM18		BCKDHB	IRX5	
ADAM2		SIL1	CYP2D6	
ADAM28		NFIX	LMNB2	
AFF3		RFX6	RAB33B	
ANKS1A		RAB3GAP2	RBPJ	
ANKZF1		NEUROD1	DNAJC5	
ATP5J2-PTCD1		BLK	RIN2	
AXDND1		KLF11	TRIM2	
BCAN		CEL	GNAT1	
C6orf222		PYGM	COG1	
CAMTA2		XK	SLC17A3	
CCDC141		B9D2	SRP72	
CEP112		NPHP3	SMAD9	
CLCN2		TCTN2	KCNE3	
CLSTN1		B9D1	KDM5A	
DDX31		MUC1	PSMC3IP	
DENND4B		SUFU	HES7	
DRC1		KRT12	PDP1	
DSG3		KRT3	ARL2BP	
EHBP1		RBM15	KIF2A	
EPB41L4A		MKL1	EPHA4	
ERCC2		HEPACAM	CEL	
FCRL5		MLC1	MED12	
GOLGA2		AKT3	GNB4	
GPR133		PIK3R2	KCNJ13	
GRID1		DHFR	KLKB1	
HIP1		CUBN	OPA3	
HPS5		AMN	RPL10	
IMPG2		CHRDL1	PIEZO2	
INPPL1		ORC1	RDX	
KCNT1		ORC4	CARD9	
KRT82		ORC6	CATSPER1	
LGR5		CDT1	POC1A	
MAGI3		CDC6	NEDD4L	
NCKAP5L		CDKN2A	ERCC1	
NOM1		STK11	AP4M1	
PADI3		SLURP1	TAB2	
PALLD		MME	SH2B1	
PCDHB7		MN1	TSHZ1	
PCSK9		NF2	TAC3	
PDE3A		ATP7A	ATG7	
PLEKHA4		PHF8	ISCU	
PPEF2		FOXP1	WNT5A	
PTCD1		DIP2B	MICA	
RSF1		IQSEC2	GYPA	
SLC4A5		IL1RAPL1	CDK4	
SMG5		HCFC1	KLK12	
TANGO6		PAK3	ACAN	
TEKT5		GDI1	ITGA2	
TPTE		ZNF81	NAA15	
TRAPPC8		ARHGEF6	CERS3	
TSNARE1		TSPAN7	WNT10B	
TUBB3		ACSL4	IL1RAPL1	
UROC1		RAB39B	SLC35A1	
ZNF544		FTSJ1	SDHAF1	
ACSM2A		DLG3	SLC30A2	
AKNAD1		ZDHHC15	PIGT	
ALDH1L2		BRWD3	GCLC	
AP3D1		GRIA3	ATP2A3	
ATP6V0A4		SYP	BIN1	
ATP8B1		ZNF711	PABPN1	
BCL9L		KIAA2022	SMOC2	
BCORL1		SLC9A6	FSHB	
CAPN3		AP1S2	AK1	
CCDC136		UBE2A	GSR	
CHD1L		ZDHHC9	COL9A1	
CNTNAP1		HUWE1	BPGM	
CNTROB		AFF2	HMOX1	
COL4A6		SMS	FOXP2	
CSF3R		UPF3B	SMAD2	
CYFIP1		CUL4B	ATP5A1	
DDX58		CLIC2	ACY1	
DPP3		KDM5C	GDNF	
EEA1		RAB40AL	AGRN	
EML5		OPHN1	TBCE	
FAM188B		SOX3	CA4	
FGFR3		SOBP	SERPINI1	
FLT1		MBD5	TNFSF11	
FNDC3B		CACNG2	BLVRA	
KDM4C		EPB41L1	SEC24B	
KIAA0226		ARID1B	TYK2	
KLHL25		ARID1A	SDHAF2	
LDB3		SMARCB1	MYLK	
LZTR1		SMARCA4	KRT6C	
MBD5		PACS1	TRAPPC11	
MYOCD		GATAD2B	LPIN2	
NUP93		CTCF	SLC35A2	
PCDHA10		CDH15	TUSC3	
PCDHGA7		KIRREL3	ARHGAP29	
PITPNM2		SYNGAP1	RBBP8	
PMS1		GRIN2B	PLEKHG5	
PSG8		DYRK1A	BMP1	
PTPN3		GRIN1	ZNF423	
REV1		KIF1A	XPNPEP3	
RFC1		PRSS12	SLC24A4	
RGS11		TRAPPC9	CABIN1	
RHBDF1		TECR	C2	
RHOT2		MAN1B1	TSPYL1	
RLF		MED23	UVSSA	
SALL1		CRBN	CRELD1	
SAMD9L		CC2D1A	HTRA1	
SEC24C		CRADD	PTH	
SHANK1		ADAT3	CHMP1A	
SLC12A1		HERC2	LRSAM1	
SLC27A3		TTI2	GPAM	
SLC7A4		TAF2	PRPH	
SLCO4A1		KPTN	MSMO1	
SNX19		NSUN2	POLE	
SORCS1		TUSC3	THRA	
TMEM132A		GRIK2	GAS1	
TNKS		FGF16	DCXR	
TRIM6-TRIM34		ARSA	EXO1	
TRPV3		MMP13	MAF	
TSC22D1		MMP9	KCNQ3	
VLDLR		COL10A1	SEMA4A	
ABCB8		SIPA1	CLDN1	
ABL1		CYB5R3	TNFRSF6B	
ADAM7		CYB5A	BOLA3	
ADCK3		ALDH6A1	HARS2	
ADNP2		MMACHC	ELP2	
AGBL5		LMBRD1	POLD1	
ANKEF1		ABCD4	RAB28	
ANKS3		CD320	NLRP12	
ANKS6		MUT	ORC4	
ARHGAP30		MMAA	ANO3	
BBS9		MMAB	TAF15	
BBX		MCEE	UCP3	
C1orf222		PCNT	GYG1	
CATSPER1		MCPH1	NKX2-2	
CCDC88A		ZNF335	LOXHD1	
CDH16		WDR62	CNNM2	
CDH5		CDK5RAP2	FUT2	
COL4A5		CASC5	CEBPE	
CRIM1		ASPM	MESP2	
CYP2D6		CENPJ	CD3E	
DVL1		STIL	RMND1	
EEF1D		CEP135	AKT3	
ELN		CEP152	SYNGR1	
FGFR4		TUBGCP6	ARID1A	
GBA2		KIF11	PPM1D	
HUWE1		SLC25A19	VPS45	
INVS		IER3IP1	SCO1	
ITGA2B		MED17	AP1S1	
ITIH3		STAMBP	SMAD6	
JAG1		ADAMTS18	CACNA1G	
KDM4B		SIX6	RNF135	
KIAA0020		SMOC1	PROZ	
KIAA0753		RAX	NDUFA6	
KIF6		MFRP	POLG2	
KLHL17		PRSS56	KIAA2022	
LARS		ALDH1A3	TGM2	
MAP7		STRA6	TBK1	
MATN2		VAX1	COG6	
MIB2		RARB	MEOX1	
MINK1		BCOR	YARS2	
N4BP2L2		SOX2	KRT13	
NOL8		OTX2	GDF6	
NOS1		BMP4	DUOXA2	
PCDHA5		HCCS	SLC16A12	
PCDHA6		MYO5B	AFG3L2	
PLCB2		EDNRA	ALDH4A1	
POLR3A		DHODH	MRAP2	
PRDM9		MIPOL1	LMF1	
PSG1		TYMP	SYN1	
PTCD3		MGME1	PIGV	
RAD54L2		SLC25A4	NIPSNAP1	
RNF111		FBXL4	ALG14	
RPL3L		TK2	FKBP14	
SETBP1		DGUOK	FUT6	
SETD5		POLG	ZNF407	
SEZ6L2		SUCLA2	BCL9L	
SH3RF2		MPV17	ALX3	
SIDT2		C10orf2	GRHL2	
SNRNP200		RRM2B	MAGT1	
TFR2		SUCLG1	SNRPE	
TGM3		NDUFAF5	TXNRD2	
TGM4		NDUFA1	SIM1	
TMC6		NDUFA11	AP4B1	
TRPA1		NDUFAF1	CALR	
USP53		NDUFAF3	LINS	
XPC		NDUFAF4	CYC1	
ZBBX		NDUFB3	CD27	
ZBED4		NDUFS1	DISP1	
ZC3H4		NDUFS2	RSPO1	
ABCB1		NDUFV1	TCTN1	
ABCC9		NDUFV2	TPH1	
ADAM12		NUBPL	AMPD1	
ANKRD50		SDHAF1	PRPS1	
ARHGAP29		TTC19	PNPLA1	
ARMC4		UQCRB	CTH	
CAPN10		UQCRQ	BLOC1S3	
CDH13		UQCRC2	RNF168	
CDT1		CYC1	CSNK1D	
CLCN1		COA5	KCNE1L	
CYP2C19		COX14	SCARB1	
DHX58		COX20	AMACR	
DSC3		ATPAF2	C12orf57	
ESYT3		TMEM70	GLYCTK	
FAM160B2		ATP5E	SLC10A2	
FAM65A		PUS1	ALDOA	
FAM83C		SLC25A3	CTNNA3	
GPR110		DYSF	DIS3L2	
GRIK1		MMD2	SERPIND1	
GRM8		MOCS1	PTF1A	
HEXDC		MOCS2	FREM2	
HOOK2		GPHN	TBX15	
HPS3		KRT81	FUZ	
IL12RB1		KRT83	SIGMAR1	
ITGA2		KRT86	TLR3	
KIAA0754		CEP57	ISG15	
KIAA1377		ZEB2	PLIN1	
KIF9		CRTC1	KRT2	
LENG8		MAML2	DNAJC6	
LILRB5		GNPTAB	FASLG	
MACC1		MCOLN1	ARHGAP31	
MCM4		SGSH	AARS2	
MERTK		IDS	TBX4	
MPHOSPH9		GALNS	WDR11	
MVP		IDUA	RBCK1	
NELL1		GUSB	CYP26C1	
NRXN1		NAGLU	CABP4	
OSGIN1		HGSNAT	B3GALNT1	
PIK3CG		GNS	TCN1	
PPP1R3A		HYAL1	IL12RB2	
PPP1R9A		ARSB	HIBCH	
PPP6R1		TRIM37	SEPSECS	
PROM2		WNT4	BRAT1	
PRPF40B		MAFB	STIL	
RIN2		MMP2	AXIN2	
SGSH		PIGN	CD79A	
SLC12A8		PIGA	ZDHHC9	
SLC24A1		CDKN1B	TNPO3	
SLC29A4		B3GAT3	DAZL	
SPNS3		NFU1	NIN	
SREBF1		BOLA3	SLC1A1	
ST5		IRF4	GRIN1	
TACC3		CHRNA1	MGME1	
TTF1		CHRND	ZNF526	
VPS16		SUMF1	PLEKHM1	
WDR3		FGF9	CORO1A	
XRCC1		PHKA1	ABAT	
ZFYVE9		LAMA2	CHRND	
ZNF804A		ITGA7	NEXN	
ADAM15		CHKB	HOXB6	
ADAM19		MYOT	CDK5R1	
ADCY8		DNAJB6	BICC1	
AIFM3		CAPN3	ST14	
AMPD1		SGCG	CRYGS	
ANKFY1		SGCA	CAPN5	
ANO5		SGCB	PDE11A	
AOC2		TRAPPC11	PTPRO	
ARHGAP9		SEPN1	AQP1	
CBFA2T3		POMT1	CYP26B1	
CCDC80		TMEM5	SERPINE1	
CNTN2		B3GNT1	BRWD3	
DENND3		GMPPB	RAD51	
EMC1		POMT2	IER3IP1	
ERBB4		POMGNT1	HTRA2	
FAM83B		FKRP	RBM8A	
FBXO40		LARGE	PIGO	
GAPVD1		ISPD	AKT1	
GTSE1		DAG1	POFUT1	
GUCY2C		GFPT1	SCN8A	
INCENP		AGRN	AURKC	
KIAA0196		CHRNB1	UNC119	
KIAA1211		CHRNE	RAD21	
KLC3		MUSK	IRF8	
LIG1		CHAT	ORC6	
LRRC27		ACSL6	SS18L1	
LRRCC1		SF3B1	ANK3	
MAP10		TET2	BMPR1B	
MKL1		MPL	HSD11B1	
MRVI1		CALR	KITLG	
NARG2		CBFB	KRT6B	
NDOR1		CXCR4	DDR2	
NFX1		MPO	LAMA4	
PCDHGA5		FGFR1OP	SCN2B	
PHKA2		NOL3	ATCAY	
PITPNM1		LPIN1	EOGT	
PKP3		AMPD1	ECI1	
PSD4		ISCU	AP4E1	
RBM6		ACTA1	LRPAP1	
RET		MEGF10	NDUFS7	
RNF216		MYF6	B3GAT3	
SART3		CCDC78	CSF2RB	
SLC4A7		BIN1	ZPBP	
SLC7A2		CNTN1	CDX1	
SMC5		MATR3	HBG1	
SMYD4		FLNC	NDUFB9	
SPATA13		YARS2	C10orf11	
SPINK5		GFER	GDF3	
SUPT6H		ZNF644	INSL3	
TBC1D16		LRPAP1	ZHX3	
TDRD9		LEPREL1	PSTPIP1	
THOP1		CLCN1	GCSH	
TLR10		DMPK	ABCB7	
TROAP		MTM1	STOX1	
TSR1		DDIT3	SLC25A3	
USHBP1		NAGS	NUP155	
VWCE		A4GALT	FAM134B	
WWC3		FZD6	MSRB3	
ZNF276		PLCD1	COX15	
ZNF528		LMX1B	NDUFAF4	
ZNF546		HCRT	SPECC1L	
ACSF3		MOG	GOT1	
ANKLE2		TREM2	MED13L	
ANO9		TYROBP	FRY	
ARHGAP11A		STAC3	UBA1	
ARHGAP33		MCM4	CSF3R	
ATF7IP		NEB	HERC2	
C1orf127		TNNT1	KIAA1033	
CATSPERB		KBTBD13	ITM2B	
CDH3		CFL2	LIPN	
CLCA2		KLHL40	CCDC11	
COG7		SLC9A3R1	LARP7	
CYP4F11		TTC21B	SMC3	
CYP4F3		CEP164	ISL1	
DDX10		ANKS6	FIGLA	
DHX29		INVS	PRDM2	
DNA2		NPHP4	MFF	
EML4		GLIS2	GLE1	
GAS6		XPNPEP3	NAT8L	
IBTK		CFHR5	ALX1	
IGDCC3		CD151	LAMTOR2	
INPP5F		NPHS1	TNNT3	
INSR		PLCE1	GYPC	
IQUB		LAMB2	DAPK3	
JAK2		PTPRO	PLEKHG4	
JAK3		DGKE	PIN1	
KIAA1324		ADCK4	HSPD1	
KIR3DL1		BANF1	COQ9	
MASP2		FUZ	NDUFA8	
MCM7		VANGL2	SHBG	
MDM1		NALCN	PPM1K	
MED24		NME1	LIM2	
MROH6		FOLR1	SCP2	
NRK		WDR45	CEACAM16	
PDXDC1		COASY	CDH15	
PKP2		MXI1	FTMT	
PTPRK		HINT1	CLCN4	
RAPGEF1		HSPB3	HSF2	
SEMA4B		FBXO38	TSPAN7	
SIK3		REEP1	RHOH	
SLC6A19		IGHMBP2	CRYBA4	
SLCO1B7		SLC5A7	NDUFA2	
SLFN13		DCTN1	MBD5	
SSH3		SPTLC1	LIF	
SYNPO		SPTLC2	EPX	
TMC2		WNK1	ACADL	
WDR59		FAM134B	GLIS2	
ZCCHC6		ATL1	KRT71	
ZNF536		ATL3	CNTN2	
ZNF816		CCT5	CDC6	
ABCG5		ELAVL4	SPG20	
ADAD2		PNPLA2	COX10	
ANAPC1		FCGR3B	NEBL	
C11orf82		ELANE	ADAMTS2	
C7		GFI1	LZTFL1	
CATSPERD		HAX1	SUV420H1	
CCDC178		WAS	CYP7A1	
CEP68		RAC2	PNPLA6	
CEP72		CSF3R	HCFC1	
CLSTN2		SMARCA2	TNFSF12	
DCLRE1A		SMPD1	DHFR	
DENND1A		NPC1	ACO2	
DHTKD1		NPC2	NR1I3	
DLGAP4		NYX	KLHL9	
DMPK		GRM6	PRND	
ENPEP		TRPM1	GDF9	
ERAP1		SLC24A1	ZCCHC12	
FAM149A		GPR179	DISC1	
FAM171A1		LRIT3	SCN3A	
FLT3		CABP4	NPPA	
FSTL4		RHO	MTHFD1	
FTSJ3		PDE6B	FTH1	
GALNT11		GNAT1	PGAM1	
GAS8		RAD50	KLHL10	
GPR142		RIT1	CRYBB3	
HLCS		CBL	ATP2B2	
L3MBTL1		SHOC2	GNRH1	
LIFR		FRMD7	BVES	
LIG4		GPR143	AKR1C4	
LRRC16A		CD4	COQ5	
LRRC37A3		PCSK1	GPATCH8	
LRRFIP2		POMC	SIX2	
MCM8		MC4R	IFT43	
MPRIP		NTRK2	EPS8L3	
MTBP		NR0B2	LRBA	
MX1		LEP	PECR	
NECAB2		LEPR	JAK2	
NFATC3		SIM1	USP9Y	
NRG1		RP1L1	GTF2H5	
PCDHA4		HMX1	TRPA1	
PDILT		PABPN1	VAX1	
PEX6		WNT10A	B2M	
PFKL		SAG	CFHR1	
PHLPP1		GRK1	TRIM63	
PLA2G4C		TRPV3	KLK4	
PRKD1		DCLRE1C	GALNT2	
PSG9		GPC6	DND1	
RABL6		MID1	CACNG2	
RFX7		INPPL1	GCGR	
RGL4		OPA1	MSR1	
RPS6KC1		TMEM126A	KDM6B	
RTN3		OTC	ESR1	
SALL4		SUMO1	GCNT2	
SCAF4		IRF6	NUB1	
SEMA3G		DDX59	EDA2R	
SFSWAP		UMPS	CD79B	
SLC6A13		SLC6A2	ZNF750	
STIL		ACAN	BMS1	
THBS4		PPIB	IBA57	
TMCO4		IFITM5	SNCA	
TRPV4		SERPINF1	GAP43	
TTLL12		CRTAP	LAMA1	
UBASH3A		LEPRE1	MME	
XYLT1		SERPINH1	MPDU1	
ZFAND4		FKBP10	NLGN3	
ZNF229		SP7	WWOX	
ZNF611		BMP1	CALM2	
ACO1		TMEM38B	SH3GL1	
ANKK1		WNT1	GPT	
AP4E1		TNFRSF11A	NDUFV2	
APAF1		AMER1	B9D2	
ARHGAP17		CLCN7	CA12	
ARHGAP39		TCIRG1	PDE6G	
ATXN2L		TNFSF11	ZC3H14	
BMP2K		CA2	NRTN	
CARD10		OSTM1	KRT86	
CAST		PLEKHM1	PEX11B	
CCAR2		SNX10	BANF1	
CCDC60		SLC4A1	CACNA2D2	
CDK13		RRAS2	KIF23	
CSF1R		FSHR	OLFM2	
DDR1		BMP15	MYO1E	
DNMT1		PSMC3IP	ABCD3	
DSC2		SOX10	HOXB1	
DSPP		PCK2	BLNK	
ELMO3		KRT17	DIAPH3	
EPHA3		KRT6B	SP7	
EPHB6		KRT16	KDM5B	
ERBB2		KRT6A	CCDC103	
ERC1		SQSTM1	TRAF6	
FAM129B		TNFRSF11B	PHC1	
GALNT5		RSPO1	CXCR1	
HEATR2		AQP5	SLC5A7	
HLTF		SERPINB7	SLC31A1	
HYOU1		KRT9	HDAC4	
IGFALS		ACVR1B	CTNNA1	
IGSF9B		PNLIP	CRH	
IQSEC1		PRSS1	IL10	
ITGB2		SPINK1	RTN2	
KIAA1522		PAX2	CEP63	
LTF		SDHAF2	HNRNPA2B1	
MAML2		GIGYF2	MMP14	
MARS		HTRA2	RAX2	
MTMR3		FBXO7	UNC5C	
MYO1B		VPS35	PACS1	
NEMF		EIF4G1	ZFP36L1	
NOC4L		DNAJC6	KIF17	
NUP133		SYNJ1	RAB40AL	
PBRM1		PINK1	CREB1	
PCDH1		LRRK2	FANCM	
PDE3B		SLC6A3	ARHGEF28	
PDIA4		MR1	SMAD1	
PKD2L1		TGM5	ARHGEF15	
PLA2G4E		PLP1	CFL2	
PPP1R13B		DCXR	PRMT10	
PTPRN		TNFRSF1A	IL17F	
RAD54L		HTR1A	VPS37A	
RTN4		ARFGEF2	DIABLO	
SH3PXD2B		DIS3L2	TRHR	
SLC12A9		ACOX1	CNTN1	
SLC34A3		PEX3	TENM3	
SLC5A9		PEX13	ZNF408	
SNX29		PEX19	SLC39A13	
TBC1D1		PEX14	GLIS3	
TLDC1		PEX11B	MGST2	
TTC17		PEX1	TNFSF8	
TTC27		PEX5	NUDC	
UBA7		PEX12	NEK8	
UBE4B		PEX6	PLCZ1	
UBXN6		PEX10	DNAAF2	
ZDHHC8		PEX26	THBS1	
ZMYM6		PEX16	PIK3R2	
ZNF217		PEX7	SRGAP1	
ZNF827		HARS2	AKR1B1	
ZSCAN20		CLPP	GAL3ST4	
ACOX2		LARS2	DRD4	
APBA3		AMH	PLA2G7	
ASAP3		AMHR2	CD247	
ATRNL1		NKX2-6	IL17RA	
ATXN2		B3GALTL	MCM4	
BNC1		SHANK3	P2RX2	
BTBD7		PAH	MTO1	
C11orf30		PHGDH	P2RX1	
CAPN5		PGK1	HBM	
CCDC74B		PLA2G4A	POP1	
CDH15		PHKB	SHOC2	
CHAF1A		PSAT1	KNG1	
CLCNKB		SNAI2	PGR	
CRAMP1L		PDE11A	FGF10	
CRAT		PDE8B	PHF8	
CRTAC1		TCF4	DNAJB2	
DENND2C		NRXN1	TSPEAR	
DGKD		GNAI2	GOSR2	
DIAPH3		AIP	ATP6AP2	
DSC1		POU1F1	LGALS13	
DZIP1L		PROP1	ENTPD1	
EPHB4		LHX3	RPL35A	
EXOSC10		LHX4	YARS	
FAM13A		PRKCA	NLRP1	
FAM208A		CARD14	TIRAP	
FAM47C		PLCB2	ADAM17	
GUCY2D		CD36	ITCH	
HAP1		PLA2G7	KIAA0226	
IL17RA		PKD2	NDUFA12	
ITGAV		PKD1	TRPV3	
JARID2		PRKCSH	POU5F1	
LRCH4		SEC63	ICOS	
LRIG3		STRADA	SIRT1	
LRRC8E		TUBA8	NKX2-6	
LSR		RTTN	TMEM135	
MAML3		GPR56	PRM2	
NCKAP1L		TUBB2B	RBP3	
NCOA1		ABHD12	CHRM3	
ODF2		VRK1	TDRD7	
P2RY11		TSEN54	KCND2	
PCDH7		TSEN2	WIPF1	
PCDHB10		TSEN34	ATP8A2	
PCDHGA6		SEPSECS	APOA4	
PDE11A		EXOSC3	HOXA11	
PIK3R4		RARS2	ATP2B3	
PLCB3		CHMP1A	RAB10	
POMGNT1		RIPK4	SOBP	
PRR12		COL4A2	DNAL1	
PSD2		SART3	KIF22	
PTX4		UROD	FUT7	
R3HCC1L		PPOX	TPH2	
RGL3		ALAD	SCN10A	
RIPK4		HMBS	PDK3	
SEMA4G		UROS	TBX6	
SIMC1		NDN	SERPINA3	
SMG8		SNRPN	NDUFS3	
SPAG9		MAGEL2	LEPREL1	
SPIRE2		MKRN3	AGTR2	
SPOCD1		STOX1	HEATR2	
STON1		CORIN	LY96	
STRA6		NOBOX	KCNJ8	
SUGP2		FIGLA	PROCR	
TGFBI		DIAPH2	SLC16A1	
TM9SF1		CACNA1D	CFD	
TMF1		POLG2	ACSL4	
TRPS1		DNA2	MBD1	
USP4		TRPM4	ZBTB40	
WDR64		PEPD	COMT	
ZNF592		FLVCR2	NRXN2	
ZNF780B		PCCA	UQCRC2	
ZNF91		PCCB	HYAL1	
ZRANB3		RNASEL	C9	
ACSM2B		EPHB2	S1PR3	
ADAMTS4		FECH	PIGM	
AMBRA1		HSD17B3	XRCC2	
ATN1		WNK4	GPHN	
ATP7A		KLHL3	DNASE1	
BRDT		CUL3	ADAMTS18	
CCDC116		STX16	MED20	
CCDC39		GGCX	HSPB8	
CNTN5		IL36RN	MALT1	
CPED1		SNIP1	NID1	
CTNND1		SFTPA2	TICAM1	
CYP4A11		BMPR2	C8A	
DAG1		KCNK3	TIA1	
DGKZ		EIF2AK4	CALR3	
DOK3		CTSK	RNF170	
ECT2L		PSTPIP1	NDUFAF3	
EDC4		PNPO	GNAI3	
ELP2		PC	NDST1	
EPS8		PDHB	FSCN2	
FCHSD1		DLAT	NGF	
FILIP1		LIAS	SLCO1B3	
FNIP1		PDP1	PAX4	
FOXRED2		PLAU	CEP135	
FSIP2		MAK	DDOST	
GART		RNF168	CCDC50	
GIGYF2		HOXA11	FASN	
HAUS5		FAM20C	MYOM1	
HELQ		RNF212	ASCC3	
INO80		PHYH	SARS2	
ITGB6		UPK3A	NFATC1	
KCNH8		DIRC2	ATF3	
KIF2B		RNF139	UCHL1	
KLC4		OGG1	ZNF513	
KLKB1		TFE3	NDUFA11	
LEPRE1		PRCC	APOC3	
LILRA6		SLC5A2	PEX14	
LRRC37B		ATP6V0A4	ZNF141	
MFRP		SLC4A4	SLC26A8	
MOK		ACE	PLA2G2A	
NHS		AGT	VAMP1	
NPR1		PQBP1	YWHAE	
NTRK1		AK2	GON4L	
OTOP3		ADAM10	PON1	
PADI2		IGFBP7	MGST3	
PCSK5		KCNV2	MRPL12	
PLG		CACNA2D4	ACBD6	
PTPDC1		NRL	ACBD5	
RAPGEF4		C1QTNF5	FNIP1	
RICTOR		RP1	IDH2	
RIN1		PRPF31	SUPT5H	
SCAND3		PRPF8	NEFM	
SDHA		CA4	BCL9	
SEC23IP		RP2	TAF2	
SEC24D		EYS	IFITM5	
SEL1L3		CERKL	B4GALT1	
SEZ6L		FAM161A	ADCY5	
SLC28A1		FSCN2	NPAT	
SP100		TOPORS	GDI1	
STXBP5L		SNRNP200	IGFBP7	
SULF2		PRCD	KRT3	
TTBK1		MERTK	MOG	
TXNDC16		USH2A	HAL	
TYRP1		KLHL7	HOXB13	
WDR19		PDE6A	AQP4	
XRRA1		RGR	DLL1	
ZBTB21		CNGB1	GNB1L	
ZBTB40		IDH3B	IL31RA	
ZNF254		GUCA1B	PUS1	
ZNF347		CNGA1	NAGA	
ABCD4		C2orf71	SYNE4	
ADCY3		PDE6G	ALDH1A2	
AGAP1		ZNF513	EPB41L1	
AGBL2		DHDDS	NLGN2	
AMOTL2		PRPF6	ABCB1	
ATAD3A		CLRN1	RNF20	
ATRN		ROM1	SLC34A1	
BRD1		RP9	FCN2	
C1orf101		ARL2BP	NOL3	
CDH17		RBP4	HUWE1	
CEBPZ		RS1	YY1	
CHD2		FOXG1	SLBP	
CNTN4		RHCE	CRYBA2	
COG5		CYP2C8	ILK	
CROT		PAX7	MYPN	
DENND1C		AGPS	VAPB	
DNAI2		SLC52A1	EIF2S3	
EFCAB13		RPIA	FBLN1	
EFR3A		CYP2R1	MRRF	
ENPP2		BRAT1	LCK	
EPB42		KIAA0196	ALG13	
ERMP1		ESCO2	PRPF6	
ERV3-1		WNT5A	P2RX5	
EXOC4		SRPX2	FKBPL	
FAM83H		CREBBP	SOX3	
GCKR		CLEC4M	GATAD1	
GPRC6A		LCK	UQCRB	
GRB7		JAK3	XRCC3	
HERC6		FAM58A	HOXA10	
HPS1		SLC17A5	EXOC8	
IRAK2		HEXB	CPN1	
IRAK3		SS18	RGS7	
ITGA1		KCTD1	COX20	
ITSN1		SMARCAL1	CHUK	
KCNV2		SETBP1	KYNU	
KIAA1033		EMX2	MBD4	
KIAA1407		CHRNA7	KCNC3	
LPHN3		SLC35D1	NDUFA4	
LPP		ANO6	ITPR1	
MAML1		LEF1	OPTC	
MANBA		ZNF750	MYO5A	
MCM3		CEP63	MRPS22	
MFHAS1		NIN	PAK3	
MROH8		TH	SOX17	
MTMR7		KCNQ3	HK1	
MX2		ZAP70	MCHR1	
MYT1		IQCB1	NAA10	
NDST2		SDCCAG8	LRPPRC	
NEK1		IL2	CIDEC	
NRD1		NHEJ1	TECPR2	
NRP2		PTPRC	RALGDS	
NUP88		IL7R	ADRB2	
OSBP2		GHSR	CD3D	
PARP1		POC1A	GRIA3	
PC		NBAS	CRYGB	
PCDHGA9		IFT172	UBE2B	
PDGFRA		WDR34	KEAP1	
PDZRN4		IFT80	PICK1	
RASAL2		DYNC2H1	PLOD3	
RBL1		NEK1	SLC28A1	
SCN3A		WDR60	MTNR1A	
SELO		IFT140	PPP1R3A	
SH3BP4		SKI	LAMC1	
SMC2		SBDS	TFG	
SMCR8		NEU1	FGF14	
SPICE1		GPC3	ZNF335	
THEG		ABCG5	MED23	
TMC8		ALDH3A2	EIF4G1	
TRAK2		ARHGEF10	MTPAP	
TRIP12		TBX4	TMPRSS15	
TRPV5		DHCR7	LHX1	
USP29		RAI1	CPA6	
USP35		RAB33B	WDR81	
VAV2		SSTR5	MFSD6L	
WDR49		TIMP3	RPL26	
WDR87		KIF1C	CACNA1D	
ZNF226		MARS2	PRDM8	
ZNF532		SACS	TBC1D4	
ABCC5		KIF5A	EEF2	
ACACA		SPG11	MYLIP	
AKAP3		RTN2	RPIA	
AOC1		ZFYVE26	NIPSNAP3A	
APOBR		ERLIN2	EPB41	
ARMC5		B4GALNT1	MYD88	
ATP11B		DDHD1	TNC	
ATP13A1		ZFYVE27	MYH14	
ATRIP		FA2H	MGLL	
ATRX		PNPLA6	PTPRD	
BRIP1		SPAST	PLCG2	
BTAF1		GBA2	CACNB4	
CACNA2D3		AP4B1	NCS1	
CAMSAP2		AP5Z1	DRC1	
CASKIN1		TECPR2	PRSS12	
CCDC33		AP4M1	MRPL3	
CCDC37		AP4E1	ELK1	
CD44		AP4S1	RBP4	
CDK12		VPS37A	COX6B1	
CERCAM		DDHD2	MYO1A	
CHD1		CYP2U1	DNASE2	
COL21A1		NIPA1	MGAT2	
CPT1B		CEBPE	LAMB1	
CPXM1		FOXP2	RPL21	
CRYBG3		KLHL10	PRKG1	
CYP27A1		NANOS1	MED17	
DMGDH		SLC26A8	PIGA	
DPP7		SYCP3	LPA	
EFHB		SPATA16	TUBA8	
EHHADH		CATSPER1	CYP3A7	
EME2		DPY19L2	CIC	
FAM166A		USP9Y	NLRP2	
FBXW10		EPB42	EXPH5	
FERMT3		ANK1	HCN2	
FGGY		UBA1	RTTN	
FRMD4A		DNAJB2	FADD	
GBP1		BICD2	ERBB3	
GLIS1		ATXN1	CASC5	
GPR115		ATXN10	SPG21	
GRIK4		TTBK2	PSAT1	
GUCY2F		PPP2R2B	SERPINB6	
HDAC7		KCNC3	SSH1	
ITGA6		PRKCG	PRODH	
KL		ITPR1	GNMT	
LEPR		TBP	GLUL	
LPIN2		KCND3	DIAPH1	
LRRC32		ATXN2	HK2	
LSG1		PDYN	WNT8A	
MFSD6L		FGF14	AKAP9	
MTRR		TGM6	NGLY1	
NOP2		NOP56	AIMP1	
P2RX5		SPTBN2	AP4S1	
PADI4		ATXN7	COL14A1	
PCDH18		ANO10	ZNF674	
PCDHB14		SYT14	ATRIP	
PCDHGB6		GRM1	PIGN	
PDLIM7		ZNF592	USP34	
PDZRN3		TDP1	DLX5	
PELP1		SHFM1	TTI2	
PHLDB3		WNT10B	ADAT3	
PIK3R6		NKX3-2	CD81	
PITPNM3		SLC39A13	TNFRSF10B	
PKP1		DLL3	TMCO1	
PLK4		MESP2	PARL	
PRDM10		LFNG	SLC2A4	
RALGAPB		HES7	HOXA4	
SALL2		ACP5	SLC36A2	
SCAF8		KIF22	SLC25A19	
SEMA6A		TRAPPC2	CYP51A1	
SH3BP1		CHST3	DST	
SIN3B		DDR2	CHRM2	
SMPD4		TNFRSF10B	NR1H4	
SPATA5		ING1	THOC6	
SRGAP1		SHROOM4	CADM1	
TDRD7		NUP62	ZCCHC8	
TFIP11		LIFR	CD3G	
TGM2		ALDH5A1	NIPA1	
TRAPPC12		OXCT1	APCDD1	
TSHZ3		SI	RGS9	
TUBGCP5		TSPYL1	CNKSR1	
USP43		SUOX	MSTN	
XAB2		SFTPB	IYD	
ZNF493		SFTPC	WDR5	
ZNF507		ABCA3	CYP2C8	
ZNF560		CSF2RA	STAT2	
ZNF644		CSF2RB	ACTG2	
ZNF700		TEAD1	CR2	
ADAM22		FBLN1	SLC29A2	
ADAM32		DNASE1L3	CD320	
ADAM33		FOXN1	TLR9	
ARHGAP20		STK4	DEAF1	
ARHGAP4		RBM10	SRGAP3	
ATP4A		ENG	FOXN1	
ATXN7		ACVRL1	DYRK1A	
BLK		GDF2	SARDH	
C10orf90		CHSY1	RANGRF	
C11orf35		C12orf57	RPS7	
C16orf71		WNT3	FOXP1	
C1orf112		HBD	SYT14	
CACNA2D2		SLC19A3	PDLIM3	
CCDC73		TPK1	PTCD1	
CFB		SLC19A2	NDUFA9	
DCST1		CCDC8	PON2	
DENND5A		THPO	PPP1R3C	
DHX33		ANKRD26	MARS	
E4F1		CYCS	CFHR3	
EIF3A		MASTL	LTC4S	
EPB41L4B		RBM8A	NLGN4Y	
EPHB3		FCGR2C	KCNK18	
FAM129C		HRG	SAMD9	
FAM184A		SERPINC1	FOXD4	
FASTKD5		PROC	CTSH	
GRIN2A		PROS1	TACO1	
GRM4		THBD	SYNPO	
HKR1		ADAMTS13	LARS2	
ITGAL		DUOX2	FTCD	
KDM3A		MINPP1	CTHRC1	
LSS		GOLGA5	GPC6	
MAP4K2		NCOA4	UBR7	
MC1R		PCM1	WNK1	
MEI1		TRIM24	RELN	
MIPEP		TRIM33	ATP5E	
MOCOS		SLC5A5	CASP2	
MOCS1		TPO	KRT85	
MUSK		TG	CA1	
NEK11		IYD	NANOS1	
OTOA		DUOXA2	ATIC	
PAM		SECISBP2	SNAI2	
PCDHGA11		THRB	RSPH9	
PCF11		CCDC6	GAD1	
PODN		TRH	HDC	
POLR1B		TRHR	USP44	
PPP1R32		MITF	DAPK1	
PRMT10		C1GALT1C1	IDH3B	
RASGRF2		CYP2C9	CES1	
RNASEL		PAX9	VRK1	
RPH3A		LTBP3	SLC27A5	
SAGE1		SLITRK1	NLRP14	
SCYL1		SALL1	PTGIS	
SEC14L5		TALDO1	PTCH2	
SEZ6		TCN2	CYP2R1	
SLC18A1		TEC	DNAJC19	
SLC5A2		MED13L	RNLS	
SLC8A3		TCOF1	ADIPOQ	
SLC9A3		POLR1D		
SOS2		POLR1C		
SP140		TREH		
SPATA6L		TTC37		
TBXAS1		SKIV2L		
TCF25		TRPS1		
TEX2		ERCC3		
THBS3		GTF2H5		
TSKS		MPLKIP		
UBN2		HADHB		
VARS2		FMO3		
VCL		SPG20		
ZNF135		BAP1		
ZNF512B		SAMD9		
ZNF600		KL		
ZSCAN29		GALNT3		
ZSWIM5		RHBDF2		
ADAMTS1		TYK2		
ADARB2		FAH		
ADCY5		TAT		
ALDH4A1		GSTZ1		
AMER3		UVSSA		
AMOTL1		TBX3		
ANO6		ECM1		
ARHGEF15		UROC1		
ASIC3		HPSE2		
ATP2B3		LRIG2		
BTN2A1		HARS		
C14orf159		PDZD7		
C17orf70		ACADVL		
C19orf57		DCHS1		
C9orf3		FAT4		
CARD9		SCARF2		
CD248		TEK		
CD93		DPP6		
COLGALT1		CASQ2		
CRIPAK		CALM1		
CYP4F12		TRDN		
CYP4F22		PUF60		
EPHB2		ROBO2		
EPS8L1		SOX17		
FAP		EPG5		
FIGNL1		CYP27B1		
HCN3		VKORC1		
HK2		CAPN5		
HMHA1		LOR		
IDUA		VCAN		
JPH3		RAB3GAP1		
KCNG4		RAB18		
KRT74		DDX11		
KRT84		EZH2		
LBR		ADAMTS10		
LRIT1		ADAMTS17		
LRSAM1		TIA1		
LUZP1		KRT13		
MCM2		KRT4		
MECOM		ZC4H2		
MKL2		ATP7B		
MLPH		WIPF1		
MMP17		EIF2AK3		
MPO		CISD2		
MTHFD1L		DCAF17		
MYRF		XDH		
MZF1		XPA		
NARFL		XPC		
NCAPG		DDB2		
NFAT5		ERCC5		
NFATC2		POLH		
OLFML2B		SLC30A2		
OPA1		GCG		
OSBPL1A		AFP		
PCDHB16		AMPD3		
PCDHGA12		NAT2		
PIBF1		MC1R		
PIGO		HP		
PODNL1		AQP1		
PTCHD3		ABCC11		
QARS		RCBTB1		
RASA3		CD207		
RBBP8		CD55		
RGAG1		AQP3		
RNF157		ART4		
SBNO1		DARC		
SIPA1		GYPC		
SLC26A8		CD44		
SLC27A5		SEMA7A		
SLC5A11		KEL		
SLFN5		SLC14A1		
SPINT1		ICAM4		
STARD9		FUT3		
STK31		GYPA		
SYCP2L		BSG		
TF		ERMAP		
TMEM132B		GYPB		
TMEM63A		XG		
TMPRSS3		ACHE		
TRIP10		ATP1B1		
UBE2O		RGS5		
ULK2		SELE		
WDR16		FUT1		
WDR33		FUT2		
ZC3H7B		OR2J3		
ZNF33A		EPOR		
ZNF418		NPC1L1		
ZNF443		GCKR		
ZNF574		KHK		
ZNF749		GGT2		
ACSM5		AQP7		
AGTPBP1		HAGH		
AMPD3		VNN1		
ASCC2		PLTP		
AUTS2		SCARB1		
BCAM		KNG1		
BRPF3		HAL		
CAPN11		IMPDH2		
CARS		PHF11		
CCDC15		FCGR1A		
CD276		ITPA		
CHAT		IL6R		
CSGALNACT1		ABCG2		
CTAGE1		KLK1		
CYP1A1		IGKC		
CYP2A6		LPA		
DHX35		HMGCR		
DHX38		SORT1		
DUS3L		WWC1		
EPS15L1		TAS2R38		
FIBCD1		CSH1		
GGCX		GIPR		
GPNMB		PROZ		
GPR156		ADRB1		
GRIK3		RHD		
GRIP1		SARDH		
IMPG1		BHLHE41		
ITGA5		TPCN2		
KARS		SLC24A4		
KIF20A		ASIP		
KLHL38		SOD3		
KRT6B		SLC17A3		
KRT71		VWF		
KRT75		AKR1C4		
LILRB4		APCS		
LNX1		TACC3		
MECP2		NQO2		
MLLT10		ACSM3		
MPEG1		SLC1A1		
NCAPG2		NRG1		
NUGGC		KIR3DL1		
ORC1		IFNG		
OTUD4		CXCL12		
PARP9		CXCR1		
PCDHGB3		IL4R		
PCDP1		HLA-B		
PET112		MDM2		
RAP1GAP		ADH1B		
RASGRF1		PLEKHA1		
RBM12B		GABRA2		
RC3H2		HTR2A		
RETSAT		TAS2R16		
SCFD2		IL13		
SLCO1A2		NOS3		
SMPD3		APBB2		
SOS1		SORL1		
SRGAP3		BLMH		
ST6GALNAC1		NEFH		
TLE6		PRPH		
TMTC4		TRPM7		
TRMT2A		XPNPEP2		
TTC31		SLC6A4		
USP10		NLGN3		
VARS		IRAK3		
VWA5A		PTGER2		
XYLT2		ALOX5		
YY1AP1		MUC7		
ZBTB4		PTGDR		
ZHX2		NPSR1		
ZNF594		HLA-G		
ZNF839		CCL11		
AASS		HNMT		
ACAD11		SCGB1A1		
ACSM1		SCGB3A2		
ADAMTS15		TNF		
AFTPH		CHI3L1		
ALOX15B		HAVCR1		
ANKDD1A		MS4A2		
ANKLE1		SELP		
APLP1		TPH2		
ARHGEF37		SHANK2		
ASPSCR1		CHD8		
ATG9B		EIF4E		
ATP2A1		RPL10		
ATXN1		FOXD3		
BAHD1		SIAE		
BAZ1A		TIRAP		
C1orf168		CISH		
CCDC170		CCDC28B		
CCDC19		NQO1		
CFHR5		HLA-DPB1		
CKAP2L		TBXA2R		
CLEC4F		TERT		
CTDP1		UGT2B17		
CWF19L2		LGR4		
DAK		BARD1		
DGKH		HMMR		
DIAPH1		PHB		
ENPP7		XRCC3		
FASTKD1		BRCA1		
FBXO10		FGFR4		
FCRL2		AKAP10		
FDXR		HABP2		
FNIP2		CTLA4		
FSCB		MYO9B		
GBGT1		HLA-DQA1		
GLB1L3		HLA-DQB1		
GRHL3		MTMR14		
HDAC10		PRKCH		
HEPH		MBL2		
IARS2		CYP2D6		
IGKV4-1		ABCB1		
ILVBL		AURKA		
INSC		ODC1		
IPO8		GALNT12		
ITGB7		SMAD7		
KRT5		CCND1		
KRT73		TLR2		
LARP1B		PLA2G2A		
LILRA1		DSTYK		
LILRA2		ADRA2C		
LILRA3		MEF2A		
MAST3		LRP6		
MME		CCL2		
MTMR11		CX3CR1		
NCKIPSD		IRS1		
NEU4		PON1		
PAH		PON2		
PCDHB11		KALRN		
PCDHB2		MMP3		
PEPD		IL6		
PEX5		ATP2B2		
PHF12		AANAT		
PHKG1		CD209		
PLCD4		CCR5		
POM121		SUMO4		
PRMT7		CAPN10		
PRSS12		CDKAL1		
RASAL1		HMGA1		
RNF40		IGF2BP2		
SGIP1		RETN		
SLC22A10		SLC30A8		
SLC22A13		GCGR		
SLC27A4		IRS2		
SLC4A1		MAPK8IP1		
SLC6A16		SLC2A4		
SLFN11		PLAGL1		
SMPD1		OAS1		
STEAP3		TCF7L2		
TDP1		MTNR1B		
TLR1		ITPR3		
TMEM132E		PTPN22		
TPSG1		GPD2		
TRMT1		HBEGF		
TRO		FAAH		
UNC13A		KIAA0319		
WDR11		RANBP2		
ZC3HAV1		TICAM1		
ZNF521		APOL1		
ABCF3		GABRA1		
ABLIM3		CACNA1H		
ADAMTS8		GABRD		
ADD2		CLCN2		
ALOXE3		ME2		
ARID4B		EFHC1		
C14orf37		DRD3		
C1orf116		LOXL1		
C9orf96		IL1B		
CADPS2		HDC		
CASS4		IDH1		
CCDC110		GLCCI1		
CCDC146		IL10		
CCDC148		GC		
CCDC78		PTPRZ1		
CCNF		CCL3		
CHIA		CCR2		
CNTN3		CCL5		
CORO2A		HLA-C		
CPXM2		CCL3L1		
CYP4F2		TLR3		
DHCR7		CFHR1		
DNAI1		CFHR3		
DNAJC6		IFNAR2		
DPP9		IFNL3		
DVL2		TRAF3		
ECEL1		PPARA		
EIF5B		EPHX2		
ERCC3		ITIH4		
EXOC3L1		USF1		
EXOC6		HLA-A		
FES		KCNMB1		
FGD2		ADD1		
FOXM1		GNB3		
GLG1		CYP3A5		
GNL2		LIPI		
GPR114		HS6ST1		
GPR162		SEMA3A		
GPRC5C		ATG16L1		
GRID2		IRF5		
GRIN3A		IL23R		
GRN		IFITM3		
GTF2IRD1		PTPN1		
HDLBP		ITPKC		
HSD17B4		AGRP		
IL17RD		TLR5		
IQSEC3		TLR1		
IREB2		LTA		
KATNB1		PAX5		
KCNH4		HOXD4		
KLB		CHIC2		
LIG3		LMNB2		
LMF1		ALG10		
LRRN2		ASPN		
MAP3K5		CILP		
MCAM		THBS2		
MDGA1		CHRNA3		
MICALL1		CHRNA5		
MMP15		FCGR2A		
MMP19		HMCN1		
MTSS1L		XBP1		
MYBPC1		FKBP5		
NTSR1		ICAM1		
OSBPL3		NCR3		
OSBPL7		FCGR2B		
PAK6		CDK4		
PBXIP1		SMARCE1		
PDE6C		EPO		
PIEZO1		SOD2		
PIGN		KCNK18		
PLCG1		RNF213		
PLEKHM1		PDCD1		
POGZ		HLA-DRB1		
PSG3		IL12RB1		
PYGL		IFNGR2		
SHKBP1		MC3R		
SLC11A1		PSMA6		
SLC7A14		GCLM		
SLITRK5		LGALS2		
SPATC1		LRP8		
SYTL3		OLR1		
TMEM132D		TNFSF4		
TTLL2		ZNF365		
TUT1		T		
USP25		ALK		
VTN		SDC3		
WDR65		UCP3		
WDR78		SLC6A14		
ZNF334		MRAP2		
ZNF366		UCP2		
ZNF559		ADRB3		
ZNF808		GHRL		
ZSCAN2		UCP1		
AGMO		FFAR4		
ALOX15		PPARGC1B		
ANKRD44		PYY		
APBA2		FRZB		
ARHGAP24		CALCR		
AXL		OPCML		
BCMO1		PALLD		
C8B		CTRC		
CALCOCO1		COMT		
CCDC27		MAX		
CEACAM5		TMEM127		
CLCA1		ANXA5		
CPNE1		EHBP1		
CPT1C		MSMB		
CTNND2		HIP1		
CYP1A2		CD82		
DCAF4		ZFHX3		
DPP10		KRT75		
EPAS1		XYLT1		
ESYT2		XYLT2		
F13A1		MUC5B		
FAM13B		SFTPA1		
FAM154A		ANGPTL4		
FAM161B		BICC1		
FAM178A		CD244		
FAM83G		NFKBIL1		
FBXO18		PADI4		
FBXW8		SLC22A4		
FHAD1		MIF		
FKBP10		BTNL2		
GEN1		DISC1		
GNAS		RTN4R		
GOLIM4		APOL2		
GPD2		APOL4		
GRAMD1A		DAO		
HDAC5		DAOA		
HHIPL2		CASP12		
IFT88		TM4SF20		
IGSF1		DAZL		
IL4R		ALOX5AP		
INPP5B		BANK1		
KCTD19		DNASE1		
KIRREL2		STAT4		
LZTS2		ITGAM		
MAP3K1		MYB		
MASTL		NDUFA13		
MCM6		SERPINA10		
MS4A14		FCGR3A		
NOX5		POU6F2		
PCDHGA1				
PCDHGB7				
PLCD3				
QSOX1				
RNF207				
RNF31				
SARS2				
SDAD1				
SERPINB10				
SLC22A1				
SLC34A1				
SLC39A5				
SMARCA4				
SMARCAL1				
SP110				
SPECC1L				
TMEM260				
TMEM67				
TRIM42				
TRPV2				
TSHR				
TYR				
UGT1A10				
USP31				
USP38				
USP45				
WNK3				
XRN2				
ZBTB11				
ZMYND15				
ZNF655				
ZNF76				
ZP4				
ACADVL				
ACSBG2				
ADAM30				
ADCK1				
ADD1				
ANXA6				
ARFGEF1				
ARHGEF26				
ASAP2				
ATIC				
ATP13A3				
ATP2B2				
BANK1				
BBS1				
BMPER				
BTN3A3				
CACNB2				
CADPS				
CD22				
CDH2				
CEP95				
CHRD				
CHRND				
CLCNKA				
COG6				
CPSF3L				
DDX24				
DDX51				
DGCR2				
DIS3L2				
DPEP1				
DSTYK				
EFTUD1				
EXTL1				
FBXO38				
FCRL6				
FSD2				
FSTL5				
GLB1L2				
GLTSCR1L				
GPSM1				
HADHA				
HERC5				
HIF3A				
IL12RB2				
KIAA0226L				
KLHDC7A				
LATS1				
LATS2				
LNPEP				
LRWD1				
MAP1S				
MGAT4B				
MGRN1				
MLK4				
MMRN2				
MOV10				
NLRP6				
NPNT				
NSMAF				
PCDHGA4				
PGBD1				
PNKP				
POLR3B				
PUS7L				
RBBP8NL				
RBL2				
RECK				
SCNN1B				
SETDB1				
SH2D3A				
SLC15A1				
SLC39A4				
SLC9A4				
SLCO1B1				
SPAG1				
SPDL1				
SUSD1				
TACC1				
TARS				
TLR2				
TMCO3				
TTC18				
VEPH1				
VPS18				
VWA5B1				
WDR63				
ZCCHC14				
ZHX3				
ZNF280D				
ZNF446				
ZNF500				
ZNF571				
ZNF616				
ZW10				
ABL2				
ABLIM2				
ABTB2				
ADAM23				
AOAH				
AQR				
ATMIN				
ATP6V0A2				
BPI				
BRPF1				
BUB1				
BUB1B				
C17orf80				
CASC1				
CBL				
CCSER2				
CEP97				
CES3				
CES5A				
CHRNA4				
CLPB				
COG4				
CPD				
CR1L				
DLGAP5				
DNMT3B				
DZIP1				
EFHC1				
EPHX2				
F11				
FAM151A				
GAB4				
GALNS				
GALNT15				
GPC1				
GPR111				
GPR78				
HBS1L				
HIPK2				
ISM2				
ITFG3				
ITPKB				
KCNH3				
KIAA1841				
KIFC3				
KIRREL3				
KRT85				
LIPC				
LOXL3				
LPIN1				
LPO				
LRRC56				
MAATS1				
MAP3K13				
MAPK12				
MARCO				
MCM5				
MORC1				
MTIF2				
MTMR4				
MTO1				
MTTP				
MVD				
NAALADL2				
NEK9				
NSUN2				
OR4A15				
PCDHB5				
PIGZ				
PKN1				
PLIN3				
PNPT1				
PPP4R4				
PRKCSH				
PROSER1				
PRR14L				
R3HDM1				
RABGGTA				
RBM15				
RECQL				
RIOK1				
RTKN				
SEC23B				
SEC24B				
SEMA6D				
SENP6				
SFMBT2				
SIGLEC10				
SLC39A12				
SNCAIP				
SORCS3				
SRPK3				
STRC				
SWT1				
TGM7				
TKTL2				
TLR5				
TNFRSF8				
TRAF3IP1				
TUB				
TXNRD2				
UBE3C				
UGT2B11				
WWP2				
ZKSCAN7				
ZMYND8				
ZNF28				
ZNF333				
ZNF440				
ZNF750				
ZNF77				
ZP2				
ZSWIM4				
ADCK4				
ADNP				
AK7				
AMER1				
ANKRD28				
ANKRD6				
ANXA11				
AOC3				
AP1B1				
AP4B1				
ASAH1				
ASB2				
ATP8A2				
BAG6				
BRD8				
C9				
CAPN1				
CAPN2				
CENPC				
CEP89				
CLASP2				
CNBD2				
COL13A1				
CRNKL1				
DGAT1				
E2F7				
ECD				
EFCAB12				
ELAC2				
EPS8L2				
ERICH1				
ERMARD				
EXOC3L4				
EXTL3				
FAM120A				
FAM71A				
FGFR2				
FMNL2				
FRRS1				
GARNL3				
GBP7				
GOLGA1				
GPRIN1				
GRM1				
GSG2				
GTPBP4				
HIST1H1C				
HJURP				
HTR3A				
KIAA1524				
KIAA1731				
KIFC2				
KLHL40				
KRT37				
KRT76				
KRT78				
LARS2				
MEP1B				
MLH1				
MSH4				
MYO1D				
NDUFS1				
NEK8				
NFATC4				
NNT				
OIT3				
OLFML2A				
OSBPL6				
PAN2				
PANK4				
PLCB1				
PLCL1				
PLEKHA5				
PNPLA8				
POLK				
POMT2				
PPP1R15A				
PRODH2				
PSG5				
PTK2				
RAI14				
REST				
RIC8A				
SEMG2				
SLCO2B1				
SMG7				
SPATA18				
SRRM1				
STOX1				
SVOPL				
TBC1D17				
TCEB3				
TCHP				
TMC1				
TRMT44				
TTC12				
TXLNB				
UBA6				
UBQLN3				
UGT1A4				
UNC5C				
USP13				
VAV3				
VPS33B				
WDR25				
WDR4				
WDR91				
XPO6				
ZC3H7A				
ZNF33B				
ZNF782				
ZNF786				
ZNF792				
ABTB1				
ADAM20				
AFF2				
AKAP1				
ALG12				
ARHGAP10				
ARHGAP22				
ARHGEF4				
ARPC4-TTLL3				
ATF7IP2				
BCO2				
BRF1				
C17orf66				
CCDC74A				
CCDC77				
CHRNG				
CLCN6				
CLHC1				
CNGA2				
COL10A1				
CPT1A				
CYP4A22				
DSE				
EME1				
ENTPD4				
EPHA6				
EPHB1				
FAM214A				
FREM3				
GFM2				
GLTSCR2				
GPR56				
GPT				
GRM2				
GTF3C2				
GYS2				
HTR3C				
ICAM1				
IL31RA				
KATNAL2				
KIAA1456				
KIF22				
KRT4				
KRT72				
KRT79				
LBP				
LEPREL2				
LINS				
LMNB2				
LRCH1				
LRP8				
LRRC66				
LZTS1				
MCCC1				
MIEF2				
MIIP				
MSH5				
MYLK3				
NCAM1				
NCAPH2				
NVL				
PARP3				
PASD1				
PCDH9				
PCDHB15				
PCDHB4				
PCDHGB1				
PCDHGB4				
PCDHGC5				
PDE1C				
PHC2				
PHF2				
PHTF1				
PLEKHM2				
PLOD2				
PLXNC1				
PMPCB				
PTGIS				
PTPRE				
RPN2				
RSPH4A				
SAMD15				
SEMA4F				
SH3BP2				
SHC2				
SLC22A14				
SLC22A9				
SLC26A6				
SLC44A4				
SLC8B1				
SPIDR				
ST14				
TCHHL1				
TEKT4				
TLL1				
TOPORS				
TP53BP2				
TSC1				
TULP1				
UGT2B4				
USP8				
VPS54				
WAPAL				
WDR41				
XPO5				
ZNF197				
ZNF432				
ZNF607				
ZNF618				
ACSS2				
AGT				
ALDH3B2				
ALOX12B				
AMPH				
ARMC2				
ASPG				
B4GALNT4				
BBS2				
BICC1				
BPIFB3				
BRINP1				
BRINP2				
BTNL8				
C11orf63				
C14orf80				
C8A				
CCDC63				
CCP110				
CD96				
CNDP1				
DCAF13				
DDX52				
DNAJC16				
DZANK1				
FAM161A				
FMNL1				
FRMPD4				
FSCN2				
GDPD5				
GRK4				
HSP90AA1				
IFI44L				
IFRD2				
IFT80				
IL17RC				
IL27RA				
INTS8				
ITGB5				
LRRC15				
LRRC40				
LRRC7				
MFSD10				
MFSD7				
MKS1				
MLXIP				
MPP4				
MTG2				
MUTYH				
NEDD9				
NFKB1				
NOC3L				
NPSR1				
NRXN3				
NTRK3				
PCDHB8				
PCDHGA3				
PDE5A				
PDE9A				
PDGFRL				
PHC3				
PHF20L1				
PKD2				
POLI				
POLL				
POLR2A				
PRAMEF12				
RAD54B				
RAPGEF2				
RHPN1				
RNF43				
RPRD2				
RUSC1				
SCEL				
SCLY				
SH3D19				
SIK1				
SLC12A2				
SLC47A1				
SLC5A10				
SLC5A4				
SLCO2A1				
SLCO6A1				
STOX2				
STRIP2				
SYDE2				
SYT15				
TGFBRAP1				
TLE2				
TNS4				
TRPV6				
TTC23				
TTLL10				
TUBAL3				
TYRO3				
UGT2A3				
UIMC1				
WHSC1				
XYLB				
ZFP64				
ZNF43				
ZNF451				
ZNF554				
ZNF665				
ACSS1				
ADCK2				
ADSSL1				
AP3B1				
APPL2				
ARFGAP1				
BCAS1				
BMPR2				
BPIFB2				
BRD4				
CARS2				
CBX2				
CES2				
CIZ1				
COL23A1				
COL9A2				
CRISPLD2				
CWC22				
CXorf22				
DCAF11				
DDX27				
DFNA5				
DPP8				
DPY19L4				
ECE1				
ENPP1				
EPB41				
EXT2				
FAM114A1				
GABRR2				
GAREM				
GBE1				
GBP2				
GBP3				
GCAT				
GGA3				
GPR97				
GPRASP1				
GRAMD1C				
GSDMC				
GTF2F1				
HCLS1				
HIPK4				
IDE				
IL1RL1				
IL6ST				
KCNH5				
KIAA1324L				
KIF18B				
KLHL30				
KRT15				
LETM1				
LRP12				
LY9				
MAP3K11				
MAP7D3				
MATN4				
MAVS				
MCTP1				
METTL17				
MLXIPL				
MPHOSPH8				
MUM1				
NAA16				
NEFM				
OGFR				
P4HA2				
PACS2				
PCDHGB2				
PDE4A				
PIK3R5				
PNPLA3				
PPIP5K2				
PRODH				
PROS1				
QSOX2				
RAB11FIP5				
RBM27				
SCARA3				
SECISBP2				
SEMA3A				
SENP7				
SH3D21				
SH3RF1				
SH3RF3				
SLC22A2				
SLC2A7				
SLC44A2				
SLCO5A1				
SMC1B				
SNAP91				
TIGD6				
TOP2B				
TRIB3				
TRIM36				
TTLL9				
UBE4A				
UGT1A3				
UGT2A2				
UPF2				
UVRAG				
VPS41				
WDR24				
ZACN				
ZIM2				
ZNF132				
ZNF212				
ZNF221				
ZNF438				
ZNF470				
ZNF491				
ZNF615				
AATF				
ADCY2				
ALPPL2				
ALS2CR11				
AP5B1				
APBB1				
APLP2				
ARHGAP12				
ARHGAP28				
ARHGAP35				
ARID5B				
ARMC3				
BAIAP2L1				
BEST1				
BICD2				
BTBD16				
BUD13				
C2orf54				
C3orf67				
CAPN7				
CCDC114				
CCSER1				
CDRT1				
CEP85				
CHPF				
CLCA4				
CLCN7				
CLPTM1				
CNST				
CPNE3				
CREB3L3				
CTNNAL1				
CYP2A13				
CYP2A7				
DDX59				
DHX32				
E2F8				
EDEM3				
ELFN2				
EMILIN1				
EML6				
ENPP6				
ENTHD2				
ENTPD6				
EPS8L3				
ERC2				
ESPN				
FAM198B				
FIG4				
FSCN3				
GBP6				
GCFC2				
GOLGA5				
GPSM2				
GSAP				
GUK1				
HHAT				
HRC				
IQCA1				
ITGB3				
ITPKC				
KIT				
KRT3				
KRT32				
KRT35				
KRT6C				
L1CAM				
LARP1				
LCMT2				
MAMDC2				
MDH1B				
MFN2				
MFSD9				
MICALCL				
MIOX				
MLKL				
MLTK				
MMP10				
MMP25				
MSR1				
NEIL3				
NEK5				
NUP107				
NYAP1				
OR4C46				
PABPC3				
PCDHB13				
PCDHB3				
PDE4C				
PES1				
PHKA1				
PIWIL4				
POLR3E				
RASAL3				
RBM28				
RFX1				
RRP8				
SCAF1				
SCARF1				
SDCCAG8				
SEC14L1				
SERPINA5				
SH2D3C				
SHROOM1				
SLC22A25				
SLC34A2				
SLC45A1				
SLC6A20				
SMARCA2				
SMOC2				
SPATA7				
SQSTM1				
TBCE				
TEK				
TICAM1				
TLR4				
TMEM44				
TMEM79				
TOP2A				
TSGA10				
TSNAXIP1				
TTC39B				
TTYH2				
TUBB1				
TXNRD1				
UBQLNL				
ZC3H11A				
ZFP28				
ZMYM4				
ZNF425				
ZNF658				
ZNF701				
ZSCAN5B				
ABCG2				
ACLY				
ACSM4				
ADD3				
AHRR				
ALPI				
ALPP				
ANAPC2				
ANKRD55				
APCDD1				
ASB10				
ATF6B				
BACH1				
BEST3				
C2orf78				
C7orf31				
CALHM1				
CBS				
CCDC14				
CCDC38				
CCDC9				
CCNB3				
CCT8L2				
CDCP1				
CDH19				
CEP63				
CERK				
CHI3L1				
CKAP2				
COLEC12				
CTAGE5				
CTSB				
CYP2C8				
CYP2S1				
DCBLD2				
DHRS2				
DHX8				
DIEXF				
DMKN				
DNM2				
DUSP13				
DYTN				
ECM2				
EIF2B5				
ENG				
ENTPD8				
ESRP2				
FAM194A				
FERMT1				
FGA				
FOXN1				
FSIP1				
GAL3ST4				
GALC				
GALNT6				
GANAB				
GAS2L3				
GPR108				
GPR152				
GPR155				
GTDC1				
HDAC6				
HGS				
HOOK1				
IFI44				
ILDR1				
INTS10				
IP6K3				
KCTD7				
KIF12				
KIF18A				
KIF23				
KRT7				
KRT9				
LRP3				
LRRIQ3				
MAPK7				
METTL25				
MMP20				
MMP9				
NAGPA				
NAPRT1				
NCOA7				
NFXL1				
NLRP3				
NOP9				
NOX3				
NPAS2				
NPAS3				
OAS1				
OC90				
ODF2L				
OTOP1				
OVGP1				
P2RX7				
PCDHB6				
PINK1				
PLA2G3				
PMEL				
POM121C				
POMGNT2				
POTEF				
PPFIA2				
PPP1R12C				
PRKAG3				
PSG11				
PTGFRN				
RFX2				
RNF103				
RSL1D1				
RSPH3				
SAP130				
SEC14L4				
SLC16A5				
SLC18B1				
SLC26A5				
SLC2A10				
SLC36A2				
SLFNL1				
SND1				
SOAT2				
TAF4B				
TAP2				
TARSL2				
TDRD5				
TERT				
TGFBR3				
TMPRSS7				
TNIP1				
TOP3B				
TOX2				
TRIM65				
UGT1A7				
USP33				
VPS53				
VWA7				
ZBTB38				
ZDHHC11				
ZNF215				
ZNF227				
ZNF337				
ZNF510				
ZNF555				
ZNF585B				
ALAS1				
ANO10				
AP2A2				
APOBEC3B				
ARHGEF19				
ARID4A				
ARSI				
ATG9A				
B4GALNT2				
BAZ1B				
BBS4				
BCAS3				
BCHE				
BRICD5				
C6orf118				
C7orf63				
CAMSAP3				
CASD1				
CATSPER2				
CBLB				
CCDC142				
CCDC155				
CD180				
CD5				
CDC14A				
CECR1				
CHD4				
CHEK2				
COASY				
COPG1				
CWH43				
CYP2W1				
DAAM1				
DCAF15				
DCAF5				
DCT				
DDHD2				
DLG2				
DNASE1				
DPYSL4				
DTNB				
EIF4ENIF1				
EPHA7				
EPS15				
F7				
FAM111B				
FAM47A				
FBXO41				
FDXACB1				
FGL1				
FOXK2				
FTO				
FUT10				
GALNT3				
GALNT8				
GGA1				
GLE1				
GPC5				
GRK7				
HAPLN3				
HCN4				
HDGFRP2				
HHIP				
HIST1H1T				
IFI16				
IGHG4				
IGSF8				
IKBIP				
IKBKE				
ITGA4				
KCNA10				
KCNQ1				
KIAA0319L				
KIF25				
KRT38				
LCTL				
LTBP3				
MDGA2				
METTL13				
MIER2				
MMP1				
MROH9				
MTHFR				
MTMR9				
NDST1				
NLRC4				
NOL11				
NPFFR2				
NUAK2				
OR52M1				
PDHX				
PDLIM5				
PDZD8				
PFKM				
PGM2				
POLR2M				
POTEE				
POU6F2				
PPP1R12A				
PRB2				
PRDM4				
PRR14				
PSG4				
PTPN22				
PVRL1				
PYROXD2				
RELT				
RGL2				
RNF168				
RTKN2				
SAMD3				
SART1				
SECISBP2L				
SEMA4C				
SEMA6C				
SLC28A2				
SLC41A3				
SPARCL1				
SPATA2				
SRRT				
TBC1D2B				
TBC1D5				
TEKT2				
THEMIS				
TMEM108				
TMTC1				
TRIM68				
TRIP4				
TSEN2				
UCKL1				
UGT1A9				
UGT2B10				
USP17L2				
UTP14C				
VRTN				
WDR75				
WRAP73				
WSCD1				
ZEB1				
ZNF112				
ZNF16				
ZNF175				
ZNF180				
ZNF235				
ZNF433				
ZNF484				
ZNF578				
ZNF763				
ACAP3				
ACCS				
ADAMTS19				
AFP				
AGAP3				
AK8				
AKAP10				
ALDH8A1				
ARMC6				
ARPP21				
BCKDHA				
BTBD11				
C14orf39				
C16orf89				
C17orf74				
C2				
CCDC138				
CCDC87				
CDCA7L				
CDK10				
CEP78				
CHAMP1				
CHGB				
CHRNA10				
CLGN				
CNGA4				
CNTN1				
CPT2				
CYP4B1				
DENND5B				
DLGAP1				
DNAJC21				
DNER				
DPY19L3				
DYM				
EMR3				
ENOSF1				
EPHA5				
ESCO2				
F10				
FAM111A				
FIP1L1				
FNDC7				
GHR				
GHRHR				
GPATCH3				
GTF3C5				
HID1				
HMMR				
HSF1				
HSPA4				
HSPA6				
IGHE				
INPP4B				
KCNH7				
KDM3B				
KIAA0408				
KIF2C				
KIFC1				
KRT2				
KRT83				
L3MBTL2				
L3MBTL4				
LCA5				
LCA5L				
LINGO2				
LRP10				
MAGEC3				
MAPT				
MAST1				
MED15				
MLIP				
MLLT6				
MPL				
MSS51				
MTHFD1				
NHSL2				
NMRAL1				
NR1I2				
NSUN5				
OR4C15				
ORC3				
OXER1				
OXR1				
PABPC1L				
PARK2				
PGM1				
PIP5K1C				
PNPLA1				
PPARGC1A				
PRAMEF2				
PRDM7				
PRF1				
PTOV1				
PTPRR				
RABEP1				
RBM44				
RHOBTB2				
SAFB				
SAFB2				
SAG				
SAMD4A				
SCLT1				
SCNN1A				
SEMA3C				
SIGLEC12				
SIK2				
SLC10A2				
SLC26A2				
SLC26A7				
SLC27A6				
SLC47A2				
SLC6A5				
SLC8A1				
SNTB1				
SOAT1				
SOX30				
SPAG16				
SPATA5L1				
SSTR3				
SYTL5				
TAF15				
TBCK				
TCN1				
TCTE1				
TCTN2				
TESK2				
TEX10				
TGM5				
THRAP3				
TLR6				
TMC4				
TMC7				
TNIK				
TPCN1				
TRIM29				
TRIM6				
TTLL6				
TULP2				
USP2				
WHSC1L1				
ZCCHC2				
ZNF107				
ZNF224				
ZNF225				
ZNF266				
ZNF268				
ZNF30				
ZNF365				
ZNF57				
ZNF599				
ACTN4				
ADAT1				
AHR				
AKR1B15				
ALS2CR12				
ANGEL1				
ANO3				
AP3B2				
APBB2				
AREL1				
ARFGAP3				
ARNT2				
ASB16				
BACH2				
C17orf53				
CCDC13				
CCDC132				
CCDC61				
CCHCR1				
CD2AP				
CDK5RAP1				
CEP70				
CHSY1				
COMP				
CTIF				
CTSA				
CYP24A1				
DCP1B				
DDO				
DENND6B				
DMP1				
DPP6				
DUS1L				
EFS				
EPB41L1				
EPB41L5				
ERN1				
ESCO1				
EXOC2				
FAAH2				
FAM65B				
FAM73A				
FCRL4				
GAB2				
GALNT10				
GPAA1				
HACL1				
HECTD3				
HIRIP3				
HSD17B2				
ICAM3				
IGSF5				
INTS5				
KCNH2				
KLF11				
LAD1				
LARGE				
LARP4B				
LEPREL1				
LRRC43				
MAG				
MAP3K10				
MCMDC2				
MCOLN1				
MLYCD				
MST1				
MTMR10				
NASP				
NBR1				
NKD2				
NME8				
NOMO1				
NRP1				
OR4A5				
OR4C16				
OS9				
OSBPL10				
PARP12				
PCCA				
PCDHGA10				
PCOLCE2				
PDCD6IP				
PGBD5				
PHIP				
PIF1				
PIK3CD				
PKMYT1				
PMPCA				
PTCHD4				
PTPN7				
RAB3GAP1				
RASEF				
RCBTB2				
SCUBE3				
SLC12A5				
SLC24A4				
SLC26A10				
SLC4A4				
SLC6A7				
SLK				
STARD3				
STIM2				
SYMPK				
SYT8				
TAX1BP1				
TBATA				
TBL2				
TCP11L2				
THUMPD3				
TMPO				
TMPRSS11B				
TNFAIP3				
TNFRSF10A				
TP73				
TPP1				
TRDN				
TRIM17				
TRIM5				
TTC7B				
TYW1				
USP6NL				
WDR93				
ZC3H6				
ZFYVE20				
ZMIZ2				
ZNF234				
ZNF343				
ZNF442				
ZNF473				
ZNF606				
ZNF677				
ZNF683				
ZWILCH				
ACOXL				
ACSM3				
ADAR				
AGGF1				
ALLC				
ALOX12				
AMIGO3				
ANKFN1				
APOL1				
ARHGEF25				
ARMC9				
ASIC5				
ATAD2B				
ATG7				
BAI1				
BARD1				
BICD1				
C16orf96				
CALD1				
CAT				
CCDC82				
CCPG1				
CDH20				
CDH24				
CEL				
CFI				
CIRH1A				
COLGALT2				
CPA6				
CUZD1				
CYP4V2				
DDX20				
DDX42				
DDX56				
DECR2				
DGKI				
DLAT				
DOK2				
DTX2				
ENDOV				
EPN1				
ESF1				
EVI5				
FAM120B				
FAM171B				
FAM189A2				
FAM69B				
FANCC				
FGD3				
FLCN				
FLRT1				
FMO4				
GAL3ST2				
GALNT14				
GBP5				
GFAP				
GPR17				
GRK1				
HAGH				
HNF1A				
HSPA4L				
IL22RA1				
KCNC4				
KIAA1586				
KRT33A				
KRT80				
LEMD3				
LGALS3BP				
LIMK2				
LPCAT1				
LRCH3				
LRFN2				
LRIT2				
LRPAP1				
MAP4K3				
MARK3				
MOXD1				
MTHFSD				
NDC1				
NLRP10				
NMBR				
NOX4				
NT5C1B-RDH14				
NUBP2				
OFD1				
OGFOD3				
OGG1				
PCDH20				
PDLIM2				
PDZD3				
PIGT				
PIK3C3				
PLA2G7				
PLTP				
PNISR				
PPIL2				
PPP2R1B				
PRC1				
PROX2				
PRSS36				
PTH2R				
RABGAP1L				
RANBP6				
RASGRP2				
RBPJL				
ROR1				
RPS6KB2				
RPUSD3				
RSC1A1				
SCRN2				
SEMA3F				
SERPINA10				
SERPINF2				
SH2D4A				
SIAE				
SLC17A3				
SLC22A16				
SLC24A3				
SLC26A3				
SLC2A9				
SLCO4C1				
SMPDL3B				
SNTG2				
SPG20				
SRPR				
TAP1				
TH				
TMEM214				
TOM1				
TPP2				
TPTE2				
TRIM37				
TSPAN32				
TTC14				
TTK				
UFL1				
USP44				
USP47				
WDR34				
WFIKKN2				
WHAMM				
ZBTB49				
ZNF256				
ZNF596				
ZNF813				
ZNRF4				
ZP1				
ZSCAN32				
ABAT				
ABHD1				
ACD				
ADAMTS6				
ADC				
ADGB				
ALDH9A1				
AMDHD2				
ANXA7				
AP4M1				
APBA1				
C3orf17				
CAPS2				
CASP4				
CATSPER3				
CCDC11				
CCDC168				
CCDC174				
CCDC65				
CDC45				
CHIT1				
CHRNA6				
CHSY3				
CLPTM1L				
CNDP2				
COG2				
COPA				
CORO1B				
CPA4				
CTCFL				
CTSE				
CTSW				
CTTN				
CYP3A4				
DACT1				
DEPDC1				
DQX1				
DROSHA				
DUS2				
ECM1				
ECT2				
EHMT2				
ENTPD3				
ETAA1				
FAM193B				
FAM196A				
FAM71B				
FBXL6				
FCN2				
FGFR1				
FLAD1				
FMNL3				
FMO5				
FSHR				
FYB				
GBP4				
GTF2A1L				
HCFC1				
HDAC9				
IL1RL2				
INTS2				
IPO11				
IQCC				
IRF7				
ITPRIP				
KCNJ12				
KCNQ3				
KIAA0141				
KIAA1467				
KIAA2022				
KRT16				
KRT6A				
KSR1				
KY				
L1TD1				
LINGO4				
LRRC48				
LRRN1				
MAP7D1				
MARVELD2				
MGAT5B				
MON1B				
MUS81				
MUT				
MYBPH				
NCAPH				
NEIL2				
NFE2L3				
NOBOX				
NRROS				
NTN4				
NUP62				
NUP85				
OGFOD1				
OGFOD2				
OPRM1				
OTOP2				
OTUD7B				
OXA1L				
P4HA3				
PCDHAC2				
PCSK1				
PDE4B				
PHGDH				
PNLDC1				
PPP4R1				
PRIMPOL				
PRKCD				
PRSS57				
RAD17				
RASSF7				
RBM23				
RGS9				
SCARA5				
SCIN				
SDCCAG3				
SEL1L2				
SERAC1				
SERPIND1				
SERPINF1				
SHC4				
SLC17A4				
SLC19A1				
SLC25A24				
SLC2A4				
SLC37A1				
SLC45A2				
SLC9A9				
SNX14				
SOHLH1				
SPHK2				
STAT6				
SUMF2				
SUPT20H				
SV2C				
THAP9				
TINAG				
TMPRSS2				
TTLL13				
UBXN11				
UNC5A				
UNC93A				
USO1				
USP9X				
VASN				
VWDE				
WDPCP				
WRAP53				
YJEFN3				
ZBP1				
ZCWPW1				
ZNF408				
ZNF480				
ZNF543				
ZNF551				
ZNF770				
ZNF780A				
ZNF783				
ACAD9				
ACAP1				
ACCSL				
ACTBL2				
AGXT2				
ARHGAP25				
ARHGEF16				
ARSK				
ASB15				
ATG4D				
ATP6V1B1				
ATP8A1				
B3GNTL1				
BAG3				
BCL6				
C10orf118				
C11orf16				
C14orf166B				
C6ORF165				
CAGE1				
CARD8				
CATSPER4				
CCAR1				
CCDC30				
CCDC41				
CCDC7				
CD163				
CDH18				
CENPT				
CES1				
CETP				
CLUAP1				
COG3				
CPA5				
CPN2				
CPPED1				
CXXC11				
CYP2F1				
DAGLA				
DCLK3				
DCPS				
DDX21				
DHX36				
DPH1				
DPP4				
EFCAB4B				
EFCAB7				
EIF2AK1				
FANCB				
FASTKD3				
FZD6				
GALNT16				
GGA2				
GGT5				
GLP2R				
GRAMD4				
GRTP1				
HGSNAT				
HSPA12A				
HSPA1L				
HSPH1				
HUNK				
IL17RB				
IL7R				
INTS4				
KRIT1				
LARP4				
LRP5L				
LRRC14B				
MAP4K4				
MAP9				
ME1				
MED25				
MEPE				
MROH1				
MTSS1				
NDUFV1				
NELFA				
NGLY1				
NLN				
NPAS4				
NR4A1				
NUCB1				
OR6A2				
PAK4				
PCSK7				
PGBD2				
PHACTR4				
PHF20				
PHYKPL				
PIK3CB				
PLCB4				
PLIN5				
PLXDC1				
PODXL				
POLH				
PPFIA4				
PRAMEF1				
PRDM1				
PRPF8				
PRRC1				
PRRT3				
PRSS55				
PSRC1				
PTGES3L-AARSD1				
PTGS1				
PUM2				
PYHIN1				
RAP1GAP2				
RASGRP4				
RC3H1				
RFWD3				
RPS6KL1				
RPUSD1				
SCN2A				
SEMA3D				
SERINC2				
SERPINA1				
SIN3A				
SLC13A1				
SLC22A11				
SLC22A18				
SLC22A8				
SLC25A10				
SLC25A41				
SLC27A1				
SLC2A11				
SLC4A1AP				
SLC5A5				
SLC6A9				
SMARCC2				
SMO				
SNX25				
SPAG8				
SULF1				
SUSD5				
TBC1D22A				
TBC1D9				
TCF12				
TCN2				
THNSL2				
TMEM184A				
TNKS2				
TPRA1				
TRIM41				
URGCP				
USP1				
VRK2				
ZBTB39				
ZC3H12A				
ZFYVE1				
ZFYVE19				
ZMYM5				
ZNF169				
ZNF185				
ZNF419				
ZNF44				
ZNF513				
ZNF766				
ZNF836				
ABLIM1				
ADSL				
AIPL1				
ALDH18A1				
ALDH3A1				
AMOT				
ANKS1B				
ANO8				
ARHGAP19-SLIT1				
ARRDC1				
ARSF				
ASL				
ATG16L2				
AVPR1B				
BPIFB6				
BRD9				
BRINP3				
C19orf47				
CARF				
CARNS1				
CCDC102B				
CCDC62				
CCDC67				
CCIN				
CDC25B				
CDCP2				
CDH1				
CEP85L				
CHML				
CSAD				
CTNNA1				
DAB2				
DDX55				
DIAPH2				
DNAJA3				
DNAJC10				
DNMT3A				
DPYS				
ELTD1				
EML2				
ENO3				
EPHX1				
FAM189B				
FAM227B				
FBLN7				
FBXL13				
FBXO43				
FER				
FRMPD3				
GAN				
GIT1				
GLB1L				
GP1BA				
GPR107				
GSR				
GUF1				
HIPK1				
HIST1H1D				
HRG				
HSD3B7				
IGHA1				
IGHG2				
IGSF21				
IL17RE				
IRX6				
IVD				
KANSL1L				
KAZN				
KIRREL				
KPRP				
KRT36				
MED23				
MEIS3				
MEP1A				
METTL22				
MKRN3				
MMP27				
MPHOSPH10				
MTNR1B				
MYSM1				
NAALAD2				
NDST4				
NOB1				
NT5C1B				
NUFIP1				
OAS2				
OGDH				
PCCB				
PCDHGC4				
PDIA5				
PDS5B				
PGS1				
PJA2				
PRSS53				
PSG2				
PSTPIP1				
PTPN4				
PTPN5				
PUM1				
PYROXD1				
RAVER1				
RFX6				
RINT1				
RIPK3				
RNF20				
SF3B2				
SH2B1				
SHCBP1L				
SIRPB1				
SLC15A2				
SLC22A5				
SLC24A5				
SLC30A5				
SLC7A9				
SLITRK6				
SLTM				
SMC6				
SMEK2				
SNX31				
SNX32				
SPATA21				
SPATA6				
SRRM4				
STAT2				
SV2B				
SYNPO2L				
TAB1				
TAF5L				
TBC1D15				
TBCCD1				
TBRG4				
THSD1				
TJAP1				
TMEM104				
TMEM43				
TPRN				
TRIM28				
TRIM55				
TULP3				
UGT2B15				
UNC5CL				
UNKL				
UPB1				
USP16				
USP37				
ZNF17				
ZNF251				
ZNF280A				
ZNF445				
ZNF48				
ZNF486				
ZNF556				
ZNF7				
ZXDC				
ABCG1				
ACSL1				
ACTN1				
AFF4				
AIFM2				
ALG1				
AMY2B				
ANKRD34B				
APEH				
APOA4				
APPL1				
ARHGEF2				
ASAP1				
ASS1				
ATAD3C				
ATF6				
ATXN10				
ATXN7L2				
BAP1				
BBS12				
BEND3				
BTN2A2				
C15orf52				
C1RL				
C2CD2L				
C5orf34				
CCDC81				
CDC25C				
CMIP				
CPA3				
CPB1				
CRMP1				
CYP11B2				
CYP2C9				
DDX4				
DLST				
DNTTIP2				
ELF1				
ELL				
EML3				
FAH				
FAM81B				
FGFRL1				
FICD				
FOXK1				
FOXRED1				
FPGT				
GK2				
GPBP1L1				
HEATR3				
HPS6				
INPP5E				
ITPRIPL1				
KLHL26				
KLHL5				
KNG1				
KRT13				
KRT17				
KRT39				
KRT77				
KRTAP10-9				
LACE1				
LMLN				
LRIF1				
MCOLN2				
MFGE8				
MFN1				
MIA2				
MIB1				
MIDN				
MINA				
MPP7				
MUC3A				
MYZAP				
NBN				
NDRG4				
NEK4				
NEU3				
NOL9				
OASL				
P2RX6				
PAPL				
PCDH17				
PCDHGC3				
PGAP1				
PHACTR3				
PIAS3				
PIGR				
PLIN1				
POSTN				
PRAM1				
PRDM5				
PRKD3				
PROZ				
PTK6				
PTPN12				
RBM26				
RHOBTB1				
RHPN2				
RNF6				
ROCK2				
RPE65				
RSBN1L				
SDR42E1				
SEMA4A				
SEMA6B				
SIGLEC11				
SLC12A6				
SLC22A7				
SLC28A3				
SLC29A3				
SLC37A2				
SLC43A1				
SLC44A3				
SLC5A8				
SLC6A12				
SLC7A10				
SNAI3				
SNAPC2				
SNTG1				
SPNS2				
SRCIN1				
SRFBP1				
STK32B				
STK32C				
STXBP2				
SUSD4				
SYCP1				
SYT12				
SYT16				
TAF1B				
TBC1D14				
TEKT1				
TKT				
TMEM132C				
TMEM180				
TMEM255B				
TRIM35				
TRIM56				
TRMU				
TTC28				
TTC38				
TTYH1				
TUBGCP3				
UGT3A2				
VAC14				
VEZT				
VNN1				
VPS11				
WFIKKN1				
ZGPAT				
ZIM3				
ZKSCAN5				
ZNF284				
ZNF398				
ZNF41				
ZNF429				
ZNF526				
ZNF619				
ZNF653				
ZNF8				
ZSCAN10				
ZSWIM2				
ZYX				
ACO2				
ACOT12				
ACSBG1				
ADORA3				
AGXT				
AKAP4				
ALG13				
AMPD2				
APBB3				
ARHGAP18				
ARHGAP27				
B3GALTL				
BPIFC				
BTD				
C1orf159				
C1orf65				
C1orf87				
CCBL1				
CDYL				
CERS4				
CHFR				
CHMP1A				
CHRNA5				
CLIP4				
CNBD1				
CNNM4				
COL26A1				
CREB3L4				
CRTC3				
CTNS				
CTR9				
CYP1B1				
CYP4Z1				
DBF4B				
DBN1				
DCAF6				
DHX16				
DTNA				
EHD2				
ERMAP				
EYA2				
FAM53A				
FBXO44				
FCRL1				
FNBP4				
FOXP4				
FRS3				
FUT5				
GALNT4				
GBA				
GNL3				
GP2				
GRM7				
GUCY1A3				
HIF1A				
HPSE2				
IFT81				
IL1R2				
INPP5D				
IPO9				
IRF3				
IRS4				
KANSL3				
KCNH1				
KIAA1468				
KIF3C				
KIF5B				
KYNU				
LAG3				
LMAN1L				
LRRC31				
M1AP				
MAK				
MBD1				
MMACHC				
MMP3				
MNS1				
MOGS				
MORC2				
MYBPHL				
NEFH				
NOXA1				
NPHP1				
NYAP2				
OPN4				
OR2T1				
OR4A47				
P2RX2				
PAOX				
PCIF1				
PDE8A				
PHC1				
PHF14				
PKD2L2				
PKLR				
PLAT				
PLBD2				
PLEKHO2				
PLVAP				
PM20D1				
PPP1R15B				
PSAPL1				
PTPRA				
PTPRQ				
RCSD1				
RNF10				
RPGR				
RPH3AL				
SEMG1				
SGCA				
SHCBP1				
SLC16A3				
SLC25A39				
SLC25A47				
SLC2A6				
SLC35G5				
SLC36A3				
SLC3A2				
SLC43A3				
SSTR5				
SSUH2				
STAC2				
STAM				
STRN3				
TAF6				
TBC1D23				
TEKT3				
THUMPD2				
TMEM63C				
TNFRSF19				
TRAF3IP2				
TRIM10				
TRIM22				
TRIM50				
TRMT61B				
TRPC4AP				
TTLL7				
ZC3H12C				
ZMYM2				
ZNF415				
ZNF426				
ZNF468				
ZNF496				
ZNF577				
ZNF584				
ZNF667				
ZNF676				
ZNF708				
ZSCAN22				
ZZZ3				
AAAS				
ACOX1				
ACSL5				
ADAM29				
ADH7				
AMBP				
APLF				
ARSA				
ASNSD1				
ASTE1				
C12orf40				
C15orf27				
C2CD2				
C2orf44				
C5orf54				
CABYR				
CCDC93				
CCR5				
CCT6B				
CDH12				
CDH22				
CEP170				
CLU				
CMTR2				
CNNM3				
COL8A1				
CSHL1				
CSRP2BP				
CYLC2				
D2HGDH				
DDB1				
DDX49				
DHX30				
DLG1				
DMRT2				
DNTT				
DPEP2				
DTX3L				
EML1				
EPN2				
ERCC8				
EXOC3				
EXOC7				
FAM114A2				
FAM13C				
FARSA				
FBXO30				
FBXO7				
FKTN				
FZD10				
GAPDHS				
GATAD2A				
GCM2				
GCNT3				
GHDC				
GJA10				
GLDN				
GLYATL1				
GP6				
GPR146				
GPRIN2				
GZF1				
HAS1				
HHIPL1				
IGFLR1				
IGHV1-69				
INPP5A				
INPP5J				
JMJD7				
KIAA1430				
KIF5A				
KLHL1				
KRT24				
LAP3				
LHCGR				
LILRA4				
LIMA1				
LNX2				
LRRC45				
MATN1				
MIOS				
MMP8				
MPP3				
MUC13				
NARF				
NARS2				
NCL				
NDST3				
NDUFAF7				
NDUFV3				
NGEF				
NMUR1				
NTHL1				
OR1K1				
OR2G6				
OR4C13				
PAPOLG				
PARP2				
PAXIP1				
PCDHB1				
PDE2A				
PFKFB3				
PGLYRP2				
PINX1				
PKN2				
PLS1				
PNPLA5				
PPP1R16A				
PUS3				
PVRL2				
PXK				
RAB11FIP3				
RARS2				
RASA2				
RBAK				
RBFOX1				
REC8				
REPS1				
RFX5				
RIPK1				
RPUSD2				
RRN3				
SEC14L3				
SEMA3E				
SIGLEC8				
SLC10A1				
SLC13A2				
SLC25A13				
SLC2A8				
SLC37A3				
SLC38A7				
SLC7A8				
SLCO1C1				
SLMAP				
SMYD1				
SNPH				
SPHK1				
STAP2				
STXBP5				
SUV420H1				
TATDN2				
TCERG1L				
TCF7				
THNSL1				
TIGD7				
TMEM143				
TMEM161A				
TNPO3				
TPH1				
TRAF2				
TXNDC2				
UGT2B7				
VANGL1				
VPRBP				
WRNIP1				
XPNPEP2				
ZBTB48				
ZCCHC4				
ZFP69				
ZHX1				
ZNF263				
ZNF417				
ZNF669				
ZNF74				
ZNF773				
ZNF85				
ACTL7A				
ADAM17				
ADAM21				
ADPRHL1				
AKR7A2				
ANO4				
APOBEC3G				
ARFGAP2				
ARRDC2				
ARSG				
ASIC4				
C11orf49				
C12orf10				
C16orf58				
C1orf172				
C3orf30				
CAMKK1				
CAMKK2				
CBLC				
CCBE1				
CCNL2				
CDC20B				
CDH11				
CDH7				
CDK5RAP3				
CHID1				
CHRNB4				
CLCC1				
COG8				
COLQ				
CREB3L2				
CSRNP1				
CYP26B1				
CYP2C18				
CYP3A43				
DAXX				
DDHD1				
DDR2				
DEPTOR				
DHRS4L2				
DLL1				
DMRT3				
DOC2A				
EEFSEC				
EFCAB14				
ENTHD1				
EPHA4				
ESR2				
EXOC1				
EZR				
FAM160A1				
FAM63B				
FBXO16				
FBXO34				
FCN1				
FMO2				
FOXS1				
GFM1				
GGN				
GIMAP8				
GIPR				
GOT1L1				
GPR149				
GPR35				
GPR37L1				
GRAMD1B				
GRB14				
GRM5				
GSDMB				
GSDMD				
GTPBP3				
HPR				
HTR3E				
ICK				
IL10RA				
IL2RB				
INTS6				
IQCB1				
JMY				
KAT2B				
KDM4A				
KDM6A				
KIAA1211L				
KLHL31				
KLHL6				
KRTAP10-7				
LRIT3				
LRRC8D				
LRRN4				
MAGEL2				
MAP7D2				
MED26				
MKNK2				
MMP13				
MRE11A				
MRPL39				
NAGLU				
NEDD4L				
NET1				
NMD3				
NPEPL1				
NPY4R				
NR1D1				
NR3C2				
OR2M3				
OR2M5				
PALM				
PAPOLB				
PCDH10				
PCDH11X				
PEX10				
PHF1				
PHF21A				
PLBD1				
PLK3				
PNN				
POC1B-GALNT4				
POLA1				
PRPF4B				
PSEN2				
PTPN18				
PXN				
RANBP10				
RFTN1				
RGSL1				
RNF219				
RNF25				
SAMM50				
SASS6				
SCMH1				
SELE				
SELENBP1				
SERPINA3				
SERPINB11				
SETD6				
SH2D5				
SHMT2				
SIGLEC5				
SIRPA				
SKIV2L2				
SLC24A2				
SLC27A2				
SLC29A2				
SLC2A5				
SLC52A2				
SLC9A1				
SLC9C2				
SNX33				
SNX9				
SP140L				
SPIRE1				
SPTY2D1				
SRGAP2				
STPG2				
STYK1				
SUPT5H				
SUPV3L1				
TFRC				
TLR3				
TMEM8B				
TMPRSS5				
TNFRSF13B				
TP53TG5				
TRAF7				
TRIM47				
TSEN54				
TSSK1B				
UBAP2L				
WEE2				
WISP1				
XPOT				
YIPF2				
ZDHHC5				
ZFP37				
ZFP69B				
ZNF160				
ZNF285				
ZNF678				
ZNF846				
ZNRF3				
ZSCAN1				
A1BG				
ABCF1				
ACY1				
ADAM11				
ADHFE1				
AGAP2				
ALDH6A1				
AMBN				
ANGPT4				
ANXA13				
APOBEC3D				
ARHGEF7				
ATP6V1C2				
BFSP1				
BRF2				
BSCL2				
C10orf120				
C10orf88				
C16orf59				
C17orf104				
C1S				
C1orf177				
C20orf195				
C8orf58				
CCDC151				
CCDC22				
CCM2				
CD1A				
CDC42EP1				
CELA3B				
CEP57				
CHRNA2				
CHRNA9				
CHST6				
CLNK				
COPB1				
COPB2				
COQ6				
CWF19L1				
DBR1				
DDX47				
DDX53				
DHPS				
DYRK1B				
EXOC6B				
FANK1				
FURIN				
GABRP				
GADL1				
GALK2				
GALNTL5				
GALT				
GFPT2				
GLB1				
GLRB				
GPAM				
GPI				
GRIK5				
GRIN2B				
GSDMA				
GTF3C3				
HAUS3				
HHATL				
IFNAR2				
IFT74				
IL20RA				
IL6R				
IMPDH1				
INO80D				
INPP4A				
ISLR				
ITGB1				
IVL				
JAKMIP1				
KCNT2				
KNOP1				
KRT31				
L3MBTL3				
LGSN				
LILRB3				
LIMD1				
LRRC36				
LRRIQ4				
LSP1				
MAB21L3				
MCHR1				
MITF				
MKKS				
MPP5				
MTMR12				
MUC20				
NAGA				
NDUFA13				
NDUFA9				
NEDD1				
NFE2L1				
NIPAL3				
NRG3				
NUMB				
NXPE3				
OR1F1				
OR4A16				
OR52L1				
OVCH2				
PALMD				
PAPSS1				
PAPSS2				
PDHA2				
PFKFB4				
PIGS				
PLEKHH3				
PMM2				
PNLIPRP2				
POLA2				
PPP1R36				
PPP6R3				
PRICKLE2				
PSAP				
PSMB11				
PTBP1				
RABGAP1				
RAD51D				
RAPGEF5				
RBM12				
RDH13				
RFTN2				
RFX4				
RMND5B				
RNH1				
RSPH1				
RXFP1				
RXFP2				
SCTR				
SCYL3				
SEMA7A				
SERHL2				
SERPINB8				
SF3B3				
SFMBT1				
SGK1				
SIM2				
SIRPG				
SIRT5				
SLC15A3				
SLC17A8				
SLC17A9				
SLC19A3				
SLC1A1				
SLC43A2				
SLC9B2				
SMOX				
SOX13				
ST6GALNAC6				
STIM1				
STRIP1				
STRN4				
SYNE4				
TCTN1				
TFCP2L1				
THEMIS2				
TIMD4				
TMTC2				
TNFRSF10D				
TOM1L1				
TOR1AIP1				
TRIM16				
TRIP6				
TRMT5				
TRUB2				
TSTD2				
TTI2				
UMOD				
VSIG10				
VSIG4				
WNT10A				
ZC3H14				
ZCCHC7				
ZFR				
ZNF177				
ZNF214				
ZNF257				
ZNF264				
ZNF317				
ZNF324				
ZNF534				
ZNF540				
ZNF79				
ZSCAN21				
AAK1				
ABCB10				
ABHD16A				
ACOT8				
ACSS3				
ADAMDEC1				
ADAMTSL5				
ADCY1				
AFM				
AGER				
ALKBH8				
ANGPT2				
ARID5A				
ARMC12				
BBS10				
BMPR1B				
BRD2				
BTNL9				
C10orf2				
C5AR1				
C9orf117				
C9orf171				
CABP4				
CARKD				
CCDC130				
CCDC144NL				
CD1E				
CDK15				
CDYL2				
CHRDL2				
CHRNE				
CHST15				
CLEC4M				
CLOCK				
CNKSR3				
CNOT10				
CPA2				
CRTAM				
CSE1L				
CYP2E1				
CYP3A5				
DBF4				
DEAF1				
DENND1B				
DET1				
DGKB				
DLGAP3				
DMRTA1				
DNAJC11				
DUSP16				
EDEM1				
EFTUD2				
EIF2AK3				
EIF3B				
ERCC6L				
EYA1				
FAM186A				
FAM211B				
FAM47B				
FAM91A1				
FBXO42				
FCER2				
FERMT2				
FRMD6				
FUT3				
G6PC2				
GCC1				
GORASP1				
GPR151				
GPR20				
GPR50				
GPR64				
GPS1				
GSS				
GYS1				
HARS				
HAS3				
HEXA				
HPSE				
HPX				
HSPA12B				
IGHV1-18				
IMMT				
IPO5				
ITGB8				
JAK1				
KAL1				
KBTBD12				
KCNJ16				
KCNK17				
KHK				
KRT20				
KRT81				
KSR2				
LCP2				
LGI3				
LRRC42				
LRRC47				
LRRC49				
MARVELD3				
MBD4				
MCCC2				
MFSD2B				
MPPE1				
MRI1				
MRPL4				
MRPS5				
MYB				
MYLK2				
NAPSA				
NDRG1				
NEK3				
NIF3L1				
NKD1				
NOP56				
NT5DC2				
NUTM2G				
NXPE1				
OMA1				
OR3A1				
OR4C3				
OR4C6				
OR52J3				
OR6K2				
PACSIN3				
PATL1				
PCDH8				
PHF21B				
PLCZ1				
POLM				
POLR3C				
PPM1F				
PROKR1				
PRR5				
PWP1				
RAB11FIP4				
RACGAP1				
RANGAP1				
RAPSN				
RASA1				
RGL1				
RNF169				
RNF19A				
RNPEP				
ROCK1				
RRP1B				
RTN1				
RTN2				
RUFY4				
RUNX2				
SCNN1G				
SERPINB4				
SERPINB5				
SETD1B				
SHQ1				
SIGLEC7				
SIGLEC9				
SIL1				
SKIL				
SLC22A12				
SLC36A4				
SLC6A17				
SLC6A3				
SLC7A13				
SLC9A3R2				
SMARCC1				
SNX13				
SPAM1				
SPATA17				
SPATS2				
SPOCK2				
ST6GALNAC2				
ST7L				
STAG1				
STK33				
SULT1A2				
TAF1				
TAF2				
TALDO1				
TAOK3				
TARS2				
TCERG1				
TEAD4				
TKTL1				
TMEM259				
TNFRSF21				
TOE1				
TRIM63				
TTC29				
UNC5D				
VAV1				
VCPIP1				
VIPR2				
VPS39				
ZFPL1				
ZMIZ1				
ZMYM1				
ZMYND10				
ZNF100				
ZNF14				
ZNF233				
ZNF283				
ZNF354B				
ZNF395				
ZNF430				
ZNF461				
ZNF519				
ZNF568				
ZNF628				
ZNF671				
ZNF681				
ZNF793				
ZNF799				
ZNF878				
ZSCAN18				
ABHD15				
ACSF2				
ACSL6				
ADAMTS5				
ADRA1A				
AEN				
ALG8				
ALOX5				
AMACR				
AMHR2				
ANKRD13A				
ANKRD33				
ANKRD52				
AQP1				
AQP7				
ARHGAP6				
ATE1				
B3GNT4				
B3GNT8				
BDH1				
BDKRB1				
BIRC3				
BPIFB1				
BTN3A1				
C12orf56				
C14orf79				
C19orf26				
C5AR2				
C6orf10				
CACNG5				
CALCR				
CANT1				
CCDC125				
CCDC144A				
CCT8				
CD33				
CD3EAP				
CDK11A				
CEACAM18				
CERKL				
CKAP4				
CLN3				
CNTNAP3				
COX10				
CPVL				
CRELD2				
CYP2J2				
CYP8B1				
DALRD3				
DAP3				
DHDH				
DIXDC1				
DYRK4				
EFHC2				
EHD3				
EIF4G2				
ENTPD7				
F2RL3				
FAM134C				
FAM154B				
FAM188A				
FAM53B				
FAM83F				
FBXL18				
FBXO39				
FBXW12				
FDFT1				
FMO3				
FRMD8				
GABRA6				
GABRE				
GALNT18				
GJB2				
GLMN				
GNPTG				
GPR153				
GPR75				
GRK6				
HACE1				
HDC				
HGD				
HIST1H1A				
HIST1H1E				
HOGA1				
IGKV1-5				
IL18RAP				
INTS3				
INTS9				
IPO13				
IQCG				
ITLN1				
IWS1				
JPH1				
KCNA5				
KCNK10				
KCNS3				
KHNYN				
KIAA0391				
KRT27				
KRT40				
KRT8				
LDHAL6B				
LGR4				
LHPP				
LIPN				
LRRC8B				
LRTOMT				
MAPK6				
MAPK8IP2				
MCF2				
MELK				
MFSD6				
MOGAT3				
MTFR2				
MUC21				
MUC5AC				
MVB12A				
NBPF1				
NBPF3				
NEXN				
NOLC1				
NPBWR2				
NPR2				
NSUN6				
NUB1				
NXPE4				
OR1S1				
OR4K15				
OR4S1				
OR5M3				
OSBPL9				
P2RX4				
PACS1				
PARN				
PARP15				
PARPBP				
PAXBP1				
PCYOX1				
PDE1A				
PDIA6				
PHAX				
PIK3R2				
PIWIL1				
PNLIPRP1				
PPM1B				
PRKG2				
PSKH2				
RAD18				
RAD9A				
RAG2				
RASSF4				
RASSF9				
REXO4				
RHBG				
RPS6KA2				
SEL1L				
SERPINB3				
SETD3				
SFXN5				
SGPL1				
SLC45A3				
SLC6A15				
SLC9A5				
SNAP47				
SPATA16				
SPRTN				
SPSB3				
STK40				
TAGAP				
TBC1D24				
TC2N				
TDRKH				
TEX13A				
TIMM44				
TLE1				
TMEM181				
TMEM82				
TRAF3IP3				
TRAIP				
TREX2				
TRMT11				
TSSK2				
TTC30A				
TTYH3				
TUBA8				
TXNDC5				
UCP2				
UGT1A5				
UGT1A8				
UGT3A1				
VDR				
VPS51				
VPS52				
WDR86				
WDSUB1				
WIPF1				
ZBTB24				
ZNF189				
ZNF205				
ZNF211				
ZNF286A				
ZNF394				
ZNF474				
ZNF549				
ZNF573				
ZNF585A				
ZNF626				
ZNF777				
ZSCAN5A				
ZSWIM3				
AADACL4				
AAGAB				
ACRBP				
ACRC				
ADRBK2				
AKR1C4				
ALB				
ALDH3A2				
ALDH5A1				
ALDH7A1				
AMT				
ANAPC5				
ANGEL2				
ANKIB1				
APMAP				
APOL4				
ATF4				
ATP2C1				
ATP6V0A1				
AVEN				
BIRC2				
BYSL				
C16orf11				
C16orf78				
C2orf53				
CACTIN				
CASC3				
CASP9				
CCDC181				
CCKAR				
CD300LF				
CDH9				
CEACAM1				
CENPO				
CEP57L1				
CNNM1				
CPEB1				
CPQ				
CRELD1				
CWC27				
CXCR1				
CYFIP2				
CYP11A1				
CYP4X1				
DCLRE1B				
DDC				
DDX1				
DDX41				
DGCR14				
DMTF1				
DPY19L2				
DRP2				
EEPD1				
FAM217A				
FANCE				
FBXL4				
FBXO24				
FCRLA				
FIGN				
FSD1				
FUT2				
FUT7				
GALE				
GDPGP1				
GNPAT				
GOLM1				
GPR83				
GPRC5A				
GSG1				
HIRA				
HSF2BP				
HSF4				
HTR3B				
HYAL3				
IFLTD1				
IFNGR1				
IFT52				
ILF3				
KCNB2				
KCND1				
KCNMA1				
KDM5C				
KIF11				
KIF4A				
KPNA5				
KRT19				
LGI4				
LMBRD1				
LMOD3				
MAGEE2				
MAMLD1				
MEGF9				
MFSD1				
MGAT5				
MMP11				
MMP2				
MPP2				
N4BP1				
NAE1				
NCOA5				
NOX1				
NRG2				
NUFIP2				
OCEL1				
OTUD7A				
PAK7				
PARVG				
PAX4				
PGAP2				
PLAA				
PNMAL2				
PPHLN1				
PPM1K				
PPP1R10				
PVR				
RHCG				
RIBC2				
RNF167				
RNMTL1				
RPAP3				
RPTN				
RTL1				
SCYL2				
SDSL				
SERINC4				
SLC13A5				
SLC17A6				
SLC1A2				
SLC30A8				
SLC39A10				
SLC46A3				
SLC9A2				
SLFN12				
SMTNL1				
SPP1				
SRPK2				
SRPX				
STK4				
STS				
SUOX				
SYT17				
TAPBP				
TBC1D10C				
TBX19				
TBX5				
TDRD3				
TEX9				
THOC6				
TIMM50				
TMEM245				
TMEM25				
TNFAIP2				
TNK1				
TOX3				
TREH				
TRHDE				
TRIM54				
TRPC6				
TTC39A				
TUBA3E				
UBASH3B				
UGT1A6				
UPP2				
USP48				
VIPR1				
VRK3				
WDR1				
WIPI1				
WIZ				
ZFP30				
ZNF155				
ZNF296				
ZNF488				
ZNF547				
ZNF610				
ZNF614				
ZNF662				
ZNF699				
ZNF710				
ZNF765				
ZNF790				
ZNF83				
ZNF835				
ABR				
ACAD8				
ACPL2				
ACPT				
ACTR5				
ACVRL1				
ACY3				
ADAM9				
AFMID				
AGPAT5				
AHCY				
AIMP2				
AKR7A3				
ALDH1B1				
ALDOA				
ALG10B				
AMFR				
ANKMY2				
ANTXR1				
ARHGAP26				
ASB14				
ASB6				
ASTL				
ATP11C				
ATP6V1H				
ATP9A				
AVL9				
B4GALNT1				
BRSK2				
BSG				
C11orf24				
C18orf54				
C19orf44				
C19orf45				
C1orf106				
C1orf94				
CACNB1				
CALR3				
CAPG				
CCDC120				
CCNJL				
CDC7				
CDH8				
CDK18				
CDKL2				
CECR5				
COIL				
COX15				
CYB5R2				
CYB5R3				
CYP39A1				
CYP7A1				
DAPK2				
DARS2				
DCBLD1				
DCP1A				
DDX18				
DDX43				
DNASE1L3				
ELMOD3				
EPC1				
EXOG				
F12				
FAM132A				
FAM20A				
FAM214B				
FAM35A				
FAR2				
FBXL12				
FCHSD2				
FUT11				
GDPD4				
GIT2				
GLTSCR1				
GPR39				
GPR84				
GRIK2				
GRK5				
HAUS8				
HCK				
HELLS				
HMGCS2				
HNRNPM				
IGHG3				
ILDR2				
JAM3				
KIAA1161				
KIAA1958				
KRT25				
KRT33B				
KRTAP10-6				
LEO1				
LFNG				
LIMK1				
LMAN2				
MAN1A1				
MANEA				
MAP2K3				
MAP4K5				
MAZ				
MBP				
MMAA				
MMP14				
MNDA				
NCF4				
NDNF				
NDUFAF5				
NMUR2				
NSRP1				
NT5E				
NUAK1				
NUDT1				
OR2T33				
OR2Z1				
OR51I1				
OR51M1				
OR51Q1				
OR5M8				
OR6Y1				
PAFAH2				
PDP2				
PGR				
PHACTR1				
PLA1A				
PLAU				
POLG2				
PPFIA3				
PREP				
PROKR2				
PRR11				
PTH1R				
RASGRP3				
RB1				
RFC4				
RGR				
RIOK2				
RNF180				
RPA1				
RPS6KA5				
SCN8A				
SENP5				
SERPINA9				
SHMT1				
SIGLEC6				
SIM1				
SIX4				
SKI				
SLC2A12				
SLC36A1				
SLC39A6				
SLC44A5				
SMARCAD1				
SMPD2				
SOX7				
SRCRB4D				
SRP68				
ST6GAL2				
SUMF1				
SYT6				
TAF6L				
TES				
TIGD4				
TMEM62				
TMPPE				
TMPRSS11A				
TOX				
TRIML1				
TRMT1L				
TRPC4				
TTC30B				
TXK				
ULK3				
UNK				
USP5				
WDR83				
XAF1				
ZBTB41				
ZFP2				
ZMYM3				
ZNF134				
ZNF37A				
ZNF45				
ZNF561				
ZNF572				
ZNF714				
ZNF774				
ABCF2				
ABHD14A-ACY1				
ACAA2				
ACP5				
ACTL7B				
AKR1C3				
ALKBH3				
AMDHD1				
ANGPTL4				
APCDD1L				
APP				
ARHGAP15				
ARNTL2				
ATG13				
ATP2A2				
BAIAP2				
BBS7				
BEND7				
BRD7				
C12orf50				
C15orf38-AP3S2				
C16orf91				
C2orf57				
C9orf156				
CACNA2D1				
CAMK1G				
CARHSP1				
CASP10				
CASP5				
CCT3				
CD300LG				
CDC14B				
CDH10				
CDK20				
CHDH				
CHST4				
CPA1				
CPO				
CYB5D2				
DAO				
DAW1				
DCAF8L1				
DCLRE1C				
DCSTAMP				
DCTN4				
DDX26B				
DHRS12				
DLL4				
DNMT3L				
DUOXA1				
DYNC1LI1				
ECSIT				
EDEM2				
EFEMP2				
ETV4				
EWSR1				
FAM181A				
FAM86A				
FAM90A1				
FASTKD2				
FCHO2				
FOLH1				
FOXH1				
FPGS				
FRK				
FZD4				
GALNT12				
GALNT7				
GARS				
GCLC				
GDF5				
GDF9				
GIF				
GLYCTK				
GMEB2				
GNB5				
GNL3L				
GORAB				
GRHL1				
HCRTR1				
HNRNPUL2				
HS1BP3				
HTR2B				
ICA1				
IGHM				
IL17C				
INMT				
INPP5K				
IRF8				
ITLN2				
KCNAB1				
KDM8				
KLF17				
KRT26				
KRT28				
KRTAP10-3				
LDHD				
LGALS12				
LGALS9				
LGMN				
LMNA				
LMOD1				
LRFN3				
LRRC41				
MAN1C1				
MAP3K3				
MBOAT1				
MCAT				
MCM9				
MIPOL1				
MORC3				
MPG				
MRPL37				
MRPL38				
MRS2				
MSRA				
MVK				
N4BP3				
NCAM2				
NCF2				
NFE2L2				
NIPAL4				
NSDHL				
NSUN7				
NTN3				
OLFM4				
OPTC				
OR10J3				
OR10X1				
OR2T12				
OR4D6				
OR4X2				
OR52N5				
OR52R1				
OR8K3				
OR9G4				
ORC5				
OSBPL8				
PAF1				
PARP8				
PAX7				
PBX4				
PCOLCE				
PENK				
PGAM2				
PGM5				
PIK3AP1				
PIK3R1				
PLEKHA1				
POC5				
POFUT2				
PPA2				
PPIG				
PREB				
PRKD2				
PRLR				
PRSS50				
PUS1				
PVRIG				
QRSL1				
RAB36				
RABEPK				
RASSF6				
RBCK1				
RBM14				
RFT1				
RHD				
RHOBTB3				
RLBP1				
ROM1				
RPF1				
RPN1				
RPUSD4				
RRNAD1				
RUFY1				
SCRN3				
SERPINB2				
SESN2				
SGOL1				
SH2B3				
SHANK3				
SHBG				
SHF				
SLC1A4				
SLC23A3				
SLC30A6				
SLC35B2				
SLC52A1				
SLC6A11				
SOCS4				
SOWAHB				
SPATA2L				
SPDEF				
SRP72				
SSC5D				
SSX2IP				
STAMBPL1				
SUCLG2				
SV2A				
SYDE1				
SYTL4				
T				
TEX11				
TGIF1				
TMEM135				
TMEM168				
TMEM200A				
TMPRSS13				
TNFRSF10B				
TNFRSF11A				
TOR3A				
TRAF5				
TRDMT1				
TRIM16L				
TRIM32				
TRIM34				
TRPC3				
TTC6				
UCP3				
UTP15				
VWA1				
WLS				
WSCD2				
XKR9				
YTHDC1				
ZBTB7C				
ZCCHC8				
ZFPM1				
ZNF213				
ZNF222				
ZNF23				
ZNF259				
ZNF267				
ZNF354A				
ZNF497				
ZNF511				
ZNF550				
ZNF692				
ZNF695				
ACAA1				
ACBD4				
ACTR8				
AGA				
AGO4				
AGPAT9				
AKR1E2				
ALDH3B1				
APOBEC3F				
APOL2				
APOL3				
ARSH				
ART1				
ASB3				
ASB5				
ASZ1				
ATP5SL				
BCAT2				
BCL6B				
BHMT2				
BIN2				
BRD3				
C16orf46				
C16orf93				
C18orf8				
C1orf85				
C2orf42				
C3AR1				
C4orf50				
C9orf50				
CASR				
CCDC17				
CCDC36				
CCDC42				
CCDC97				
CD209				
CD244				
CD38				
CDADC1				
CFHR4				
CHRM5				
CIDEB				
CMTR1				
CNOT3				
CNPPD1				
CPN1				
CSDE1				
CSGALNACT2				
CTBS				
CTSD				
CX3CL1				
CYP3A7				
CYTH4				
DCLK2				
DDX28				
DDX50				
DES				
DGKE				
DHX9				
DLD				
DNAAF3				
DONSON				
DRAXIN				
DYRK1A				
EDAR				
EGLN2				
EHD1				
EIF2B4				
ELL3				
ELP3				
ELP4				
ENDOU				
EXOC8				
EXT1				
F2				
FAAH				
FAM21C				
FANCG				
FBLIM1				
FCN3				
FMO1				
FOXN3				
FXR2				
GALNT9				
GJB3				
GMPPA				
GPATCH2				
GPER1				
GPR161				
GPR75-ASB3				
GRIA1				
GRWD1				
HCAR1				
HERC4				
HMOX2				
HNF4A				
HSD3B1				
HSP90B1				
HTR3D				
HYAL4				
IDS				
IFNLR1				
IL1RAP				
IL32				
IL5RA				
INTS7				
IQCD				
KCNJ1				
KCTD3				
KDM2A				
KLHL35				
KPTN				
KREMEN1				
KRT23				
KRTAP10-1				
LANCL1				
LEKR1				
LIPI				
LRG1				
LTB4R2				
MAP3K12				
MAS1				
MATK				
MBOAT7				
ME3				
MORC4				
MTMR14				
MURC				
MXD3				
MYBL2				
NDC80				
NDE1				
NGRN				
NHLRC2				
NHSL1				
NLGN1				
NOA1				
NPRL3				
NR1I3				
NUPL1				
OLFML1				
OR10T2				
OR13A1				
OR1M1				
OR4N4				
OR4X1				
OR51B2				
OR52E8				
OR52K2				
OR5AR1				
OR5H15				
OR9G1				
PARVB				
PCDH19				
PDE4D				
PGC				
PGLYRP3				
PIGV				
PISD				
PLD3				
PLD4				
PNKD				
PNPLA2				
POC1B				
POLDIP3				
PPP1R13L				
PRKCQ				
PRMT3				
PRSS38				
PUS10				
PUS7				
RBFA				
RBM34				
RCBTB1				
RFPL2				
RNF214				
RNF44				
ROGDI				
SAMD7				
SCARB1				
SCFD1				
SCO2				
SCPEP1				
SDE2				
SERPINA4				
SERPINB1				
SERPINB13				
SERPINB6				
SERPINE1				
SERTAD4				
SETDB2				
SGK2				
SIGIRR				
SIX5				
SLC13A3				
SLC22A4				
SLC23A1				
SLC25A25				
SLC46A2				
SLC5A1				
SLC5A6				
SMG9				
SORT1				
SP1				
SPNS1				
SYN3				
SYT10				
SYT3				
TAAR5				
TAPBPL				
TBC1D10A				
TBX3				
TCF7L1				
TM7SF2				
TMCC3				
TMEM120B				
TMEM201				
TMPRSS11F				
TNFRSF18				
TNIP2				
TRABD2A				
TRIM46				
TRIM67				
TSSC4				
UGT2B28				
UHRF2				
UTP6				
VPS9D1				
WAC				
YIF1A				
ZBTB25				
ZDHHC16				
ZNF350				
ZNF527				
ZNF563				
ABHD5				
ACBD5				
ACE2				
ACKR2				
ACP6				
ACSL3				
ADH4				
ADRBK1				
ALG11				
ALG3				
ANAPC4				
ANGPTL1				
ANGPTL3				
ARG2				
ARHGEF39				
ARID3A				
ARL13B				
ARNT				
ATL2				
BDKRB2				
BIN1				
BNIPL				
BSPRY				
C11orf65				
CA12				
CCDC105				
CCDC113				
CCDC47				
CCKBR				
CCT4				
CDC5L				
CDKAL1				
CHKB				
CHRNA1				
CHRNA3				
CHUK				
COPE				
CRHR2				
CRNN				
CTSC				
CUL2				
CUL4A				
CYB5RL				
CYP19A1				
CYP20A1				
DARS				
DCAF8				
DDOST				
DEF8				
DEPDC1B				
DEPDC7				
DGCR8				
DMRTC2				
DNAJB12				
DNAJC1				
DOLK				
DTX4				
EARS2				
ELK3				
ENOX1				
EPOR				
ETV7				
EXD1				
F13B				
FADS6				
FAM46B				
FAM98C				
FANCL				
FARS2				
FBXW9				
FETUB				
FIBP				
FN3KRP				
FUT6				
GAD2				
GALK1				
GALNT2				
GDA				
GGT6				
GGT7				
GJB4				
GMPR				
GPR148				
GPRC5B				
GRB10				
HERPUD1				
HSPA9				
IFIT1B				
IFNA14				
IFNAR1				
IKBKB				
IL21R				
KCNK13				
KCNK6				
KCTD18				
KIAA1045				
KLC2				
KLHL41				
KLK3				
KRBA2				
KRT1				
LAMP3				
LARP7				
LIMS2				
LONP2				
LPL				
LRFN4				
LRRC6				
LRRC8C				
LY6K				
LYAR				
MAPK13				
MARK4				
MFNG				
MFSD8				
MIEF1				
MTA2				
MTDH				
MYBL1				
MYOC				
MYOT				
NAA35				
NARS				
NBPF20				
NCLN				
NEIL1				
NEU2				
NFKB2				
NFKBIB				
NGDN				
NHLRC3				
NPDC1				
NUDT12				
NUDT19				
NUF2				
OCRL				
OR10A6				
OR2K2				
OR4B1				
OR4Q3				
OR51B4				
OR52B2				
OR52E2				
OR5C1				
OR5M9				
OR5T1				
OR6S1				
OR9Q1				
P2RX1				
P4HB				
PAX8				
PCBP4				
PCED1A				
PDE8B				
PDGFD				
PDZD7				
PEX5L				
PFKFB1				
PGM3				
PHACTR2				
PHEX				
PHTF2				
PICALM				
PIPOX				
PLEK2				
PLEKHO1				
PLIN2				
POLE2				
POLR1C				
POLR1E				
PPM1J				
PRAME				
PRB4				
PRG2				
PRICKLE1				
PRICKLE3				
PRKAG2				
PRKCZ				
PRMT2				
PRSS27				
PTPN6				
PUSL1				
PWWP2B				
RAB3IL1				
RAD51B				
RCL1				
RDH12				
RGS14				
RHBDD3				
RIOK3				
RMI1				
RNF126				
RTDR1				
SAE1				
SDC3				
SDF4				
SERINC3				
SERPINA12				
SIRT2				
SLC18A3				
SLC1A6				
SLC25A23				
SLC35C2				
SLC35G2				
SLC35G3				
SLC37A4				
SLC38A2				
SLC44A1				
SLC4A8				
SLC52A3				
SLC6A2				
SLU7				
SNTA1				
SOX6				
SP4				
SPERT				
SPRED2				
SRL				
STK16				
STYXL1				
SUGP1				
SULT1C2				
SURF6				
SYNGR2				
SYTL1				
TAF3				
TBCC				
TBX10				
TBX18				
TCF7L2				
TEAD2				
TECRL				
TESPA1				
TGFBR2				
THAP4				
THUMPD1				
TMCC2				
TMEM130				
TRAFD1				
TRIM21				
TRIM25				
TRIM38				
TRIM45				
TRIM51				
TRIM60				
TRPC7				
TSPAN4				
TSTA3				
TTC8				
TUFT1				
UGP2				
UGT2B17				
UPK3B				
UQCRC1				
USP30				
VCAM1				
VIPAS39				
VNN2				
VNN3				
WDR18				
WDR46				
WDR76				
YME1L1				
ZNF302				
ZNF354C				
ZNF467				
ZNF471				
ZNF530				
ZNF613				
ZNF624				
ZNF675				
ZNF680				
ZNF789				
ZNHIT6				
AARSD1				
ACADL				
ACP2				
ADH1B				
AGK				
AGPAT2				
ALAS2				
ALDH2				
AMICA1				
AP1G1				
AP1M2				
AP2A1				
APOH				
ARHGAP19				
ARHGEF6				
ARR3				
ARRDC5				
ARSB				
ARSE				
ART5				
ATP1A2				
BCKDK				
BTBD9				
BTNL2				
BTRC				
C19orf54				
C1orf174				
C21orf58				
C2orf62				
C9orf43				
CASP14				
CCDC173				
CCDC68				
CCDC70				
CCDC71				
CCDC8				
CCT7				
CD1C				
CD34				
CD7				
CEACAM6				
CELA3A				
CHI3L2				
CLN5				
COL25A1				
CPE				
CRY2				
CRYBB3				
CTNNA2				
CTNNBL1				
CXorf23				
CYP51A1				
DGKA				
DNAJB13				
DNAJB7				
DPEP3				
DVL3				
DYX1C1				
ECHDC2				
ECI2				
EDNRB				
EIF2A				
EIF2D				
ENKD1				
EPSTI1				
ERVW-1				
EXO5				
EXOC3L2				
FAM124A				
FAM169A				
FAM194B				
FAM73B				
FAM98A				
FBXO11				
FCAMR				
FGFR1OP				
FOLR3				
FOXJ2				
GABRQ				
GAD1				
GLT8D2				
GMPR2				
GPX4				
GYG1				
HAGHL				
HAO2				
HAX1				
HDAC11				
HERC3				
HGF				
HK1				
HMGXB3				
HSPBAP1				
ICAM5				
IGHD				
IGLV3-21				
IRF2BPL				
ITFG2				
ITK				
JAKMIP2				
JMJD4				
KCNK7				
KEAP1				
KIAA1919				
KIR3DL2				
KLHDC8A				
KLHL21				
KRT10				
KRT34				
LENG9				
LETM2				
LIPH				
LMBR1L				
LMBRD2				
LMCD1				
LONRF3				
LRR1				
LRTM2				
LY6G6F				
LZTS3				
MAGEE1				
MALT1				
MAP2K5				
MAPK4				
MCOLN3				
MDH2				
MMP24				
MRPS9				
MTERF				
MTF1				
MTMR6				
MTPAP				
MYEOV				
NDRG2				
NIT1				
NME7				
NOL12				
NR1H3				
NUDT13				
NUSAP1				
NXN				
ODC1				
OR10H5				
OR11H4				
OR4L1				
OR4S2				
OR51B6				
OR52I2				
OR5B17				
OR8J1				
ORC2				
OXNAD1				
PABPN1L				
PAN3				
PANX2				
PAPD7				
PDCD4				
PDDC1				
PDE1B				
PGM2L1				
PHYH				
PHYHD1				
PLK1				
POF1B				
POLD2				
POLD3				
PPAP2C				
PPIL4				
PPWD1				
PRPF40A				
PRSS16				
PSAT1				
PSMD1				
PSMD5				
PTCD2				
R3HDM2				
RASGRP1				
RASIP1				
RBM15B				
RDH8				
RFPL3				
RHO				
RNF112				
RNF150				
RNF220				
RRM1				
RSPH10B				
RTN4R				
RXFP4				
SAMD14				
SATL1				
SDS				
SEC13				
SEC23A				
SEC63				
SEPSECS				
SESTD1				
SF1				
SFXN2				
SGCE				
SLC14A1				
SLC20A2				
SLC22A3				
SLC2A2				
SLC30A3				
SLC39A11				
SLC51A				
SLC5A12				
SLC7A11				
SLC9A8				
SLITRK3				
SPAST				
SPON2				
SPRY4				
STK25				
STOML1				
SULT1A1				
SYBU				
SYNGR4				
TACR2				
TATDN1				
TBX4				
TCTN3				
TECTB				
TFPT				
TGFB1I1				
THOC5				
TM7SF3				
TMEM53				
TMEM87A				
TMPRSS4				
TMTC3				
TOM1L2				
TPSD1				
TPX2				
TRABD				
TRIM59				
TRIM69				
TRIML2				
TRIT1				
TRNT1				
TROVE2				
TSC22D2				
TSPYL2				
TXLNA				
UAP1L1				
UBOX5				
UBR3				
USP11				
VAT1L				
WASF3				
WBSCR22				
WDFY1				
WDR12				
WDR43				
WNT9B				
XPNPEP3				
ZBTB46				
ZCCHC5				
ZDHHC4				
ZEB2				
ZFYVE27				
ZNF133				
ZNF143				
ZNF202				
ZNF230				
ZNF391				
ZNF627				
ZNF630				
ZNF713				
ABHD12				
ACHE				
AGTRAP				
AKAP8L				
AKR1A1				
ALDOC				
AMER2				
AMH				
ANGPTL2				
ANGPTL5				
APLNR				
APOL5				
ARHGAP44				
ARID3B				
ARRB1				
ATP4B				
ATP6V0D2				
ATPAF2				
AVPR2				
BIN3				
BMP3				
BMP6				
C2CD5				
C2orf70				
C9orf173				
CA9				
CABLES2				
CAPS				
CASP1				
CASP8				
CASQ2				
CBFA2T2				
CCDC50				
CCDC69				
CCR3				
CD1B				
CDKL4				
CEP55				
CHAD				
CHCHD6				
CHERP				
CHMP4A				
CKM				
CLK2				
CLN6				
CLUL1				
CMA1				
CNGA1				
CRY1				
CSF1				
CTTNBP2NL				
CYB5R4				
DAB1				
DACH1				
DCAKD				
DHRS7				
DLK2				
DNAAF2				
DOK1				
DXO				
DYNC1I1				
DYNC2LI1				
ECHDC3				
ECI1				
ELMO2				
ELP5				
ENPP5				
ENTPD2				
ESRRB				
EYA4				
FAM167A				
FAM63A				
FCGR3A				
FECH				
FGD4				
FITM1				
FLRT3				
FNTB				
FOXP1				
FUBP3				
G6PD				
GAL3ST1				
GFI1B				
GH2				
GIMAP6				
GJA8				
GLP1R				
GNA14				
GPAT2				
GPBP1				
GPC2				
GPCPD1				
GPR144				
GPR37				
GRAMD3				
GRM3				
GUSB				
HAVCR1				
HBB				
HCAR3				
HEYL				
HMCES				
HOXB2				
HTR4				
IDO1				
IL17REL				
IL1R1				
IL4I1				
IPP				
IRAK1				
IYD				
KBTBD3				
KCNK4				
KCNK5				
KDM1B				
KHDRBS2				
KLHDC1				
KLHL32				
KLK12				
KRT86				
LPXN				
LRMP				
LRRC71				
LRRC8A				
MAP6				
MAPK8IP1				
MC3R				
MC4R				
MECR				
MED12				
MED14				
MEOX1				
METTL15				
MFSD3				
MOGAT1				
MRPS35				
MTERFD1				
MTG1				
MTMR2				
MYEF2				
NAA25				
NADK				
NDUFAF1				
NFKBIZ				
NLE1				
NR2C1				
NT5DC1				
NXF1				
NXF5				
OPRL1				
OR10G2				
OR11H6				
OR2A25				
OR2S2				
OR2T27				
OR4E2				
OR4K1				
OR4M2				
OR56A4				
OR5H1				
OR5M10				
OR5T2				
OR6C1				
OR8I2				
OSBPL2				
OSCP1				
PAG1				
PANX3				
PAQR6				
PARS2				
PCID2				
PDE10A				
PDE12				
PEX14				
PIAS4				
PLA2G15				
PLXDC2				
PMF1-BGLAP				
POM121L12				
PON1				
PPP3CC				
PRAMEF4				
PRELP				
PRKCH				
PRKG1				
PRPS1L1				
PRUNE				
PVRL4				
PXMP2				
QPCT				
RABEP2				
RAD9B				
RBKS				
RBM20				
REEP4				
RERGL				
RGMA				
RHOT1				
RINL				
RNF148				
RPP30				
RRP36				
RSBN1				
RTN4IP1				
RUFY3				
SAAL1				
SAMHD1				
SELPLG				
SERGEF				
SERPINE3				
SERPINI2				
SFTPB				
SHARPIN				
SLC17A5				
SLC2A14				
SLC38A9				
SLC6A4				
SLC7A7				
SMARCA5				
SMYD3				
SNX1				
SNX15				
SPATA32				
SPTLC1				
SQRDL				
SRA1				
SRPK1				
SRSF4				
STAC				
STAT5A				
STOML3				
STX5				
SUN5				
SYNGAP1				
SYVN1				
TACR1				
TAS2R9				
TBX2				
TMEM209				
TMEM87B				
TMPRSS11E				
TMX3				
TPH2				
TPST2				
TRIM2				
TSKU				
TSPAN11				
TSPYL6				
TTC26				
TUBA3C				
TUBE1				
UBE2Q2				
UEVLD				
UPK3A				
USH1G				
VSTM4				
WSB1				
WWP1				
YIPF1				
ZAP70				
ZBTB5				
ZC3HC1				
ZDHHC19				
ZNF20				
ZNF248				
ZNF273				
ZNF345				
ZNF396				
ZNF416				
ZNF439				
ZNF479				
ZNF682				
ZNF764				
ZNF92				
ZPBP				
ZSCAN9				
ACADM				
AK5				
ANKRD16				
ANXA9				
AQP4				
ARHGEF3				
ARPC1B				
ARSJ				
ART3				
ATP2B1				
AZGP1				
B3GALNT2				
B4GALT2				
B4GALT7				
BEST2				
BLZF1				
BMP5				
BRAP				
BRWD3				
BTBD2				
C12orf42				
C17orf47				
C17orf97				
C19orf55				
C1orf27				
C4BPA				
C9orf135				
CA5A				
CACNB3				
CANX				
CAPN8				
CCBL2				
CCDC102A				
CCDC92				
CCNDBP1				
CDR2				
CEACAM16				
CEACAM8				
CENPP				
CEP44				
CHAF1B				
CHST10				
CHURC1-FNTB				
CIAO1				
CLPX				
CPNE2				
CPNE5				
CREB3				
CRHR1				
CRTC1				
CSNK1G2				
CSRNP2				
CST2				
CXXC1				
DAPK3				
DBNL				
DCP2				
DDI1				
DDN				
DHODH				
DLK1				
DMAP1				
DMBX1				
DNASE1L2				
DNM3				
DNPEP				
DOK4				
DPH2				
DRD5				
DTNBP1				
E2F4				
EEF2				
EFCAB3				
ENAH				
ERAL1				
ERO1LB				
ESAM				
ETFB				
ETV3L				
EXD2				
FAM187B				
FAM222A				
FAM222B				
FAM92B				
FANCF				
FBXL5				
FCAR				
FCRLB				
FFAR3				
FLVCR2				
FMOD				
FRMD3				
FUCA1				
GCDH				
GJD4				
GLRA4				
GNB1L				
GPA33				
GPR31				
GRIA4				
GYG2				
GZMM				
HHLA2				
HINFP				
HOMER2				
HOMEZ				
HSD17B3				
HSH2D				
HYAL1				
IFI35				
IFIT1				
IFT46				
INHBE				
IRGC				
ISLR2				
ISYNA1				
KAT2A				
KIAA0513				
KIAA0825				
KIAA1239				
KIAA1279				
KIR2DL1				
KLHL3				
KLHL8				
KLK11				
KRTAP10-11				
L2HGDH				
LGI2				
LONRF2				
LRRC17				
LRRC46				
LRRC4C				
LTV1				
LYSMD4				
MANSC1				
MAP4K1				
MAS1L				
MATN3				
MB21D1				
MBOAT2				
MCMBP				
MEGT1				
MFF				
MGEA5				
MN1				
MON1A				
MRPL15				
MRPL3				
MRPS30				
MSL2				
MTA3				
MYT1L				
NAT6				
NCBP1				
NCSTN				
NIT2				
NOL10				
NR1D2				
NR2C2				
NTSR2				
NUBP1				
NUDCD1				
OAT				
OLFML3				
OPHN1				
OR10A5				
OR10G4				
OR10Q1				
OR13C3				
OR13C5				
OR14I1				
OR1L1				
OR1L4				
OR2T11				
OR4C11				
OR4D5				
OR4K13				
OR4M1				
OR51V1				
OR56A1				
OR5AK2				
OR5AS1				
OR5AU1				
OR5F1				
OR5K1				
OR6C4				
OR6K3				
OR7G2				
OR8H1				
OR8H2				
OR8S1				
OSBP				
P2RY14				
PAPD4				
PCYOX1L				
PDSS2				
PIP5K1A				
PKM				
PLSCR4				
PMF1				
POFUT1				
POLR2E				
POU2F1				
POU2F3				
PRICKLE4				
PRKAR1B				
PRSS23				
PSIP1				
PSMD2				
R3HDM4				
RAD51AP1				
RARS				
RDH16				
RDX				
REL				
RELL2				
RPL3				
RPS6KA1				
RRP9				
RSAD1				
RWDD2B				
SACM1L				
SARM1				
SCG2				
SDR9C7				
SEPN1				
SERPINB12				
SESN1				
SETD4				
SH3BP5				
SHC1				
SLC16A4				
SLC1A3				
SLC22A23				
SLC25A18				
SLC25A34				
SLC2A4RG				
SLC6A6				
SMAD9				
SMOC1				
SNX17				
SNX8				
SPOCK3				
SSTR4				
ST3GAL6				
ST7				
STXBP4				
SUCLA2				
SULT1B1				
SULT1C3				
SULT2B1				
TAT				
TCP1				
TEC				
TESK1				
TFB1M				
TIGD3				
TIPARP				
TMEM156				
TMEM171				
TMEM71				
TRAF1				
TRAF3				
TRIM66				
TRIM7				
UBA1				
UBTF				
UPF1				
USP21				
USP26				
USP50				
USP9Y				
VPS37A				
VPS45				
WIPF2				
XPO4				
YBX3				
ZBTB7B				
ZKSCAN4				
ZNF136				
ZNF154				
ZNF223				
ZNF25				
ZNF420				
ZNF436				
ZNF441				
ZNF517				
ZNF569				
ZNF621				
ZNF623				
ZNF670				
ZNF746				
ZNF776				
ZNF785				
ZNF93				
ZP3				
ZXDA				
A3GALT2				
AADACL2				
AAR2				
ACTL8				
ADAP1				
AHSG				
AKAP7				
AKR1D1				
ALPL				
ANKRD13D				
ANKRD42				
ANKRD53				
APOA1BP				
APTX				
AR				
ARHGAP1				
ARRB2				
ASB11				
ASB13				
ATG14				
ATG4C				
AURKB				
BAIAP2L2				
BANP				
BBS5				
BCL2L13				
BFAR				
BHMT				
BNIP2				
BPHL				
C1R				
C1orf111				
C8orf34				
C8orf76				
C9orf114				
CAPN14				
CASP2				
CCDC51				
CCNT1				
CD82				
CD84				
CDC42EP4				
CEACAM19				
CEP41				
CFLAR				
CHM				
CHRNB1				
CIDEC				
CLEC10A				
CMTM1				
CPSF2				
CRTC2				
CRYZ				
CTRL				
CXorf57				
CYP26A1				
CYP2R1				
CYP2U1				
DCDC2				
DDX23				
DENND2D				
DPCR1				
DPH7				
DRD2				
DSCR3				
EGFL6				
ELF4				
EPHX3				
EPYC				
ERCC1				
ERLEC1				
ERRFI1				
EVI2B				
EVL				
EXOSC5				
F2RL2				
FAF1				
FAM126A				
FAM134A				
FAM160B1				
FARSB				
FBP2				
FGB				
FKBP9				
FLRT2				
FOXO1				
GATA5				
GATAD2B				
GCM1				
GDPD3				
GFOD2				
GLOD4				
GLT6D1				
GPR157				
GPRASP2				
GREB1L				
GRHPR				
GRINA				
GSTA2				
GSTCD				
GTF3C4				
HADHB				
HMOX1				
HNRNPUL1				
HRASLS5				
HS3ST6				
HSD17B13				
ICA1L				
IFFO1				
IL12B				
IL18R1				
IPPK				
IVNS1ABP				
JSRP1				
KCNQ5				
KDELC1				
KIFAP3				
KLHL18				
KLHL36				
KLK2				
LAMP1				
LANCL2				
LDLRAD1				
LDLRAD3				
LENG1				
LIM2				
LIPG				
LMAN1				
LPPR3				
LRRC37A2				
LRRC39				
LRRC4				
LRTM1				
MARK2				
MARS2				
MDM4				
MEF2B				
MEX3B				
MICU1				
MPI				
MPND				
MRPS2				
MS4A10				
MTA1				
MTERFD2				
MUL1				
NANS				
NBPF14				
NCOA4				
NDRG3				
NECAB3				
NELFCD				
NMRK2				
NR3C1				
NTN5				
NUP43				
NXF3				
OPTN				
OR10A7				
OR10H4				
OR10K2				
OR13J1				
OR1J2				
OR1J4				
OR1L8				
OR2M2				
OR2T4				
OR4N5				
OR51A7				
OR51D1				
OR51E1				
OR51E2				
OR52B4				
OR52D1				
OR52E6				
OR52H1				
OR52K1				
OR52N2				
OR5H14				
OR5K4				
OR5L2				
OR5R1				
OR8K1				
PALM2				
PDIA3				
PDLIM3				
PDXK				
PGK2				
PHKG2				
PI4KB				
PILRA				
PJA1				
PKNOX2				
PLEKHB2				
PLRG1				
PNLIPRP3				
PON3				
PPM1M				
PPP2R3C				
PRCP				
PRKCG				
PRKCI				
PROC				
PROSER2				
PRSS21				
PTER				
PTGDR				
RAD52				
RANBP9				
RAP1GDS1				
RASGEF1B				
RASGEF1C				
RELB				
RFX3				
RHAG				
RHCE				
RMND1				
RNF175				
RNF212				
RNF217				
RNFT1				
RNFT2				
RPS6KA4				
RRP1				
RSRC1				
SDCBP2				
SENP2				
SERINC1				
SERPINA6				
SERPING1				
SGCG				
SH3KBP1				
SHB				
SHD				
SIRPB2				
SLC16A14				
SLC16A7				
SLC39A13				
SLC6A8				
SMYD2				
SNX18				
SNX2				
SOCS5				
SPAG4				
SPDYC				
SQLE				
SREK1				
SRPX2				
SSX1				
STAM2				
STAT5B				
STPG1				
STX11				
STXBP3				
SURF2				
SYNDIG1				
TAF4				
TAS2R46				
TBPL2				
TDO2				
TEPP				
TEX26				
THBD				
TMCO6				
TMEM145				
TMOD3				
TMX2				
TOPAZ1				
TREX1				
TRIM24				
TRIM62				
TSC22D4				
TSR3				
TYSND1				
UBA3				
UBAC1				
UCP1				
UST				
UTP14A				
WBSCR17				
WDR37				
WDR47				
WDR88				
WDTC1				
WIPI2				
WNT2B				
WNT9A				
XRCC4				
XXYLT1				
ZADH2				
ZBTB3				
ZC2HC1A				
ZC2HC1C				
ZDHHC23				
ZNF138				
ZNF18				
ZNF184				
ZNF304				
ZNF311				
ZNF324B				
ZNF514				
ZNF649				
ZNF70				
ZNF709				
ZNF845				
ZPLD1				
ZSCAN25				
AADACL3				
ABHD4				
ABI3				
ACTRT1				
ADA				
ADPRHL2				
AGBL3				
AGFG2				
AGPAT4				
AK3				
AKR1C1				
ALCAM				
ALG10				
ANXA1				
ANXA10				
APOA5				
ASB12				
ASH2L				
ASPRV1				
ATP1A3				
AZU1				
B3GALT5				
BCCIP				
BCL2L14				
BHLHB9				
BTN1A1				
C14orf93				
C20orf96				
C5orf45				
C6orf223				
CARM1				
CD19				
CD207				
CD55				
CDK17				
CDKN2AIP				
CEACAM4				
CELA2A				
CEP76				
CERS6				
CLASRP				
CLINT1				
CNN1				
CNN2				
COLEC10				
CRBN				
CREB3L1				
CRISP2				
CTSF				
DCAF4L2				
DDX25				
DDX39A				
DGUOK				
DHRS1				
DKFZP761J1410				
DNAJC14				
DNAJC3				
DSCC1				
DUSP22				
EGFL7				
EHD4				
ELF3				
EMID1				
ENOX2				
ENTPD1				
EOGT				
EPC2				
ERGIC1				
ERI2				
ETNPPL				
FAM173B				
FAM184B				
FAM217B				
FAM26E				
FBXO15				
FBXO25				
FBXO6				
FGF5				
FOXD4				
FOXI1				
FOXR1				
FRMD5				
FUCA2				
GABBR2				
GALM				
GAS2L1				
GAS7				
GDAP2				
GDF2				
GET4				
GGTLC1				
GJB5				
GLCE				
GLRA1				
GNA15				
GNE				
GOPC				
GPATCH4				
GPR1				
GPR132				
GPR137				
GPR141				
GPR143				
GPR176				
GRIA2				
GSTM5				
HADH				
HARBI1				
HAVCR2				
HCAR2				
HIC2				
HSD3B2				
HUS1B				
IDH3B				
IFIT5				
IFT57				
IKZF2				
IKZF4				
IL2RA				
ILK				
IMP4				
INSL6				
IRAK4				
ITPK1				
IZUMO1				
KIAA0895				
KIR3DX1				
KLHDC2				
KLK14				
KPNA2				
KRT12				
KRTAP10-4				
LAIR1				
LAX1				
LCP1				
LEF1				
LETMD1				
LILRA5				
LMOD2				
LPCAT4				
LRRN3				
LYVE1				
MAEL				
MAGEB6				
ME2				
MED17				
METRNL				
MICU3				
MID2				
MKNK1				
MKRN1				
MNT				
MRGPRX1				
MRGPRX3				
MRPS15				
MRPS31				
NR0B2				
NRBP2				
NSUN4				
NUPL2				
ONECUT1				
OR10A2				
OR10A4				
OR10H2				
OR10P1				
OR11L1				
OR13C4				
OR1S2				
OR2A5				
OR2B11				
OR2D2				
OR2F1				
OR2L2				
OR2M7				
OR4D9				
OR4K2				
OR51S1				
OR52A1				
OR6N1				
ORC4				
PARP6				
PAX1				
PDCD1LG2				
PFKFB2				
PI4K2A				
PIGL				
PIP5K1B				
PNLIP				
PNMAL1				
POC1A				
PODXL2				
POU4F2				
PPARA				
PPM1D				
PPOX				
PRDM11				
PRPF6				
PRR19				
PRR5L				
PSMF1				
PTBP3				
PTCHD1				
PYCR1				
PYCRL				
RAET1G				
RALBP1				
RANBP3L				
RBMS2				
RIC3				
RIC8B				
RNF133				
RNF151				
RNF34				
RRH				
RUFY2				
SCARB2				
SCD5				
SERPINB7				
SERPINC1				
SFXN1				
SFXN3				
SGCZ				
SGK494				
SIRT3				
SIRT4				
SLAMF8				
SLC16A12				
SLC22A17				
SLC22A6				
SLC25A45				
SLC30A9				
SLC35F5				
SLC39A3				
SLC41A1				
SLC4A10				
SLC7A6				
SLC9B1				
SMTNL2				
SMURF1				
SNRNP48				
SPACA3				
SPEM1				
SPRED1				
SPTLC3				
ST8SIA6				
STARD10				
STEAP2				
STK11				
STX10				
STX3				
SUN3				
TAF1A				
TAS2R4				
TATDN3				
TBC1D10B				
TEX33				
TGOLN2				
TINAGL1				
TM6SF2				
TM9SF4				
TMEM186				
TMEM38B				
TMOD4				
TMPRSS11D				
TNFRSF25				
TNNT2				
TNPO2				
TRAPPC6A				
TRIM26				
TRIM3				
TRIM33				
TRMT13				
TSFM				
TSPAN17				
TTC13				
TTC23L				
TUBA3D				
TUFM				
UPF3A				
USF2				
VN1R2				
VPS35				
WDFY2				
WDR38				
WDR70				
WDR74				
ZCWPW2				
ZDHHC12				
ZIC4				
ZNF117				
ZNF281				
ZNF320				
ZNF485				
ZNF490				
ZNF512				
ZNF548				
ZNF597				
ZNF732				
ZSCAN31				
ZUFSP				
AAMP				
ACADS				
ACADSB				
ACR				
ACTL9				
ADAD1				
AFG3L2				
AGO3				
AIP				
AKT2				
ALDH1A1				
ALDH1A3				
ALKBH1				
ANKH				
ANKRD29				
ANXA2				
ANXA3				
ANXA4				
AP5S1				
ARHGAP36				
ART4				
ASB4				
ASRGL1				
ATP6V1E2				
BAG5				
BEGAIN				
BEND2				
BFSP2				
BLNK				
BORA				
BRMS1				
C10orf76				
C17orf62				
C22orf29				
C5orf22				
C7orf26				
C8orf74				
C9orf72				
C9orf91				
CALCOCO2				
CALR				
CAPZA3				
CCDC64B				
CCDC83				
CCNB2				
CCNT2				
CD6				
CDC16				
CDH6				
CDKL3				
CENPN				
CGREF1				
CHGA				
CHST12				
CLEC4D				
CLIC5				
CLTC				
CMKLR1				
CNOT4				
COMMD3-BMI1				
CPNE6				
CREB5				
CRYL1				
CSRNP3				
CTH				
CXorf67				
CYB561				
CYTH1				
CYTIP				
DACH2				
DERL3				
DFFA				
DHRS9				
DMRT1				
DNAJA4				
DNAJB1				
DNALI1				
DPT				
DTWD2				
DTX1				
EFCAB4A				
EFEMP1				
EGFL8				
EGR1				
EIF2B3				
ELAC1				
EMC10				
ENO1				
EVA1C				
EXOSC2				
EXOSC7				
FAM53C				
FAM71E2				
FAM71F1				
FBXO46				
FGD1				
FOXJ3				
FTSJ2				
GABRG1				
GC				
GFRAL				
GGNBP2				
GLIPR1				
GLS2				
GLT1D1				
GMCL1				
GOT2				
GPBAR1				
GPC6				
GPN1				
GPN2				
GPR137B				
GRHL2				
GTPBP1				
GZMA				
HARS2				
HCRTR2				
HECTD2				
HOXD12				
HP				
HS6ST1				
HTRA3				
IDO2				
IFIT2				
IFNL3				
IGF2BP3				
IGKV3-11				
ISM1				
ITM2C				
JMJD8				
JPH2				
KCNA4				
KCNK18				
KCNQ2				
KLK10				
KRT14				
LACC1				
LARP6				
LIN54				
LPCAT2				
LRRC10				
LRRC14				
LRRC2				
LRRC23				
LRRC29				
MAGEA4				
MAGEA6				
MEF2BNB-MEF2B				
MEF2D				
METTL4				
MFAP3L				
MICU2				
MLC1				
MMP21				
MMP7				
MRPL1				
MRPL43				
MRPS18B				
MSTN				
MTNR1A				
MYLK4				
MYNN				
NAPEPLD				
NCR2				
NDEL1				
NEK2				
NLGN2				
NOSTRIN				
NOXO1				
NPAS1				
NPL				
NR1H2				
NRIP2				
OR10A3				
OR10C1				
OR10G3				
OR2B3				
OR2C1				
OR2T3				
OR2W3				
OR4D2				
OR4N2				
OR51G2				
OR51L1				
OR5D16				
OR6C75				
OR6T1				
OR8K5				
OR9A2				
OR9K2				
OSBPL11				
P2RY2				
P4HTM				
PAAF1				
PAX3				
PCED1B				
PDPN				
PECR				
PEX13				
PGLYRP4				
PI16				
PIGB				
PIGU				
PIK3R3				
PKDCC				
PLAUR				
PLEK				
PLEKHS1				
POLR2B				
POPDC2				
PPM1N				
PQLC1				
PRB3				
PRSS35				
PSMD13				
PVRL3				
QRFPR				
RAB37				
RANBP3				
REN				
RFXANK				
RLN2				
RMDN3				
RNF186				
RNF215				
RNF32				
RNGTT				
RPAP2				
RSG1				
RSPH9				
RSPO4				
RTBDN				
RTN4RL1				
RTP1				
RUVBL2				
RXFP3				
S100PBP				
SCGN				
SDPR				
SETMAR				
SH2D7				
SLC13A4				
SLC1A5				
SLC22A15				
SLC25A12				
SLC25A17				
SLC25A48				
SLC33A1				
SLC35B3				
SLC5A3				
SNAPC3				
SNX21				
SNX5				
SP3				
SPACA7				
SPIB				
SPPL2A				
SSRP1				
SSX5				
ST3GAL3				
STARD7				
STAU2				
SUFU				
SUPT16H				
TAAR6				
TAB2				
TAMM41				
TAS2R38				
TBC1D21				
TBX15				
TFB2M				
TMED6				
TMEM174				
TMEM199				
TP53I13				
TP53I3				
TP63				
TRIM11				
TSSK3				
TTC4				
TVP23C				
UBAP1				
UBQLN1				
UPK1A				
UQCRC2				
USP39				
UTP18				
VANGL2				
VPS33A				
VPS37C				
VSIG2				
WBP1				
WBSCR28				
XPNPEP1				
ZBTB9				
ZNF114				
ZNF174				
ZNF19				
ZNF200				
ZNF239				
ZNF274				
ZNF300				
ZNF385D				
ZNF431				
ZNF529				
ZNF558				
ZNF567				
ZNF586				
ZNF587				
ZNF645				
ZNF668				
ZNF674				
ZNF707				
ZNF737				
ZNF823				
ZPBP2				
ZSCAN16				
A1CF				
A4GALT				
ABCD2				
ACAP2				
ACPP				
ACVR2B				
ADAP2				
ADPRH				
AGMAT				
AKR1B10				
ALKBH2				
ANKRD2				
ANKRD31				
APOL6				
AQP5				
ARID3C				
ARL6IP4				
ARMC10				
ASCC1				
ATCAY				
ATF7				
ATP5A1				
B3GAT3				
BACE2				
BBOX1				
BCAP29				
BCL2L12				
BLVRA				
BLVRB				
BTNL3				
BVES				
C10orf107				
C11orf48				
C12orf43				
C3orf38				
C3orf52				
C7orf43				
C9orf64				
CAND1				
CASQ1				
CCDC104				
CCDC112				
CCDC85A				
CCDC86				
CCRL2				
CCS				
CD1D				
CD300A				
CDKL5				
CEMP1				
CES4A				
CHRM3				
CLDND1				
CLIC6				
CLK4				
CLN8				
COCH				
COLEC11				
COMMD3				
CRISPLD1				
CRLF1				
CUEDC1				
DBX1				
DGAT2L6				
DHCR24				
DHRS13				
DLG4				
DLL3				
DMRTB1				
DNAJB8				
DNAJC18				
DNAJC22				
DNAJC28				
DNM1				
DPAGT1				
DPYSL3				
DUSP12				
ELL2				
ERG				
ERVMER34-1				
ETV5				
EXOSC9				
FA2H				
FAHD1				
FAM118A				
FAM221A				
FBXO47				
FGF22				
FKBP5				
FNDC8				
FOLR4				
FPR1				
FRZB				
FUS				
FZD3				
GABPB2				
GGT1				
GIMAP2				
GLRA3				
GMPPB				
GOT1				
GPD1				
GPR135				
GPR182				
GRIPAP1				
GSTA1				
GTF2H1				
HAO1				
HEMGN				
HEPACAM2				
HEXB				
HIATL1				
HLX				
HMGXB4				
HNF4G				
HOOK3				
HTR6				
HYAL2				
HYI				
IDH1				
IFIT3				
IFNW1				
IGHV2-5				
IGHV3-21				
IGLL5				
IGSF11				
IL22RA2				
IRF9				
IRGQ				
IST1				
ITGBL1				
KAT5				
KATNA1				
KBTBD8				
KCNA7				
KCNJ11				
KIAA1328				
KLC1				
KLHDC7B				
KLHL22				
KLHL23				
KRR1				
LAT				
LCLAT1				
LHX4				
LIPJ				
LMAN2L				
LRFN5				
LRP11				
LRP2BP				
MAGED1				
MALSU1				
MAP3K2				
MAPKAP1				
MARK1				
MFSD5				
MGAT3				
MGAT4C				
MMD2				
MOGAT2				
MPDU1				
MRPL2				
MSTO1				
MTF2				
MTRF1				
MYL5				
MYLIP				
NAAA				
NAT8				
NCKAP1				
NDUFS2				
NELFE				
NETO1				
NHEJ1				
NOTUM				
NOXRED1				
NRN1L				
NUDCD3				
OBFC1				
OBP2A				
OPN1SW				
OR10G7				
OR10J1				
OR10K1				
OR10V1				
OR2AG2				
OR4D11				
OR4P4				
OR51F1				
OR52E4				
OR52I1				
OR56B1				
OR6B1				
OR6C3				
OR6F1				
OR6X1				
OSGIN2				
PAQR7				
PDS5A				
PHF19				
PLA2G4A				
PLEKHB1				
PLEKHG7				
PPM1E				
PPP4R2				
PRPF31				
PSMD6				
RAB27A				
RASSF1				
RBM4B				
RBM5				
RBMS3				
RELA				
RFNG				
RGP1				
RHBDD1				
RUNDC1				
S1PR4				
SERPINA11				
SFTPD				
SIRT1				
SLC11A2				
SLC16A13				
SLC16A6				
SLC19A2				
SLC25A31				
SLC25A38				
SLC30A7				
SLC35A5				
SLC35F4				
SLC38A4				
SLC7A3				
SLC9A3R1				
SLC9A7				
SLCO3A1				
SLITRK1				
SLITRK2				
SNAP29				
SNAPC1				
ST3GAL1				
STAMBP				
STK32A				
STX16				
SYT13				
TAF9				
TAS2R20				
TBC1D12				
TBC1D7				
TCAIM				
TIGD2				
TINF2				
TLE4				
TMEM117				
TMEM176B				
TMEM39B				
TMEM40				
TMEM54				
TMIGD2				
TNFRSF14				
TNFRSF6B				
TRH				
TRIM48				
TTC19				
UGT8				
VRK1				
WARS				
WARS2				
WASF2				
WISP2				
YES1				
ZBTB17				
ZBTB32				
ZFP1				
ZKSCAN1				
ZMPSTE24				
ZMYND12				
ZNF101				
ZNF195				
ZNF2				
ZNF253				
ZNF287				
ZNF3				
ZNF34				
ZNF502				
ZNF503				
ZNF565				
ZNF648				
ZNF652				
ZNF71				
ZNF772				
ZNF98				
ZSCAN4				
ZSWIM1				
A4GNT				
AADAC				
ABCD1				
ABCD3				
ABCG4				
ABHD12B				
ABHD3				
ABRA				
ACOT7				
ACTR1B				
ALDOB				
AMIGO2				
ANGPTL6				
ANTXR2				
APBB1IP				
ARCN1				
ARMC7				
ARSD				
ASPHD2				
ATF2				
AUNIP				
BCL11A				
BCS1L				
BEND4				
BIRC7				
BIVM				
BLMH				
BSDC1				
BSND				
BTBD6				
C1QTNF7				
C1QTNF9B				
C1orf110				
C21orf59				
C2orf43				
C6orf58				
C7orf57				
C8G				
C8orf33				
CA6				
CAMK4				
CASC4				
CASP7				
CCDC24				
CCDC84				
CCDC96				
CCR2				
CCT5				
CD2BP2				
CD46				
CDC25A				
CDC6				
CDCA7				
CDK11B				
CDSN				
CERS3				
CHRNB3				
CLDN14				
CLEC14A				
CNOT6				
CNP				
CPNE8				
CREBRF				
CRYBB1				
CRYZL1				
CSNK1A1L				
DCDC2B				
DDX5				
DERA				
DFNB59				
DHRS4				
DNM1L				
DPF3				
DRD3				
DUSP15				
DYRK3				
ECH1				
EIF3F				
EIF4B				
ELK4				
EPCAM				
EQTN				
ERI1				
ERO1L				
ESR1				
ESRP1				
ETS2				
ETV2				
F2RL1				
FAM3D				
FAM45A				
FAM83A				
FAM83D				
FBXL7				
FBXO2				
FBXW7				
FFAR2				
FGG				
FLOT2				
FLVCR1				
FN3K				
FOLR2				
FOXN4				
FSTL1				
FUT8				
GCNT1				
GDAP1				
GHSR				
GIMAP4				
GLIS2				
GPR18				
GPRC5D				
GRAMD2				
HAUS7				
HCN1				
HELT				
HENMT1				
HFE				
HFE2				
HMGCR				
HORMAD2				
HPD				
HSF5				
HTR1D				
HTRA4				
IGHG1				
IGHV3-11				
IGHV3-23				
IGHV3-9				
IGKV3-20				
IKZF3				
IL13RA1				
IL1A				
ING1				
IPO7				
ITCH				
KATNAL1				
KCNQ4				
KIAA0247				
KIAA0930				
KLHL14				
KLK15				
KNSTRN				
KRTAP10-5				
LAPTM5				
LGALS4				
LGALS8				
LIPA				
LUZP2				
LYZL2				
MACROD2				
MATR3				
MDFIC				
MEIOB				
METAP1D				
METTL2A				
METTL2B				
MLST8				
MRGPRD				
MRGPRE				
MRM1				
MRPS10				
MYL7				
NAT2				
NCEH1				
NDUFB10				
NELFB				
NFIC				
NFS1				
NPEPPS				
NPLOC4				
NQO2				
NUDT9				
OPRK1				
OR10J5				
OR10S1				
OR1L3				
OR2AG1				
OR2T2				
OR4D10				
OR4K17				
OR51G1				
OR51I2				
OR5A1				
OR5D18				
OR5I1				
OR6K6				
OR6Q1				
OR7A17				
OR7C2				
ORM2				
PACSIN2				
PAQR5				
PCYT1A				
PDGFB				
PDYN				
PGK1				
PIGM				
PILRB				
PNMT				
POLR3D				
POMK				
POU2F2				
PPP1R9B				
PPP5C				
PROSC				
PRPF4				
PTGIR				
PTGR1				
PTPN9				
QPCTL				
QTRT1				
R3HDML				
RAB11FIP2				
RAB38				
RABGEF1				
RAF1				
RBM47				
RBM48				
REPIN1				
RNF139				
RPL4				
RPL7L1				
RSAD2				
RUNDC3B				
SAMD4B				
SCRN1				
SH3GL1				
SKOR1				
SLC10A5				
SLC18A2				
SLC23A2				
SLC25A35				
SLC2A1				
SLC35B1				
SLC7A1				
SMARCA1				
SMPDL3A				
SNUPN				
SNX7				
SPARC				
SPOCK1				
SS18				
STAT4				
STRN				
STX18				
STX4				
SUCLG1				
SYNGR3				
SYT14				
TAAR2				
TACR3				
TAF5				
TAF8				
TANK				
TAS2R19				
TAS2R5				
TBX6				
TCEA3				
TCP11				
TEX37				
TFAP2E				
TFEB				
TLE3				
TMEM202				
TMEM206				
TMEM237				
TMEM63B				
TMEM70				
TMEM95				
TMIGD1				
TNIP3				
TOLLIP				
TOR1B				
TREM2				
TRIM23				
TSPAN18				
TSSC1				
TTC24				
TTLL11				
TWF2				
UBE3D				
UBXN4				
UFSP2				
UNG				
UPP1				
URI1				
UROD				
VEGFB				
VIM				
WDR54				
WIPF3				
WISP3				
XKR8				
XRCC5				
YTHDF1				
ZBTB22				
ZBTB45				
ZCCHC16				
ZDHHC13				
ZER1				
ZNF319				
ZNF326				
ZNF469				
ZNF582				
ZNF704				
ZNF814				
ZNF829				
ZNF841				
ZRANB1				
ZWINT				
ZYG11B				
ABHD14A				
ACER1				
ACOT4				
ACTRT2				
ADPRM				
ADRA2B				
AGAP7				
AGBL4				
AKT1S1				
ALG2				
ALG6				
AMZ2				
ANKRD1				
AP2B1				
ARMC8				
ASGR2				
ATAT1				
ATF5				
ATOH1				
ATP6V1B2				
B3GNT7				
B4GALT3				
B9D1				
BCAT1				
BMP10				
BMP15				
BMP7				
BMP8B				
BPIFA2				
BPIFA3				
BRE				
C10orf54				
C11orf80				
C1QTNF6				
C6orf15				
C6orf89				
C9orf139				
CCDC34				
CCDC89				
CCNE1				
CCT2				
CCZ1				
CD14				
CD4				
CDKL1				
CDKN1A				
CHAC2				
CLDN16				
CLDN18				
CLEC12A				
CLEC3A				
CMBL				
CNR1				
CNTFR				
COL8A2				
COX18				
CRLF3				
CSTF2T				
CTPS1				
CTSL				
CTSV				
CYB5R1				
CYP26C1				
DCAF17				
DCTN2				
DMTN				
DNAJC2				
DNASE2B				
DUSP18				
DUSP5				
DYNC1LI2				
EAPP				
EDIL3				
EDN3				
ELOVL2				
EMB				
EPM2A				
ERF				
ESX1				
ETFDH				
EYA3				
FAHD2A				
FAM105A				
FAM126B				
FAM170A				
FAM207A				
FAM20B				
FAM212A				
FAM212B				
FAM47E-STBD1				
FAM57A				
FBLN5				
FBXL19				
FBXO33				
FGFBP1				
FHL3				
FOXP2				
FSCN1				
FUZ				
G2E3				
GABRR1				
GALR1				
GALR2				
GAMT				
GATA4				
GFRA1				
GFRA2				
GIPC2				
GLTPD1				
GMPS				
GNB3				
GNRHR				
GNS				
GORASP2				
GPHN				
GPR21				
GSTM4				
GTF2E1				
GUCY1B3				
GXYLT2				
HAPLN1				
HEMK1				
HIST3H3				
HOMER3				
HRH1				
HS6ST2				
HSD17B14				
HSPA14				
HSPD1				
HTR5A				
IDH2				
IL11RA				
IL20				
INCA1				
IPMK				
IZUMO4				
KBTBD4				
KCTD14				
KCTD20				
KDM4D				
KIAA1257				
KIAA2013				
KIF5C				
KLHDC8B				
KLHL10				
KLHL24				
KMO				
L3HYPDH				
LAMP2				
LCMT1				
LCN1				
LMNB1				
LMX1A				
LRRC1				
LRRC19				
LRRC20				
LRRC30				
LRRC59				
LRRTM1				
LTA4H				
LYNX1				
LYPD3				
MAP3K8				
MCRS1				
METTL21B				
MFSD2A				
MGAT4A				
MICB				
MMAB				
MOB3A				
MRGPRX4				
MRO				
MRPS27				
MSL3				
MTFR1				
NAF1				
NF2				
NMNAT3				
NNMT				
NSMF				
NT5C2				
NT5C3B				
NTRK2				
NUP50				
OAZ1				
OIP5				
OMD				
OPN3				
OR10G8				
OR13F1				
OR1B1				
OR2A2				
OR2AK2				
OR2D3				
OR4C12				
OR4F15				
OR51T1				
OR52N1				
OR52N4				
OR5AP2				
OR5B12				
OR5B21				
OR5K3				
OR5M1				
OR6B3				
OR6C6				
OR6C68				
OR7A10				
OR7A5				
OR7D2				
OR8B8				
OR8U1				
OR9I1				
OSGEP				
PAQR4				
PARM1				
PATZ1				
PCSK2				
PDK1				
PELI2				
PGD				
PGPEP1L				
PIGW				
PIP5KL1				
PPARG				
PPIP5K1				
PPP1R7				
PRKCA				
PRKRIR				
PROCA1				
PRPF38B				
PRPH				
PRR22				
PRR25				
PTDSS2				
PTGFR				
PTPN1				
PYGO1				
RAD51L3-RFFL				
RAPGEFL1				
RASSF8				
RBM46				
RCN3				
RENBP				
RGS6				
RNF135				
RNF26				
RNLS				
RNPEPL1				
ROPN1L				
RUNX1T1				
RXRA				
RYK				
S1PR2				
SC5D				
SCCPDH				
SCG3				
SEPP1				
SETD7				
SFRP5				
SH2D2A				
SH2D4B				
SHC3				
SKA3				
SKAP1				
SLAMF7				
SLC10A6				
SLC16A11				
SLC17A2				
SLC17A7				
SLC20A1				
SLC25A19				
SLC25A46				
SLC29A1				
SLC35E4				
SLC35F3				
SLC35G6				
SLC38A1				
SLC39A14				
SMURF2				
SNIP1				
SOBP				
SOCS6				
SORD				
SP2				
SP7				
SPN				
SRRD				
ST3GAL5				
ST6GALNAC3				
ST8SIA2				
STAU1				
STRADA				
SYT5				
TAAR1				
TADA2A				
TAF7L				
TANGO2				
TAS2R10				
TAS2R14				
TBK1				
TBKBP1				
TEFM				
TEX35				
TFDP1				
TFG				
TLR7				
TMEM173				
TMEM177				
TMEM19				
TMEM74B				
TMPRSS12				
TNFRSF1B				
TNNT3				
TOB2				
TOX4				
TREML1				
TRIM31				
TRMT6				
TSGA13				
TSPYL1				
TST				
TTC22				
TTC5				
TTLL1				
U2SURP				
USP15				
VAX2				
VEGFC				
WDR20				
WDR53				
WDR73				
WDR92				
WFDC8				
WNT10B				
WNT16				
WNT2				
XPO7				
XRCC3				
YARS				
ZDHHC1				
ZFP82				
ZFP90				
ZNF141				
ZNF157				
ZNF280B				
ZNF329				
ZNF384				
ZNF397				
ZNF404				
ZNF483				
ZNF492				
ZNF501				
ZNF557				
ZNF660				
ZNF800				
ZNF844				
AANAT				
ABHD16B				
ABHD2				
ABHD6				
ADCYAP1R1				
ADRB2				
ADTRP				
AGTR1				
AJAP1				
AKIP1				
ALDH1A2				
ALG9				
ALX4				
ANAPC7				
ANGPTL7				
ANKRD10				
ANKRD23				
AP5M1				
APEX1				
APEX2				
APOBEC3C				
AQP9				
ARAF				
ASPA				
ASUN				
ATXN7L3				
BAG4				
BAMBI				
BAX				
BCKDHB				
BHLHE40				
BID				
BNIP1				
BROX				
BST1				
C10orf10				
C11orf42				
C12orf4				
C14orf180				
C14orf183				
C22orf23				
C22orf31				
C2orf73				
C6orf211				
CA4				
CAMK1				
CBX8				
CCDC134				
CCDC149				
CCDC176				
CCDC54				
CCNO				
CD2				
CD74				
CDC23				
CDK14				
CENPI				
CERS1				
CGRRF1				
CHKA				
CHN2				
CHST8				
CISH				
CKMT2				
CLCN5				
CLDN9				
CLEC17A				
CLEC18B				
COPG2				
COQ9				
CORO6				
CPB2				
CREM				
CRISP1				
CRTAP				
CRYGA				
CSRP3				
CST4				
CTSO				
CYLC1				
DBT				
DBX2				
DDX46				
DEFB119				
DGAT2				
DKK3				
DTL				
DUSP10				
DYRK2				
E2F2				
EOMES				
F11R				
FAM178B				
FAM71F2				
FASTK				
FBXO17				
FGR				
FNBP1				
FOXN2				
FPR2				
GAB1				
GABRD				
GATA2				
GDE1				
GJB7				
GLUD2				
GMEB1				
GNL1				
GPATCH2L				
GPC4				
GPR15				
GPT2				
GSTP1				
GUCY1A2				
HAAO				
HAT1				
HAUS1				
HNRNPA1L2				
HNRNPU				
HOXC10				
HP1BP3				
HPGDS				
HS2ST1				
HSD17B7				
HSPA13				
HYLS1				
ICOSLG				
IDI2				
IFNA10				
IFNL2				
IFRD1				
IGHV3-7				
IGKV1-17				
IGLC1				
IGLL1				
IQCF3				
IRAK1BP1				
IRF5				
IRX2				
KBTBD7				
KCNC2				
KCNJ14				
KCNN4				
KDELC2				
KIF3B				
KLHL9				
KLK5				
KRTAP5-1				
KTI12				
LAYN				
LCK				
LDHAL6A				
LIN9				
LINGO1				
LRRC18				
LRRC34				
LSM14A				
MAF1				
MAT2B				
MB21D2				
MCHR2				
MEF2A				
METAP2				
METTL1				
MGLL				
MID1				
MLLT1				
MMP26				
MPP1				
MPZL2				
MPZL3				
MR1				
MRGPRX2				
MRPL21				
MRPL28				
MRPL44				
MRPS11				
MS4A2				
MTAP				
MTFMT				
MTHFD2L				
MUM1L1				
MYOZ1				
NAB1				
NAP1L4				
NDUFA10				
NEGR1				
NEUROD4				
NME6				
NMI				
NOMO3				
NPR3				
NR5A2				
NSFL1C				
NTNG1				
NUBPL				
NUDT14				
NUDT17				
NUDT6				
NUTM2F				
OCIAD1				
ODF3				
OLAH				
OR10G9				
OR10H1				
OR10R2				
OR10Z1				
OR13C2				
OR13D1				
OR1C1				
OR1D2				
OR1L6				
OR2A14				
OR2AE1				
OR2C3				
OR3A2				
OR51A4				
OR52A5				
OR5A2				
OR5J2				
OR5K2				
OR5M11				
OR5V1				
OR7C1				
OR7E24				
OR8A1				
P2RX3				
PANX1				
PAPOLA				
PAX5				
PCGF2				
PDE7B				
PDP1				
PEX26				
PGBD4				
PKNOX1				
PLAGL1				
PLCL2				
PLCXD2				
PNCK				
PPM1H				
PPP1R3F				
PPP2R2B				
PRCC				
PRDM13				
PRMT5				
PRRG3				
PRSS54				
PRTFDC1				
PSMB10				
PSMD3				
PSMG1				
PYGO2				
RAB17				
RAB26				
RAB3IP				
RABL2A				
RAD51C				
RAI2				
RASSF2				
RAVER2				
RBMS1				
RDH5				
RDM1				
REM2				
REPS2				
RFC3				
RLN1				
RNASE11				
RNF103-CHMP3				
RNF128				
RNF14				
RNF149				
RPP38				
RTCA				
S1PR3				
SAMSN1				
SCP2				
SDC1				
SDR39U1				
SERPINE2				
SERTAD2				
SGPP2				
SH3BP5L				
SH3GL2				
SH3GLB2				
SKAP2				
SLC15A4				
SLC17A1				
SLC22A24				
SLC25A30				
SLC2A3				
SLC39A2				
SLITRK4				
SNRK				
SNX11				
SOHLH2				
SPATS2L				
SRRM5				
SSBP4				
ST3GAL4				
ST6GAL1				
STK24				
STX2				
SUGT1				
SWAP70				
SYCE1				
SYNGR1				
SYT9				
TAS2R7				
TLDC2				
TLR8				
TMEM110-MUSTN1				
TMEM144				
TMEM169				
TMEM198				
TMEM246				
TMEM39A				
TMEM72				
TMEM89				
TMOD2				
TNFRSF17				
TNFSF11				
TOR1AIP2				
TPBG				
TRIM58				
TRIM71				
TRMT12				
TRPC1				
TSPAN16				
TSSK4				
UBL7				
UBXN10				
ULBP3				
VEGFA				
VWA9				
WASF1				
WBP2NL				
WDR55				
WDR5B				
XPR1				
YARS2				
YY2				
ZBED2				
ZBTB1				
ZFP91				
ZIK1				
ZKSCAN3				
ZNF12				
ZNF232				
ZNF250				
ZNF277				
ZNF358				
ZNF383				
ZNF564				
ZNF880				
ZNHIT2				
ZSCAN30				
ABI1				
ACKR3				
ACOT2				
ACOT9				
ADCK5				
ADORA2A				
ADRA1D				
ADRM1				
AIFM1				
AIMP1				
ANXA5				
APOC4-APOC2				
ARV1				
ASB8				
ASPHD1				
AZIN1				
BAAT				
BLOC1S5				
BPIFA1				
BTBD8				
C10orf129				
C11orf53				
C11orf84				
C14orf105				
C15orf38				
C17orf77				
C1QTNF1				
C1QTNF5				
C1orf63				
C1orf86				
C20orf112				
C22orf43				
C3orf56				
C4orf17				
C4orf19				
CADM3				
CAMK2B				
CARD16				
CCDC90B				
CCER1				
CCNA1				
CCT6A				
CD27				
CD68				
CDC37				
CDCA3				
CDCA4				
CDHR4				
CDK3				
CEACAM7				
CELA1				
CELA2B				
CER1				
CERS2				
CFHR3				
CHPT1				
CHST5				
CIB4				
CLDN7				
CLEC1B				
CLEC4A				
CLEC4G				
CLEC9A				
COQ5				
CSN1S1				
CTHRC1				
CXCR2				
CYB561A3				
CYC1				
CYP27B1				
DDB2				
DEGS2				
DHDDS				
DHRS7C				
DIABLO				
DNAJC4				
DNAJC5G				
DOHH				
DPCD				
DPYSL5				
DUOXA2				
DUPD1				
EBF2				
EBF3				
EBI3				
EDN1				
ELF2				
ELMO1				
ERP29				
ETV6				
EXOSC3				
FAM102A				
FAM124B				
FAM131A				
FAM131C				
FAM153B				
FAM172A				
FAM213B				
FAM83E				
FANCD2OS				
FBL				
FBXO31				
FBXO9				
FCGR2A				
FCGR2B				
FCGR3B				
FGF6				
FHL5				
FKBP4				
FKBP7				
FKBP8				
FNBP1L				
FNDC9				
FXR1				
G6PC				
GALNTL6				
GFRA3				
GIMAP5				
GINS2				
GJA9				
GK5				
GLRX3				
GLT8D1				
GPC3				
GPN3				
GPR101				
GPR32				
GPR45				
GPX3				
GRIA3				
GTPBP10				
GUCA1C				
GZMK				
HEXIM2				
HMBS				
HMGB4				
HNF1B				
HOXC11				
HOXD3				
HS3ST1				
HSF2				
HSPBP1				
HTRA1				
HYKK				
ICAM4				
IFI30				
IFNGR2				
IGFBP6				
IGHV1-2				
IGHV1OR21-1				
IGKV1D-8				
IL15RA				
IL34				
IMPACT				
IMPDH2				
INHA				
KCND2				
KCNJ10				
KCNN3				
KCNS1				
KCTD16				
KIF3A				
KLF10				
KLF3				
KLHL33				
KLK13				
KRTAP10-8				
LAPTM4B				
LCN6				
LEPREL4				
LIAS				
LIPK				
LMBR1				
LMTK3				
LOXL1				
LSM14B				
LSMEM2				
MAGEB18				
MAGEC2				
MANEAL				
MAP2K2				
MAPK9				
MDFI				
MEPCE				
METTL21A				
MFSD11				
MGAT1				
MIER1				
MOAP1				
MOCS3				
MRGPRF				
MRPL16				
MRPL19				
MRPL45				
MRPS17				
MS4A12				
MS4A8				
MTFR1L				
MTIF3				
MTL5				
MUC1				
MXRA8				
NAA40				
NAGK				
NDUFB8				
NIPA2				
NIPSNAP3B				
NME9				
NPTXR				
NT5C1A				
NTM				
NUCB2				
NUDT7				
NUMBL				
OCLN				
OR10H3				
OR1Q1				
OR2B6				
OR2J2				
OR4K5				
OR51B5				
OR51F2				
OR5H2				
OR5T3				
OR5W2				
OR7D4				
OR8B3				
OR8H3				
OR8J3				
OSM				
OTUD6B				
OXCT1				
P2RY6				
PABPC4				
PELI3				
PEX19				
PEX2				
PHF7				
PLEKHM3				
PLSCR5				
PNMA2				
PNMA5				
POTEH				
POU4F3				
PPEF1				
PRB1				
PRKAR2A				
PRSS22				
PRSS58				
PSEN1				
PSMB7				
PTAR1				
PTCRA				
PWWP2A				
RAB40AL				
RAD21				
RASL12				
RBM45				
RFPL1				
RHBDL1				
RNF13				
RNF146				
RORA				
RPL13				
SBSN				
SCARF2				
SCML4				
SERF2				
SERPINA7				
SERPINB9				
SF3A1				
SFRP4				
SH2B2				
SHE				
SIRPD				
SLC15A5				
SLC16A8				
SLC25A21				
SLC25A3				
SLC30A10				
SLC38A11				
SLC38A6				
SLC39A7				
SLC40A1				
SLC46A1				
SMAD6				
SMC3				
SNX20				
SNX30				
SPATA22				
SPDYE1				
SPO11				
SPZ1				
SRSF6				
STAC3				
STAR				
STAT1				
STC2				
STK17A				
STX6				
SUPT3H				
SUPT7L				
TAAR8				
TAB3				
TAS2R41				
TBC1D22B				
TBC1D26				
TBL1X				
TBRG1				
TBX22				
TBXA2R				
TCP10L				
TDP2				
TFDP2				
TFDP3				
THOC1				
TIGIT				
TLK1				
TM4SF4				
TM9SF2				
TMEM125				
TMEM219				
TMEM231				
TMUB2				
TNFRSF11B				
TOR2A				
TPRX1				
TSPAN10				
TXNIP				
TYW1B				
U2AF1L4				
UBA2				
UBQLN4				
VPREB1				
VPS72				
VSIG1				
WASL				
WBP4				
XKR4				
ZDHHC14				
ZMAT1				
ZNF124				
ZNF181				
ZNF460				
ZNF506				
ZNF562				
ZNF589				
ZNF622				
ZNF684				
ZNF75D				
ABHD10				
ACAT1				
ACBD3				
ACMSD				
ADAMTSL2				
ADARB1				
ADH6				
ADIPOQ				
ADORA2B				
ADPGK				
AK1				
AKR1C2				
ALKBH4				
ANKRD13B				
ANKRD36				
APH1B				
ARHGEF5				
ARPC1A				
ASIC1				
ASNS				
ASPN				
ATG4B				
ATL3				
ATXN3				
AURKAIP1				
BABAM1				
BACE1				
BARX2				
BCAS4				
BEST4				
BMP2				
BMPR1A				
BMX				
BOK				
BOLL				
BTBD3				
C11orf40				
C11orf54				
C15orf26				
C19orf35				
C1QTNF2				
C1orf51				
C5orf20				
CC2D2B				
CCDC106				
CCDC109B				
CCDC121				
CCDC137				
CCDC169-SOHLH2				
CCDC94				
CCNH				
CCR9				
CD151				
CD226				
CD320				
CD3E				
CELF4				
CFP				
CHRNA7				
CHST2				
CLCN3				
CLDN23				
CLEC4E				
CLEC7A				
CLIP3				
CLMP				
CLYBL				
CMTM5				
CNKSR2				
CNTF				
COMT				
COQ3				
COQ7				
CORO1C				
CPSF7				
CTSH				
CWC25				
CX3CR1				
CYLD				
CYR61				
CYSLTR2				
CYTH2				
DCAF12				
DFFB				
DNAJA1				
DPYSL2				
DRD4				
DRGX				
DYNC1I2				
E2F1				
EIF5				
ELOVL7				
EMCN				
ENDOD1				
ENKUR				
ENTPD5				
ERGIC3				
EXOSC4				
EXOSC8				
EXTL2				
FAM107B				
FAM117A				
FAM118B				
FAM216A				
FATE1				
FAXDC2				
FBXO22				
FBXW4				
FGF21				
FKBP6				
FLOT1				
FLT3LG				
FRA10AC1				
FRMD7				
FUBP1				
FZR1				
GALNT13				
GDI2				
GIMAP7				
GLCCI1				
GLYATL2				
GLYR1				
GRPEL2				
GSTM2				
GTF2H4				
GYPB				
H2AFY2				
HCN2				
HDHD3				
HDX				
HLA-G				
HMGCLL1				
HOXA1				
HOXB3				
HPGD				
HPN				
HSD17B1				
HSD17B6				
HTR1A				
IFITM5				
IFNA16				
IFNA2				
IGHV1-58				
IGLV3-10				
IGLV9-49				
IL18BP				
IL23R				
IP6K2				
IQCK				
IRX4				
ISG15				
ISOC2				
ISPD				
ITFG1				
JAM2				
JPH4				
JRKL				
KANK3				
KCNJ5				
KCNMB1				
KIAA1191				
KIAA1715				
KIF2A				
KLHDC9				
KLHL20				
KLK7				
KPNA7				
KRT18				
KRTAP13-2				
LCN12				
LDLRAD4				
LECT1				
LRRC28				
LUC7L				
LXN				
LY6E				
MACROD1				
MAGEB2				
MBD3L1				
METTL16				
METTL18				
METTL8				
MGARP				
MGMT				
MKRN2				
MKX				
MLLT3				
MORN5				
MRPL23				
MRPS18A				
MRPS7				
MTX3				
MYC				
MYF5				
NCR1				
NFAM1				
NIPAL1				
NIPAL2				
NKAPL				
NLGN4X				
NME2				
NME4				
NMT2				
NOVA1				
NSL1				
NT5DC3				
NTF4				
NTMT1				
NUP54				
ODF3L2				
OR11G2				
OR13C8				
OR1A2				
OR2G3				
OR2H1				
OR2T8				
OR2Y1				
OR4D1				
OR4F6				
OR52W1				
OR5B2				
OR5D14				
OR5P2				
OR5P3				
OR6N2				
OR8B12				
OR8D2				
P4HA1				
PACRG				
PARP16				
PCDH11Y				
PDE7A				
PDLIM1				
PDZD4				
PEF1				
PEX11G				
PEX12				
PGAP3				
PLEKHF1				
PLSCR2				
PMM1				
PNMA3				
POT1				
POTEG				
PPAPDC2				
PPCDC				
PPID				
PPP1R18				
PPP2R4				
PPP2R5C				
PPT1				
PRDM14				
PRDX3				
PRKAA2				
PRKCDBP				
PRTN3				
PSMD8				
PSME1				
PTGR2				
RAB19				
RALY				
RALYL				
RANBP1				
RBM11				
RBM41				
REM1				
RFC2				
RGN				
RHBDL3				
RILP				
RIMS3				
RND2				
RNF145				
RRAS				
RSPO2				
RXRG				
S1PR5				
SCAMP2				
SCN1B				
SFXN4				
SHISA5				
SKP2				
SLA				
SLAIN1				
SLAMF1				
SLC25A32				
SLC2A13				
SLC30A2				
SLC35A4				
SLC35E1				
SLFN14				
SLX4IP				
SMUG1				
SNRNP35				
SOX5				
SPINT2				
SPOPL				
SRPRB				
SRSF5				
SS18L1				
SSMEM1				
ST6GALNAC5				
ST8SIA1				
STAG2				
STAP1				
STAT3				
TAF1D				
TAS2R1				
TAS2R30				
TBX21				
TCF23				
TCP10				
TDG				
TIMMDC1				
TIRAP				
TM2D3				
TM6SF1				
TMEM119				
TMEM126A				
TMEM161B				
TMEM26				
TMEM38A				
TMEM5				
TMEM51				
TMEM59				
TMEM61				
TMEM74				
TNFAIP8L3				
TNPO1				
TP53				
TRIM40				
TRIM52				
TRIM9				
TRPC5				
TSPAN9				
TUBD1				
TXLNG				
ULBP1				
UQCC1				
UROS				
USP7				
VGLL4				
VSX1				
VSX2				
WDR31				
WDR45B				
WDR48				
WFDC1				
WNT8A				
XKR7				
YIPF7				
ZBTB16				
ZBTB8A				
ZCCHC24				
ZDHHC7				
ZFAND2B				
ZFP3				
ZFP57				
ZNF10				
ZNF282				
ZNF382				
ZNF570				
ZNF80				
ZNF81				
ABCB7				
ABHD8				
ACER2				
ACSL4				
ACTR10				
ACVR1				
ADI1				
AGR2				
AKT1				
ALAD				
ALX1				
AMN				
AMTN				
APIP				
ARL10				
ARNTL				
ARRDC4				
ASGR1				
ATP5F1				
ATP5O				
AUP1				
B3GNT3				
B4GALT1				
BAG1				
BCDIN3D				
BECN1				
C1orf131				
C2orf61				
C3orf35				
C5orf15				
C5orf51				
C9orf66				
CA10				
CA14				
CAB39L				
CABLES1				
CABP2				
CACNG1				
CAMLG				
CAP2				
CASK				
CCDC124				
CCDC28A				
CCDC91				
CCND3				
CCNE2				
CCRN4L				
CD37				
CD5L				
CDC20				
CDKN2A				
CDR2L				
CENPL				
CFDP1				
CHRM2				
CIAPIN1				
CIB2				
CINP				
CLCF1				
CLDN10				
CLK1				
CNNM2				
CNPY4				
CNR2				
CPEB3				
CPM				
CPNE4				
CRISP3				
CRYGN				
CSNK1G1				
CTRC				
CXCL16				
CXorf58				
CYP21A2				
CYP7B1				
CYYR1				
DARC				
DCLK1				
DDX6				
DEF6				
DEFA5				
DEK				
DGCR6				
DIO1				
DNAJC17				
DPY19L1				
DUS4L				
EBLN2				
EBNA1BP2				
ECHDC1				
EIF4E2				
EIF6				
ELMOD1				
EMP2				
ENO2				
ERVFRD-1				
ETNK2				
EXOSC1				
EZH1				
FAM200A				
FAM206A				
FAM220A				
FAM221B				
FAM71C				
FAM71D				
FAM71E1				
FAM9A				
FAS				
FBRS				
FBXO3				
FEZ2				
FFAR4				
FH				
FHIT				
FLI1				
FNTA				
FOS				
FRS2				
FYN				
FZD1				
GCGR				
GCNT4				
GCSAM				
GDPD2				
GH1				
GPKOW				
GRPR				
GRSF1				
GSTA3				
GSTK1				
GSTO2				
GTF2E2				
GUCA1B				
HDHD2				
HIST1H1B				
HIST1H3A				
HMG20B				
HS3ST5				
HS6ST3				
HSP90AB1				
HTR2C				
IBSP				
IDH3A				
IFNA17				
IFT43				
IGHA2				
IGKV1-8				
IGKV1D-43				
IL17B				
IL1RN				
IL20RB				
INTS12				
IPCEF1				
IQCJ-SCHIP1				
ISX				
JMJD6				
KBTBD6				
KCNG2				
KCNK1				
KHDC1				
KIAA0895L				
KIR2DL3				
KLF12				
KLF15				
KLHL28				
KLHL34				
LCN8				
LDHA				
LGALS13				
LHX3				
LIPF				
LPPR1				
LRRC55				
LYPD4				
LYSMD3				
MAGEA3				
MAGEB4				
MAK16				
MAPKAPK3				
MAPKAPK5				
MAT1A				
MBD3				
MBIP				
MBL2				
MED8				
METTL20				
METTL3				
METTL7B				
MFAP4				
MGAT2				
MINPP1				
MLF1				
MLF2				
MOCS2				
MPV17				
MROH5				
MRPL46				
MRPS22				
MRRF				
MYCT1				
NAA15				
NADK2				
NANP				
NAT1				
NETO2				
NME1-NME2				
NMRK1				
NOL4				
NOS1AP				
NPBWR1				
NR4A2				
NR5A1				
NRBP1				
NSUN3				
NUDT18				
NUP37				
NXNL1				
NXPH3				
ODF3B				
OLFM2				
OLFM3				
OMP				
OR13H1				
OR1N1				
OR2AT4				
OR2F2				
OR2L8				
OR2T34				
OR4K14				
OR5AN1				
OR6C2				
OR6C70				
OR8D1				
OXCT2				
OXSM				
OXSR1				
OXTR				
PAK1				
PANK2				
PARD6B				
PARL				
PAX2				
PBLD				
PCMTD2				
PCTP				
PCYT2				
PDCD1				
PDK4				
PDLIM4				
PEBP4				
PGA5				
PGLS				
PGPEP1				
PHF23				
PICK1				
PLAGL2				
PMP22				
PNMA1				
POLR2F				
PON2				
PPP1R17				
PPP1R3C				
PPP2R5D				
PRKACG				
PRKCB				
PRKCE				
PRSS37				
PSTK				
PTGER3				
PTGES2				
PTPLAD1				
RAB40B				
RAD1				
RAET1L				
RALGPS2				
RD3				
REG4				
RFX8				
RGPD3				
RGS20				
RIMBP3				
RIPK2				
RMDN1				
RNASEH1				
RNF182				
RNPS1				
RPF2				
RPS6KA6				
RTCB				
SAV1				
SBSPON				
SCAMP4				
SERPINH1				
SERPINI1				
SFR1				
SFTPC				
SIRT7				
SLA2				
SLAIN2				
SLC10A3				
SLC10A7				
SLC25A22				
SLC25A40				
SLC25A42				
SLC35F2				
SLC35F6				
SLC5A7				
SMAP1				
SMAP2				
SMARCD3				
SMYD5				
SNX16				
SPATA3				
SPATA33				
SPATS1				
SSTR2				
STEAP4				
STK19				
SULT6B1				
SYK				
TAOK1				
TAS2R42				
TAS2R50				
TBX1				
TBX20				
TEX264				
TFPI2				
THAP5				
THG1L				
THPO				
TIPIN				
TMED1				
TMEM134				
TMEM184B				
TMEM189				
TMEM66				
TNFRSF1A				
TNFRSF9				
TNFSF12				
TRAF4				
TREM1				
TRIM72				
TRIP13				
TRMT10A				
TSPAN12				
TSPAN15				
TTC1				
TUBB6				
TUBGCP4				
TVP23A				
TXNDC15				
TYW5				
USP18				
USP3				
VN1R1				
VPS37B				
WAS				
WBP2				
WNT11				
ZBTB2				
ZDHHC17				
ZFAND2A				
ZFP36				
ZFX				
ZHX1-C8ORF76				
ZKSCAN8				
ZNF182				
ZNF275				
ZNF575				
ZNF620				
ZNF697				
ZNF781				
ABHD11				
ACAT2				
ACTRT3				
ACVR1C				
ADAM10				
ADORA1				
AGO1				
AGO2				
AK2				
AKAP5				
AKR1B1				
ANGPT1				
ANKRD7				
ANKUB1				
AP1M1				
APOA1				
APOBEC4				
APOLD1				
APRT				
ARFIP1				
ARFIP2				
ARHGAP40				
ARHGDIG				
ARL14EP				
ARL6IP6				
ASAH2				
ASB18				
ATG16L1				
ATXN7L1				
AZI2				
BAK1				
BATF2				
BDH2				
BTBD17				
BTC				
C10orf113				
C12orf74				
C14orf28				
C15orf41				
C15orf60				
C16orf13				
C19orf59				
C21orf33				
C2orf47				
C2orf80				
C4orf27				
C5orf49				
C6orf47				
C8orf44-SGK3				
C8orf47				
C9orf24				
C9orf69				
C9orf89				
C9orf9				
CAAP1				
CADM2				
CALHM2				
CAMK2G				
CAMKMT				
CAP1				
CASP6				
CCDC153				
CD48				
CD72				
CD86				
CD99L2				
CDKN1B				
CFHR1				
CHRNB2				
CHST9				
CLDN20				
CLRN1				
COQ4				
CORO2B				
CPOX				
CRX				
CST1				
CST8				
CTAG2				
CUTA				
CUTC				
CYP17A1				
DCUN1D3				
DDRGK1				
DECR1				
DENND6A				
DHRS7B				
DIRC2				
DKK1				
DLG3				
DNAJB2				
DOK5				
DPPA2				
DPRX				
DRAM2				
DUSP19				
EAF2				
EGR4				
EHF				
EIF2B2				
ELANE				
ELSPBP1				
EMC9				
EPHX4				
ERP27				
F2R				
FAM109A				
FAM151B				
FAM175A				
FAM177A1				
FASLG				
FBXL22				
FBXL8				
FBXO21				
FBXO27				
FBXO36				
FCER1A				
FCGR1B				
FDPS				
FITM2				
FOSL1				
FOXB2				
FOXP3				
FPR3				
FZD7				
GATA1				
GEM				
GGTLC2				
GIN1				
GJA4				
GJA5				
GLI4				
GLIPR1L2				
GNAT3				
GOLPH3L				
GOSR2				
GPR68				
HAUS4				
HLA-E				
HNMT				
HNRNPAB				
HOXA3				
HOXD10				
HRCT1				
HSDL2				
HSPA2				
IFNA7				
IGF2BP2				
IGFBPL1				
IGHV2-26				
IGHV3-33				
IGHV4-34				
IGHV6-1				
IGLV7-43				
IL33				
IMPA1				
IMPA2				
INSM2				
IP6K1				
KCNAB2				
KCNAB3				
KCNB1				
KCTD21				
KERA				
KHDRBS3				
KLK1				
KRTAP10-10				
KRTAP10-12				
KRTAP26-1				
LAMP5				
LAMTOR5				
LCN2				
LDHC				
LDLRAP1				
LIF				
LPPR4				
LTBR				
LUZP4				
MADCAM1				
MAEA				
MAGEA8				
MAOB				
MAP3K7				
MBTPS2				
METTL21C				
MIF4GD				
MLNR				
MMP16				
MORN3				
MRAP				
MRPL22				
MRPL9				
MS4A4A				
MS4A6A				
MS4A7				
MSI1				
MTX1				
MUC7				
MXI1				
MYL1				
N6AMT1				
NAB2				
NAPA				
NAT16				
NDUFS4				
NECAP2				
NFIL3				
NGF				
NHLRC1				
NME3				
NOL7				
NPC2				
NUDC				
NUDT16L1				
NUDT22				
NXPE2				
OARD1				
OAZ3				
OLA1				
OR2V2				
OR52B6				
OR8D4				
OR9A4				
OXGR1				
PACRGL				
PAK1IP1				
PDCD2L				
PDSS1				
PHPT1				
PI4K2B				
PIAS2				
PIGK				
PIK3IP1				
PLEKHA2				
PLK2				
PM20D2				
PMEPA1				
POLR3H				
POMZP3				
POP4				
PPAPDC3				
PPP2R5B				
PRDX5				
PRPF39				
PSKH1				
PSMB8				
PSMG2				
PTDSS1				
PTGER4				
RAB34				
RABL3				
RAD23B				
RARB				
RARRES3				
RBAK-RBAKDN				
RCOR2				
REG3G				
RFWD2				
RGMB				
RHBDL2				
RHNO1				
RNASE4				
RNASEH2B				
RNMT				
RPAIN				
RPP40				
RRP7A				
RSPRY1				
RTFDC1				
SBK2				
SCAI				
SDR16C5				
SEC14L2				
SECTM1				
SEH1L				
SENP1				
SETD9				
SGCB				
SGK3				
SIRT6				
SKIDA1				
SLC25A16				
SLC25A20				
SLC25A53				
SLC39A1				
SNX4				
SPACA1				
SPAG6				
SPESP1				
SPRY1				
SRM				
SSSCA1				
ST3GAL2				
SUCNR1				
SULT1E1				
SUSD3				
SYPL2				
SYT11				
TARBP2				
TAS2R3				
TAS2R31				
TAS2R39				
TAS2R8				
TBC1D25				
TBC1D28				
TBL1Y				
TCEA2				
TCP11L1				
TDRD10				
TEAD1				
TEAD3				
TFE3				
TFF3				
THAP3				
TIMP1				
TK1				
TMBIM1				
TMEFF2				
TMEM116				
TMEM140				
TMEM150B				
TMEM187				
TMEM207				
TMEM241				
TMEM86B				
TNFAIP6				
TNFRSF4				
TNFSF14				
TNFSF15				
TOMM40				
TP53INP1				
TPM1				
TRIB2				
TUBB8				
TUBG2				
TWISTNB				
UBAC2				
UBE2J1				
UBR7				
UCHL5				
UHMK1				
UMPS				
UPF3B				
UPK2				
USB1				
USP49				
VASP				
VCX				
VIMP				
VPS28				
VPS4B				
WBP11				
WBSCR27				
WDR89				
ZCCHC9				
ZDHHC18				
ZDHHC2				
ZNF148				
ZNF165				
ZNF207				
ZNF260				
ZNF280C				
ZNF35				
ZNF385B				
ZNF410				
ZNF414				
ZNF449				
ZNF552				
ZNF629				
ZNF639				
ZNF641				
ZNF689				
ZNF791				
ACBD6				
AGFG1				
ALX3				
ANKRD13C				
ANKRD32				
ANKRD34A				
AP3M2				
APOD				
ARHGEF38				
ARMCX2				
ATP1B4				
ATPAF1				
AUH				
AVPR1A				
B3GNT2				
BAD				
BIRC8				
BTBD1				
BTN3A2				
C11orf57				
C12orf45				
C16orf70				
C16orf90				
C21orf2				
C4orf40				
C6orf25				
C7orf50				
C7orf61				
C7orf62				
CA1				
CACNG6				
CALB2				
CALCRL				
CALML6				
CAPN6				
CAPRIN1				
CASP3				
CBX4				
CCDC107				
CCDC3				
CCDC64				
CCM2L				
CD200R1L				
CD70				
CD79B				
CDS1				
CDS2				
CERS5				
CFHR2				
CHAC1				
CHMP2B				
CHMP3				
CHST11				
CIDEA				
CIRBP				
CLK3				
CLRN2				
CLRN3				
CNTD1				
COL4A3BP				
COMMD9				
CPEB2				
CPNE9				
CPSF3				
CRIP3				
CRYAB				
CRYGC				
CSH2				
CSNK1G3				
CSPG5				
CTDSP1				
CTDSPL2				
CUL5				
CXCR5				
CXorf36				
CYGB				
CYHR1				
CYP27C1				
CYSLTR1				
DACT2				
DCN				
DEPDC4				
DERL1				
DNAJC30				
DNAJC5B				
DTYMK				
EBF1				
EDC3				
EIF2AK2				
EIF3K				
ELF5				
ENPP4				
ETS1				
EVI2A				
EVI5L				
F3				
FABP6				
FADS2				
FAM120C				
FAM155B				
FAM166B				
FAM169B				
FAM173A				
FAM180A				
FAM209A				
FAM98B				
FBXL2				
FBXO32				
FBXO4				
FBXO5				
FCGRT				
FEM1A				
FGL2				
FOXA3				
FTMT				
FZD9				
GAB3				
GABRB1				
GDAP1L1				
GEMIN2				
GFPT1				
GGH				
GHITM				
GIPC1				
GJC3				
GLA				
GLIPR1L1				
GNA12				
GNLY				
GPALPP1				
GPANK1				
GPR55				
GPR87				
GRAP2				
GTF2H3				
GTPBP8				
H2BFWT				
HABP4				
HCFC2				
HEBP2				
HERPUD2				
HLA-A				
HOXA9				
HSDL1				
HTATSF1				
HUS1				
HVCN1				
IGKV1D-16				
IGKV1D-17				
IGLV5-45				
IGSF6				
IL1RAPL2				
IMMP1L				
IMPAD1				
INSL4				
IQCF1				
IRF4				
KANSL2				
KCND3				
KCNRG				
KIAA0907				
KIAA1598				
KITLG				
KLF4				
KLF5				
KLHL7				
KLRC1				
KRTAP12-2				
KRTAP24-1				
LAT2				
LBX2				
LCN10				
LCOR				
LEMD2				
LGI1				
LIX1				
LURAP1				
MAGEB1				
MAGEF1				
MAU2				
MAX				
MC2R				
MED22				
MEDAG				
MEIS2				
MEX3C				
MFSD4				
MIER3				
MMADHC				
MRPL12				
MRPL13				
MRPL27				
MRPL32				
MRTO4				
MSANTD2				
MTERFD3				
MTMR1				
MYL4				
MZB1				
MZT2A				
NEUROD1				
NIP7				
NIPSNAP3A				
NKX6-2				
NPFFR1				
NPY2R				
NSMCE4A				
NT5C				
NTN1				
ODF3L1				
OGN				
OR12D3				
OR14J1				
OR1G1				
OR1J1				
OR2G2				
OR2H2				
OR2L13				
OR2M4				
OR2T6				
OR56B4				
OR5H6				
OR6B2				
OR6M1				
OR7G1				
OR8B4				
OR8G5				
ORM1				
OTOL1				
P2RY13				
P2RY4				
PAQR3				
PARP11				
PCBP3				
PCP2				
PDCD2				
PDCL				
PDCL3				
PEMT				
PLEKHA8				
PMVK				
POLB				
POM121L2				
POPDC3				
PPIL6				
PRSS45				
PSMA8				
PTX3				
RAB32				
RAB3D				
RAMP1				
RARA				
RARRES1				
RBM42				
RCC1				
RFC5				
RIMKLA				
RNF115				
RNF19B				
RNF8				
RPL28				
RRP15				
RSPO1				
RSU1				
RUVBL1				
SCAMP3				
SCO1				
SEC22C				
SF3B1				
SFTPA1				
SH3YL1				
SIAH3				
SLC16A10				
SLC30A4				
SLC35D1				
SLC35D3				
SOGA3				
SOX8				
SPANXD				
SPATA25				
SPATA4				
SPATA9				
SPP2				
SPRYD3				
SPSB2				
SRR				
SSB				
SSBP3				
ST6GALNAC4				
ST8SIA5				
STEAP1				
STIP1				
STK3				
STT3A				
STUB1				
SURF1				
SYNCRIP				
SYT4				
TADA3				
TAPT1				
TAS2R13				
TAS2R43				
TAS2R60				
TCEANC2				
TCF19				
TCTE3				
TERF1				
TERF2				
TEX101				
TGDS				
THAP8				
TICAM2				
TIMM21				
TIMP4				
TM4SF20				
TMCO5A				
TMED5				
TMED7-TICAM2				
TMEFF1				
TMEM189-UBE2V1				
TMEM192				
TMEM30A				
TMEM80				
TMX1				
TOMM34				
TPRG1				
TRAT1				
TREML2				
TRGV3				
TRIM4				
TRUB1				
TTC39C				
UBIAD1				
UBP1				
UCK1				
UCN3				
UGDH				
UNC119				
UPK1B				
UTP3				
VPS4A				
VSIG8				
VSTM2L				
VTCN1				
VTI1B				
WBP1L				
WFDC3				
WNT5B				
XBP1				
XIAP				
XKR6				
XRCC2				
XRCC6				
XRCC6BP1				
YAP1				
YIPF5				
ZBTB10				
ZBTB43				
ZBTB44				
ZC3H10				
ZFAND1				
ZFP36L2				
ZNF121				
ZNF385A				
ZNF454				
ZNF860				
ACKR4				
ACP1				
ADRA1B				
AGTR2				
AHSA1				
ALG5				
ANKRD39				
ANKS4B				
APOBEC1				
APPBP2				
AQP12B				
AQP6				
AQP8				
ARL6IP5				
AS3MT				
ASIC2				
ATP1B2				
ATP5B				
ATP6AP1				
ATRAID				
BCL2L11				
BCL3				
BIRC5				
BRI3BP				
C10orf111				
C12orf71				
C14orf166				
C15orf40				
C15orf54				
C17orf82				
C17orf85				
C18orf25				
C1QTNF8				
C1orf158				
C1orf198				
C21orf62				
C22orf42				
C6orf203				
C7orf49				
C8orf82				
CABS1				
CAPSL				
CBR4				
CCNB1IP1				
CCR1				
CCR7				
CD160				
CD200				
CD200R1				
CD300C				
CD58				
CD80				
CDC40				
CDC42EP2				
CEACAM21				
CEBPE				
CENPK				
CHEK1				
CHMP4C				
CHN1				
CHODL				
CIR1				
CLDN17				
CLEC11A				
COPS7A				
CRYBA1				
CSH1				
CST5				
CTPS2				
CTSZ				
CXorf66				
CYB561D2				
DBNDD2				
DKK2				
DNAJB6				
DRG2				
DTHD1				
DUSP26				
ECHS1				
EDA2R				
EFNA4				
EFNB1				
EIF3D				
EIF3L				
EIF3M				
EIF4E1B				
EREG				
ERMN				
ETFA				
F9				
FAIM3				
FAM102B				
FAM110B				
FAM134B				
FAM219B				
FAM227A				
FAM3B				
FAM43A				
FEN1				
FGFBP2				
FKBP11				
FKBPL				
FXYD3				
FXYD5				
GABRB2				
GHRL				
GIP				
GIPC3				
GLTP				
GNAT2				
GNMT				
GPATCH11				
GPX2				
GSTO1				
GTF2IRD2				
GZMB				
GZMH				
HDGF				
HEPACAM				
HEY1				
HIBCH				
HIST1H3E				
HLA-DOA				
HLA-F				
HMG20A				
HMGN1				
HOXB9				
HRASLS2				
HRH3				
HRH4				
HSD11B2				
HSPB3				
HTR1E				
HYPK				
IFI27L1				
IFITM2				
IFNA5				
IGF2				
IGHV1-46				
IGKV3D-11				
IGKV3D-20				
IL25				
IL36B				
IL36RN				
IRS2				
IRX1				
ITPRIPL2				
KCNC3				
KCNIP3				
KCNJ15				
KCNK16				
KCNK2				
KCNN2				
KCTD13				
KDELR3				
KHSRP				
KIAA1107				
KLHL2				
KLK8				
KLRB1				
KRCC1				
LEFTY1				
LITAF				
LMX1B				
LPAR3				
LRRC24				
LUC7L3				
LURAP1L				
LYN				
LYPLA1				
LYRM1				
MAGEB3				
MAGED2				
MAPK10				
MBLAC2				
MC5R				
MCUR1				
MEN1				
MEOX2				
METTL12				
METTL23				
MFAP3				
MGME1				
MND1				
MOB3C				
MOSPD2				
MPV17L2				
MRPL10				
MSRB1				
MTCH2				
MUC15				
MVB12B				
MYADM				
MYD88				
MYEOV2				
MYOZ3				
NAP1L3				
NAPG				
NCR3				
NDUFAF6				
NDUFS3				
NDUFV2				
NFATC2IP				
NFKBIE				
NGFR				
NKG7				
NKRF				
NOP58				
NPHS2				
NPTX1				
NPTX2				
NTAN1				
NUDT5				
OAF				
ODAM				
ODF4				
OPN5				
OR10AD1				
OR10AG1				
OR13C9				
OR14C36				
OR2B2				
OR6C74				
OR6P1				
OR6V1				
OR8B2				
OR8G1				
ORC6				
OSCAR				
OTC				
PAICS				
PARK7				
PBK				
PCGF6				
PDGFA				
PEX11A				
PEX16				
PEX7				
PGA4				
PGAM5				
PGGT1B				
PHF10				
PI15				
PIGC				
PIH1D1				
PIR				
PLSCR1				
PNO1				
PNP				
PNPLA4				
POMC				
POU1F1				
PPAPDC1A				
PPARD				
PPP2R2D				
PQLC2				
PRIM1				
PRKAA1				
PRKRIP1				
PRMT6				
PROCR				
PROP1				
PROX1				
PRPH2				
PRR16				
PRSS48				
PSMD9				
PTBP2				
PTPLA				
PTRF				
PXMP4				
PYCR2				
QRFP				
RAB20				
RAB25				
RAD23A				
RALGPS1				
RBM39				
RBMXL2				
RCCD1				
RCOR3				
REEP6				
RFPL4B				
RHOF				
RHOJ				
RNASEH2A				
RNASET2				
RNF165				
RORC				
RPA2				
RPL10L				
RRS1				
RUNDC3A				
SAA4				
SAC3D1				
SCNM1				
SDCBP				
SDHB				
SERINC5				
SFPQ				
SGTA				
SHISA2				
SIGLECL1				
SLC16A9				
SLC25A44				
SLC35B4				
SLC6A1				
SLC7A6OS				
SNW1				
SPAG11B				
SPATC1L				
SPIC				
SPRR3				
ST13				
STRADB				
STT3B				
STX1A				
SYPL1				
SYT7				
TAS2R16				
TBCB				
TCFL5				
TEDDM1				
THAP6				
THRB				
TIA1				
TM4SF19				
TM4SF5				
TMBIM6				
TMED3				
TMEM106C				
TMEM176A				
TMEM204				
TMEM225				
TMEM45B				
TMLHE				
TMX4				
TNFSF12-TNFSF13				
TNFSF13				
TOB1				
TOMM40L				
TPD52L3				
TPMT				
TPPP2				
TRAF6				
TRAM1				
TRIM13				
TRIM14				
TRIM15				
TRIM27				
TRMT10B				
TRPT1				
TSPAN8				
TSPYL4				
TSPYL5				
TYMP				
UBXN2A				
USP14				
VASH2				
VTA1				
WDR45				
YBX2				
YIF1B				
ZBTB20				
ZBTB33				
ZBTB47				
ZNF131				
ZNF219				
ZNF331				
ZNF385C				
ZNF541				
ZNF583				
ZNF691				
ZNF768				
ZRANB2				
AADAT				
ADRB3				
AHCYL2				
AHSA2				
AKR7L				
AMY2A				
ANG				
ANKRD40				
ANKRD54				
AP3M1				
AP4S1				
APOOL				
AQP11				
AQP12A				
ARG1				
ARMCX5				
ASNA1				
ATP6V1C1				
B3GALT4				
B3GNT5				
B4GALT6				
BCL2L2-PABPN1				
BRIX1				
BRSK1				
BTG4				
BZW2				
C11orf1				
C11orf85				
C12orf29				
C12orf49				
C12orf57				
C15orf59				
C17orf75				
C19orf10				
C1QC				
C1QTNF9				
C20orf27				
C2orf49				
C3orf27				
C3orf33				
C3orf62				
C4orf29				
C4orf6				
CA3				
CADM1				
CALCA				
CALML4				
CAMK2D				
CAMKV				
CAPZA1				
CBLL1				
CBR3				
CCDC159				
CCDC6				
CCNG1				
CCNG2				
CCR8				
CD247				
CD300E				
CD79A				
CDA				
CDC123				
CDC34				
CDC37L1				
CDC42EP3				
CDCA8				
CELF5				
CHDC2				
CHMP2A				
CHP2				
CHRM4				
CLEC2D				
CLP1				
CMTM2				
CNOT2				
COQ10A				
COX4I1				
CPEB4				
CREG2				
CRYBA4				
CSNK1D				
CST9				
CXADR				
CYB561D1				
CYB5D1				
CYBB				
DCUN1D2				
DCXR				
DDIT4L				
DEDD				
DGCR6L				
DHX15				
DHX40				
DLX3				
DLX5				
DMWD				
DNAJC27				
DPH6				
DRAP1				
DUSP4				
DUSP6				
EDN2				
EFCAB2				
EFNB3				
EID3				
EIF2B1				
ELMOD2				
ERGIC2				
ERLIN2				
ERP44				
FAM101A				
FAM131B				
FAM155A				
FAM198A				
FAM210A				
FAM213A				
FAM26F				
FAM46D				
FAM81A				
FAM86C1				
FAR1				
FAXC				
FBXW11				
FBXW2				
FEZ1				
FFAR1				
FGF11				
FHL2				
FOSL2				
FOXA2				
FXYD6-FXYD2				
FYTTD1				
G6PC3				
GABBR1				
GAL3ST3				
GAPDH				
GDF10				
GDF15				
GDF3				
GDF6				
GINM1				
GJB6				
GKAP1				
GKN2				
GLO1				
GLYAT				
GMFG				
GML				
GNAT1				
GP5				
GPR139				
GPR180				
GPR19				
GPR6				
GPR63				
GPX6				
GYPC				
H1FNT				
HBD				
HEY2				
HHLA1				
HIST1H2AH				
HIST1H2BA				
HLA-B				
HLA-DMA				
HLA-DQA2				
HNRNPDL				
HORMAD1				
HOXA7				
HPDL				
HTR1B				
HTRA2				
ICAM2				
IDNK				
IGFBP1				
IGHV3-15				
IGHV4-31				
IGHV5-51				
IGLV6-57				
IK				
IL10RB				
IL13RA2				
IL17F				
IL1B				
IL37				
ILKAP				
INO80C				
ITPA				
JOSD2				
KBTBD2				
KCNIP4				
KCTD5				
KCTD8				
KIAA1147				
KLHL4				
KLK6				
KRTAP4-3				
KXD1				
LCN9				
LCNL1				
LGALS3				
LHB				
LHFPL2				
LIPT1				
LPAR1				
LPAR2				
LPCAT3				
LRFN1				
LRRC3				
LRRC4B				
LRRTM4				
LYG1				
LYPD6B				
LYPLA2				
MAN1A2				
MAPK11				
MAPKAPK2				
MCL1				
MED27				
METTL10				
METTL24				
MRC1L1				
MRPL50				
MS4A1				
MS4A3				
MSANTD3-TMEFF1				
MYL3				
MYL6				
NACA2				
NACC2				
NCCRP1				
NCDN				
NDFIP2				
NDUFS8				
NFKBIA				
NFYC				
NHP2				
NINJ2				
NMNAT1				
NOP16				
NPM3				
NPRL2				
NSMCE1				
NSMCE2				
NTNG2				
NUP35				
ODF1				
OPA3				
OPCML				
OR10W1				
OR1A1				
OR1N2				
OR2L3				
OR2T10				
OR51A2				
OR5D13				
OR6C65				
OSTM1				
PAEP				
PAIP1				
PALM3				
PAQR8				
PARVA				
PBX2				
PDHB				
PHF13				
PHF8				
PIGF				
PIH1D2				
PIP				
PIP4K2C				
PITX2				
PLA2G12A				
PLD5				
PLEKHD1				
POGLUT1				
POLR3GL				
PPA1				
PPAP2A				
PPIC				
PPIE				
PPIF				
PPME1				
PPP1R27				
PQLC3				
PRAP1				
PRDX2				
PRSS1				
PRSS42				
PSMC3IP				
PTPN2				
QPRT				
RAE1				
RANGRF				
RARRES2				
RASD1				
RBFOX2				
RBM22				
RBM25				
RBM43				
RBMXL1				
RBMXL3				
RCC2				
RDH11				
REG1B				
RGS2				
RGS4				
RNASE10				
RNF121				
RNF183				
RPL6				
SAMD12				
SCML2				
SDC4				
SENP3				
SGTB				
SH3GL3				
SIT1				
SIX2				
SLAMF9				
SLC16A1				
SLC25A26				
SLC25A27				
SLC35A2				
SLC35D2				
SLC35G1				
SLC41A2				
SLC7A5				
SMARCE1				
SNX27				
SOWAHA				
SPSB4				
STK38L				
STRBP				
SULT1C4				
SULT2A1				
SWI5				
SYNPR				
TACO1				
TAF7				
TASP1				
TBC1D13				
TBC1D19				
TBC1D20				
TCEB2				
TCF4				
TEX13B				
TFAP2B				
TFCP2				
TGFA				
TGFB1				
TIAF1				
TIFAB				
TLCD1				
TM4SF18				
TMEM109				
TMEM126B				
TMEM14B				
TMEM150C				
TMEM217				
TMEM222				
TMEM248				
TMEM255A				
TMEM256-PLSCR3				
TMEM37				
TMEM52				
TMOD1				
TNFAIP1				
TNFSF18				
TOR1A				
TPD52				
TPGS2				
TPI1				
TPK1				
TRAPPC13				
TRHR				
TSPAN1				
TTC33				
TUSC3				
TWF1				
UAP1				
UBFD1				
USF1				
USP51				
VGF				
VGLL3				
VSTM1				
WFDC2				
WNT3A				
XKRX				
YIPF3				
ZBED6CL				
ZBTB6				
ZC3H12B				
ZC3H12D				
ZC3H15				
ZCCHC12				
ZCCHC17				
ZDHHC21				
ZDHHC6				
ZFP42				
ZFP62				
ZFYVE21				
ZNF140				
ZNF330				
ZNF688				
ZNF696				
ZNF830				
ZNHIT3				
AAED1				
ABT1				
ACRV1				
ACTL10				
ACVR1B				
ACVR2A				
ADAL				
ADM2				
ADRA2A				
AGPS				
AIG1				
ALG1L				
ANKRD30B				
AP3S2				
API5				
APOBEC2				
ARFRP1				
ARHGAP11B				
ARL13A				
ATL1				
ATP1A1				
ATP6AP2				
ATXN3L				
AURKC				
AVPI1				
BCL11B				
BGN				
BMP4				
BMP8A				
BRAF				
BTBD10				
C10orf62				
C10orf91				
C11orf74				
C12orf77				
C19orf18				
C19orf66				
C1orf100				
C1orf141				
C1orf213				
C1orf216				
C1orf50				
C21orf91				
C2orf50				
C2orf68				
C4orf26				
C4orf45				
C5orf30				
C6orf132				
C6orf136				
C7orf34				
C8orf37				
CACFD1				
CALU				
CALY				
CAMP				
CAPNS1				
CBLN3				
CBR1				
CBWD1				
CCDC103				
CCDC127				
CCDC43				
CCL14				
CCR6				
CCZ1B				
CD47				
CD8B				
CD9				
CDC27				
CEACAM3				
CENPBD1				
CENPH				
CENPQ				
CHMP7				
CHST3				
CHTOP				
CIB3				
CLDN1				
CLDN4				
CLDN6				
CLIC3				
CMPK2				
CMSS1				
COMMD4				
COMMD5				
COQ2				
CORO1A				
CRADD				
CRYBA2				
CRYGB				
CRYM				
CSN3				
CST7				
CTNNB1				
DAZL				
DCAF12L2				
DCAF4L1				
DDAH2				
DDX19B				
DEDD2				
DEFB1				
DHRS11				
DHRS3				
DIMT1				
DKKL1				
DNAJC15				
DNASE2				
DNLZ				
DOK6				
DSN1				
DYDC1				
EEF1B2				
EFR3B				
ELOVL3				
ENDOG				
EPDR1				
ESD				
FADS3				
FAHD2B				
FAM104A				
FAM109B				
FAM115A				
FAM162A				
FAM175B				
FAM64A				
FIGF				
FKRP				
FOXC2				
FOXO3				
FRRS1L				
G3BP1				
GABRA5				
GABRB3				
GCK				
GDF7				
GFER				
GIMAP1				
GINS3				
GPIHBP1				
GPS2				
GRXCR1				
GSTA5				
GSTZ1				
HBP1				
HEBP1				
HIST1H2AA				
HM13				
HMGCL				
HMGCS1				
HN1				
HNRNPCL1				
HNRNPLL				
HOXA4				
HOXD4				
HS3ST3A1				
HSD11B1L				
HSPB1				
ICT1				
IGF2BP1				
IGFL1				
IGHV3-49				
IGHV4-28				
IGHV7-81				
IHH				
IMMP2L				
INO80E				
ISL2				
IZUMO2				
JKAMP				
KAZALD1				
KCNA1				
KCNG1				
KCNIP2				
KCNJ13				
KCNN1				
KCTD1				
KCTD17				
KLHL12				
KLHL13				
KLRF1				
KLRG2				
KPNA6				
KRTAP13-1				
KRTAP13-4				
KRTAP5-9				
KRTAP9-2				
LACTB				
LAPTM4A				
LAS1L				
LDB2				
LDHB				
LHFPL5				
LIMS1				
LIN37				
LOX				
LPAR6				
LRRC52				
LRRC61				
LRRTM2				
LRRTM3				
LUC7L2				
LYPD5				
MDM2				
MED29				
METRN				
METTL6				
MFAP1				
MGST2				
MIS18A				
MOG				
MOSPD3				
MREG				
MRPL49				
MS4A15				
MS4A5				
MTFP1				
MTM1				
MYL10				
MYL6B				
NABP1				
NACAD				
NAP1L2				
NCF1				
NCK1				
NCK2				
NDN				
NEK7				
NFIB				
NKG2-E				
NKPD1				
NLGN3				
NOL3				
NOMO2				
NOSIP				
NOV				
NPTN				
NPY1R				
NPY5R				
NQO1				
NR0B1				
NR1H4				
NRSN2				
NSG1				
NUDT16				
OCM				
OFCC1				
OLFM1				
OLIG3				
OLR1				
OR12D2				
OR13G1				
OR1I1				
OR2A12				
OR5AC2				
OR5L1				
OSGEPL1				
OVOL1				
OVOL2				
PARD6A				
PDK2				
PDZK1				
PEX11B				
PFN4				
PID1				
PIGP				
PIK3CA				
PLEKHJ1				
POGK				
PPP1R3B				
PPP2R2C				
PRH2				
PRKAB1				
PRKACB				
PRLH				
PROL1				
PRPF18				
PSMC6				
PTAFR				
PTPN11				
PTRH1				
PTTG2				
RAB28				
RAB3C				
RARG				
RASSF3				
RASSF5				
RBBP9				
RBM17				
RBPJ				
RBPMS				
RCAN1				
RCHY1				
REXO2				
RFFL				
RGAG4				
RGS1				
RNASE3				
RNF113B				
RNF144B				
RNF181				
RNF185				
RP2				
RPL14				
RPL7A				
RPLP2				
RSRC2				
RWDD3				
S100A7A				
SAPCD2				
SARS				
SASH3				
SATB1				
SCN2B				
SFTPA2				
SGCD				
SGPP1				
SH2D6				
SLC10A4				
SLC16A2				
SLC25A1				
SLC25A29				
SLC25A33				
SLC35E2				
SLC39A8				
SMEK1				
SOX9				
STARD5				
STK39				
STRAP				
STX8				
STXBP1				
SUV420H2				
SUZ12				
SYT2				
TAF9B				
TAGLN				
TCTEX1D2				
TDGF1				
TEX19				
THAP2				
THEM4				
THYN1				
TMCC1				
TMED4				
TMEM101				
TMEM102				
TMEM106B				
TMEM123				
TMEM129				
TMEM151A				
TMEM190				
TMEM200C				
TMEM239				
TMEM252				
TMEM45A				
TNFSF10				
TNNT1				
TNP2				
TOMM70A				
TRAM1L1				
TRAM2				
TRAPPC4				
TREML4				
TRGV2				
TRMT61A				
TRNAU1AP				
TSPAN6				
TTC32				
TUSC5				
TWSG1				
TXN2				
TYW3				
UBL4B				
UBQLN2				
UBXN2B				
ULBP2				
UTP23				
UXS1				
VAPA				
VCPKMT				
VCX2				
VENTX				
VN1R4				
WNT4				
WNT7B				
YTHDF2				
ZBTB34				
ZBTB37				
ZG16B				
ZIC5				
ZNF321P				
ZNF566				
ZNF672				
ZNF747				
ZNF805				
ZSCAN12				
ZSWIM6				
AASDHPPT				
ACTR6				
ADAT2				
ADH1A				
AGR3				
AMIGO1				
ANAPC11				
APOC2				
APOF				
APOPT1				
AQP2				
ARHGEF33				
ARL14				
ASB1				
ASCL3				
ATG10				
ATG12				
ATP5D				
ATP5S				
AWAT1				
B9D2				
BARHL2				
BET1L				
C10orf82				
C11orf88				
C16orf45				
C17orf78				
C19orf24				
C19orf71				
C1orf105				
C1orf123				
C1orf74				
C20orf141				
C20orf166				
C20orf85				
C4orf22				
C8orf86				
CABP5				
CACNG4				
CACUL1				
CADM4				
CCDC115				
CCDC175				
CCNA2				
CCNB1				
CD177				
CD300LD				
CD83				
CDK16				
CDK9				
CDNF				
CDRT4				
CELF6				
CEPT1				
CHRDL1				
CLCN4				
CLECL1				
CLVS1				
CMAS				
CPXCR1				
CRLS1				
CRP				
CSDC2				
CSF3				
CSN2				
CTBP1				
CYBRD1				
DAND5				
DAZAP2				
DBNDD1				
DCAF10				
DCAF12L1				
DNAJC12				
DOLPP1				
DPF2				
DTX3				
DUSP2				
DUXA				
E2F3				
EED				
EEF1G				
ELOVL4				
EPPIN				
EPPIN-WFDC6				
ERLIN1				
ETHE1				
ETNK1				
ETV1				
EZH2				
FAM101B				
FAM110C				
FAM115C				
FAM183A				
FAM19A3				
FAM204A				
FAM205A				
FAM228A				
FAM46A				
FAM46C				
FAM50B				
FAM92A1				
FAM9C				
FCF1				
FEM1C				
FKBP14				
FLJ45079				
FMR1				
FMR1NB				
FNDC5				
FOLR1				
FOPNL				
FOXD4L1				
FOXI2				
FOXJ1				
FUT1				
GABRA4				
GADD45GIP1				
GALP				
GATM				
GATSL3				
GEMIN6				
GINS4				
GKN1				
GLIPR2				
GMNC				
GOLT1A				
GPD1L				
GPHA2				
GPR119				
GPR137C				
GPR183				
GPX5				
GRIN1				
GRIN2D				
GSK3B				
GTF3A				
GTSF1L				
GUCD1				
GYPA				
H1FOO				
HDAC1				
HDDC2				
HIAT1				
HLA-DPA1				
HOXD13				
HSD17B12				
HTR7				
IBA57				
IFNA21				
IFNA4				
IFNL1				
IGBP1				
IGHV1-24				
IGHV3-13				
IGKV1-16				
IL1F10				
IL1RAPL1				
IL31				
INPP1				
IQSEC2				
IRF2BP2				
IRF6				
ISOC1				
ITGB1BP2				
KAT7				
KCNJ2				
KCNK15				
KCNS2				
KHDC3L				
KIR2DL4				
KLF8				
KLHL42				
KLK4				
KLRC3				
KRTAP1-1				
KRTAP1-5				
KRTAP10-2				
KRTAP4-1				
KRTAP5-11				
KRTAP9-4				
KRTCAP3				
LCN15				
LDLRAD2				
LGALS14				
LGALS2				
LGALS9B				
LGALS9C				
LHX8				
LHX9				
LONRF1				
LRRC25				
LRRC58				
LY86				
LYPLAL1				
MAGEA10				
MAGEA12				
MAGIX				
MAGT1				
MAMSTR				
MAPRE1				
MAT2A				
MBNL2				
MDP1				
MED18				
MEIS1				
MFAP5				
MGP				
MIP				
MPZL1				
MRPL40				
MRPL42				
MRPS23				
MSMO1				
MSRB3				
MST4				
MYCL				
MYL2				
MYOD1				
MZT2B				
N6AMT2				
NACC1				
NDNL2				
NDUFA5				
NDUFA8				
NEURL2				
NMS				
NODAL				
NPM2				
NSF				
NT5C3A				
NT5M				
NUDCD2				
NYX				
OGFRL1				
OPALIN				
OR11A1				
OR11H12				
OR14A16				
OR1E1				
OR56A3				
OR5B3				
OR7G3				
OTUB2				
OTUD3				
P2RY12				
PACSIN1				
PAX9				
PBX3				
PDC				
PDCD6				
PDCD7				
PDGFC				
PELO				
PGF				
PHF11				
PHOSPHO2				
PIGH				
PIP4K2B				
PLA2G1B				
PLA2G2D				
PLGRKT				
PORCN				
PPAP2B				
PPP1R16B				
PPP1R3D				
PRG3				
PRKAG1				
PRKX				
PRMT1				
PRR4				
PRRG2				
PRRT2				
PRRX1				
PSMB2				
PSMB9				
PSMD12				
PTGDS				
PTGER2				
PTGS2				
PTTG1IP				
RAB13				
RAB33B				
RAB41				
RAB5C				
RASL10B				
RBM10				
RBPMS2				
RCAN3				
REEP5				
RGS16				
RGS7				
RHBDD2				
RNF152				
RNF170				
RNF4				
ROPN1				
RPIA				
RPL13A				
RPL18				
RSPO3				
RTP3				
RUNX3				
S100A11				
SAMD5				
SCN4B				
SDC2				
SDF2L1				
SELV				
SEPHS2				
SFRP1				
SHOX2				
SKA1				
SLC25A11				
SLC25A52				
SLC35A1				
SLC35C1				
SLC35E3				
SMAD4				
SMIM8				
SNAP23				
SNTB2				
SOCS7				
SPATA19				
SPTLC2				
SSX3				
STARD4				
STX7				
SULT4A1				
SVOP				
TACSTD2				
TADA1				
TERF2IP				
TESC				
THOC2				
THRA				
THRSP				
TK2				
TM4SF1				
TMEM115				
TMEM147				
TMEM179B				
TMEM194A				
TMEM205				
TMEM215				
TMEM223				
TMEM234				
TMEM33				
TMEM52B				
TMEM55B				
TMEM81				
TMEM8C				
TMEM91				
TMEM98				
TNFRSF12A				
TPM4				
TPPP				
TRAPPC2L				
TRDV2				
TRGC1				
TRIB1				
TRIM43				
TRIM49				
TRIM8				
TRMT2B				
TSEN34				
TSLP				
TTPAL				
TUBA1C				
U2AF2				
UBE2S				
UBTD1				
UCHL1				
UNC93B1				
UTP11L				
VAPB				
VAT1				
VDAC3				
VHLL				
VMO1				
VPREB3				
VSTM2A				
VTI1A				
VWA5B2				
WTIP				
WWTR1				
XCR1				
YAE1D1				
ZC3H8				
ZC3HAV1L				
ZDHHC3				
ZFP41				
ZMAT3				
ZNF654				
ZRSR2				
ACTG1				
ACTL6A				
ALG14				
ALKBH7				
ANKRD22				
AP1AR				
APOBEC3H				
APOC4				
ARL9				
ATOH8				
ATP5C1				
ATP6AP1L				
ATP6V0D1				
ATP6V1A				
AURKA				
B3GALNT1				
B3GALT2				
B4GALT5				
BEND5				
BLID				
BRS3				
C11orf71				
C12orf65				
C1GALT1				
C1QA				
C1orf109				
C1orf162				
C1orf56				
C20orf196				
C2orf40				
C4BPB				
C5orf48				
C6orf1				
C6orf201				
C7orf25				
C9orf129				
C9orf37				
CA13				
CA2				
CACNB4				
CAV1				
CCL22				
CCL7				
CCNI				
CCNJ				
CCNK				
CCNY				
CCNYL1				
CD164				
CDRT15				
CDX4				
CECR6				
CENPB				
CFD				
CHMP6				
CLDN19				
CLDN8				
CLDND2				
CLEC1A				
CLEC5A				
CLEC6A				
CMTM8				
CNOT11				
COMMD7				
COPS3				
COPS7B				
COX19				
CRYGS				
CSNK1E				
CSNK2B-LY6G5B-1181				
CST11				
CST9L				
CTCF				
CXCR6				
CYBA				
DCUN1D4				
DDX17				
DKK4				
DLX4				
DMC1				
DNAJB11				
DNAJB4				
DNASE1L1				
DNTTIP1				
DPPA4				
DUSP3				
EAF1				
EFCC1				
EGR2				
EI24				
EIF1AD				
EIF3E				
EIF3G				
ELK1				
EMP3				
ENC1				
EPO				
ESRRA				
FAF2				
FAM117B				
FAM211A				
FAM216B				
FAM78A				
FBP1				
FBXL14				
FBXL20				
FCGR1A				
FEM1B				
FGF3				
FGFR1OP2				
FLJ00418				
FLYWCH2				
FRG1				
FUT4				
FXYD2				
GABRG3				
GALNT1				
GATC				
GBX1				
GCA				
GDNF				
GFI1				
GJA1				
GJA3				
GLRA2				
GLS				
GLUL				
GMDS				
GNAL				
GNPDA1				
GPR160				
GPX8				
GRID2IP				
GSTT1				
GTPBP2				
GUCA1A				
HBM				
HECA				
HES4				
HESX1				
HIBADH				
HIST1H2AB				
HIST1H2AK				
HOXA11				
HOXA2				
HOXA6				
HOXD8				
HRASLS				
HSCB				
HSD11B1				
HSPB7				
HTATIP2				
IFT27				
IGFBP2				
IGFBP5				
IGHV3-74				
IGHV4-59				
IGKV1-12				
IGLV4-3				
IL24				
INHBA				
INHBC				
INSL5				
IRX3				
ISL1				
ITGB1BP1				
KBTBD13				
KCNE2				
KCNMB3				
KCTD15				
KIAA1143				
KIN				
KISS1R				
KLF7				
KPNB1				
KRTAP4-12				
KRTAP4-4				
KRTAP5-10				
KRTAP5-8				
LACTB2				
LAIR2				
LBX1				
LCAT				
LHFPL1				
LIN28A				
LPAR5				
LSM11				
LTB4R				
LYSMD1				
MAGEA11				
MAL				
MAOA				
MAP3K7CL				
MBTD1				
MCU				
MED6				
MESDC2				
MIS12				
MITD1				
MLANA				
MMP28				
MNAT1				
MPP6				
MPST				
MRPL11				
MRPL54				
MRPS16				
MSRB2				
MTRF1L				
NAA11				
NAA60				
NAGS				
NDUFA7				
NECAP1				
NFKBID				
NKAIN4				
NKX2-2				
NKX2-5				
NPPA				
NR4A3				
NR6A1				
NRIP3				
NSA2				
NTPCR				
NUP62CL				
OOEP				
OR11H1				
OR1D5				
OVCA2				
PA2G4				
PDPK1				
PERP				
PGAM4				
PHB2				
PHLDA1				
PIP4K2A				
PLAC8L1				
PLAC9				
PLAG1				
PLCXD3				
PLD6				
PLS3				
PNOC				
POLR1D				
PPAPDC1B				
PPAT				
PPM1A				
PPM1G				
PPM1L				
PPP1R14A				
PPP1R1A				
PPP1R1B				
PPP2R5E				
PRKACA				
PRPF3				
PRPSAP1				
PRSS3				
PSMB6				
PSMC3				
PTPLAD2				
PUF60				
QDPR				
QRICH1				
QTRTD1				
RAB40C				
RAB4B				
RAB6C				
RABL2B				
RASGEF1A				
RBM4				
RBM7				
RBMX2				
RDH14				
REEP1				
RELL1				
RFK				
RGPD4				
RIBC1				
RIPPLY3				
RNASE1				
RNASE7				
RNF125				
RNF130				
RNF39				
RPL23A				
RPLP0				
RRM2				
RTP2				
SAMD1				
SAMD10				
SAP30BP				
SAPCD1				
SATB2				
SCGB2A2				
SEC61A2				
SEC62				
SELL				
SERBP1				
SH3BGR				
SHOC2				
SLC25A15				
SLC25A37				
SLC25A51				
SLC30A1				
SLC6A14				
SMAD5				
SMARCD1				
SMDT1				
SMIM21				
SOX10				
SPR				
SRRM3				
SYCP3				
SYNC				
SYNDIG1L				
TADA2B				
TAGLN2				
TAS2R40				
TFEC				
TFPI				
TGFB3				
THTPA				
TIGD1				
TMEM106A				
TMEM127				
TMEM139				
TMEM41A				
TMEM99				
TMUB1				
TNFRSF10C				
TNMD				
TOP1				
TPPP3				
TPST1				
TRAV41				
TSG101				
TTC9C				
UBA5				
UBE3A				
UCMA				
UNC50				
VASH1				
VEZF1				
VMP1				
WEE1				
WIF1				
WNT5A				
WNT7A				
WSB2				
WT1				
ZDHHC24				
ZFP36L1				
ZNF346				
ZNF711				
ZNF821				
ZNF90				
ZYG11A				
AARD				
ABHD13				
ACOT13				
ACTR1A				
ADK				
AES				
AGPAT3				
AJUBA				
AKAP14				
AKR1CL1				
ALKBH6				
ANKRD45				
ANP32D				
ARGFX				
ARIH2OS				
ARL11				
ARMCX6				
ASB17				
ATP1B1				
ATP5H				
ATP6V0E2				
ATP6V1D				
ATPIF1				
B3GNT6				
BCL2L15				
BCL7A				
BNIP3				
BPGM				
BRMS1L				
BUB3				
C10orf53				
C11orf70				
C14orf177				
C17orf98				
C1orf61				
C2CD4A				
C4A				
C4B				
C4orf51				
C6orf195				
C7orf72				
C8orf46				
C9orf172				
C9orf41				
CA5B				
CAV2				
CAV3				
CBX6				
CCDC117				
CCDC12				
CCDC172				
CCDC28B				
CCNL1				
CD300LB				
CDCA5				
CDK7				
CDR1				
CHRFAM7A				
CHST14				
CKMT1A				
CLEC12B				
CLTA				
CLVS2				
CNPY2				
COMTD1				
COX4I2				
COX6A1				
COX7A2L				
CSRP2				
CTSG				
DCTPP1				
DDAH1				
DEFB112				
DEGS1				
DIO2				
DNAJB14				
DNAJB9				
DNPH1				
DPH5				
DRD1				
DTWD1				
DUSP8				
DYNAP				
EDDM3B				
EFCAB1				
EFHD1				
EFHD2				
EIF3H				
EVX1				
EVX2				
EXOC5				
FADD				
FAIM2				
FAM122A				
FAM149B1				
FAM159A				
FAM174B				
FAM177B				
FAM189A1				
FAM19A4				
FAM3C				
FAM84B				
FGF14				
FGF23				
FIS1				
FKBP3				
FOSB				
FOXL1				
FOXR2				
FTSJ1				
G3BP2				
GALR3				
GINS1				
GJD2				
GLYATL3				
GNA11				
GNAI2				
GNB2				
GNRH2				
GPR173				
GSPT2				
GSTM1				
GSTM3				
GTF2I				
HIST1H2AD				
HIST1H2BM				
HLA-DOB				
HLA-DQA1				
HMBOX1				
HMX2				
HMX3				
HNRNPL				
HOXB1				
HOXD1				
HOXD9				
HS3ST3B1				
HSD17B11				
HSD17B8				
HTR2A				
ID1				
ID3				
IFNA6				
IFNE				
IGHV3-48				
IGHV3-72				
IGHV4-39				
IGKV5-2				
IL10				
IL13				
IL27				
INHBB				
INS-IGF2				
INSIG1				
ISG20L2				
KCNE1				
KCTD9				
KDELR2				
KDM5D				
KLHDC10				
KLHL11				
KLK9				
KLRC2				
KLRK1				
KPNA1				
KRT222				
KRTAP11-1				
KRTAP13-3				
KRTAP15-1				
KRTAP27-1				
KRTAP5-7				
KRTAP9-3				
LCE1A				
LCE1E				
LCORL				
LEMD1				
LEPROTL1				
LHX1				
LIME1				
LIN7C				
LINGO3				
LPGAT1				
MAD2L2				
MAP2K7				
MAPRE3				
MDH1				
MED7				
METTL5				
MGST1				
MKLN1				
MLX				
MRP63				
MRPL24				
MRPL34				
MRPL35				
MRPL47				
MSANTD1				
MTX2				
MXRA7				
MYLPF				
MYOG				
N4BP2L1				
NAA30				
NAPB				
NAT9				
NDUFAF2				
NDUFAF3				
NDUFB7				
NDUFS7				
NEK6				
NFE2				
NMT1				
NPM1				
NRBF2				
NSG2				
OBP2B				
ONECUT2				
OPN1LW				
OR14K1				
OR3A3				
OR9Q2				
ORAI3				
OSR1				
OTX2				
PABPC1				
PABPC5				
PAGR1				
PDHA1				
PEG10				
PEX3				
PIFO				
PIM3				
PLEKHA3				
PLLP				
PNRC1				
POLR2C				
PPCS				
PPIL3				
PPP1R35				
PPP2R5A				
PRAMEF7				
PRIM2				
PRL				
PRLHR				
PRSS33				
PSMB1				
PSPH				
PSPN				
PTPRCAP				
PURG				
RAB18				
RAB23				
RAD51				
RAET1E				
RBMX				
RBP4				
RCN1				
REEP2				
REEP3				
REG3A				
RHEBL1				
RHOU				
RILPL1				
RIMKLB				
RLN3				
RNF166				
RORB				
RPE				
RPS6KB1				
RRAD				
RUNX1				
SAR1B				
SARNP				
SCG5				
SDHAF2				
SELM				
SFT2D2				
SH3GLB1				
SHISA3				
SIGLEC14				
SIKE1				
SIVA1				
SLC9A6				
SLIRP				
SLMO2				
SMAD1				
SMC1A				
SMCO1				
SNRNP40				
SNRPA1				
SPATA12				
SPATA8				
SPC24				
SPDYE3				
SRD5A1				
SRGN				
SRSF11				
SRSF7				
SSR2				
ST8SIA4				
STARD6				
STX19				
TBC1D29				
TCTEX1D1				
TFAP2D				
TGFBR1				
THAP7				
THOC7				
TIMM22				
TLX1				
TMED8				
TMEM136				
TMEM150A				
TMEM17				
TMEM170A				
TMEM18				
TMEM220				
TMEM230				
TMEM27				
TMEM97				
TNFAIP8L2				
TNFSF9				
TP53AIP1				
TPD52L2				
TPRKB				
TRAPPC3L				
TRGV4				
TRIM39-RPP21				
TRIM44				
TSPAN14				
TSPAN19				
TSPAN33				
TTL				
TXNDC8				
TYROBP				
UBALD1				
UBLCP1				
UBXN1				
USP22				
VAX1				
VHL				
WDR44				
WDR83OS				
WRB				
YBX1				
YKT6				
YOD1				
YTHDF3				
ZBTB26				
ZCCHC10				
ZGLP1				
ZMYND19				
ZNF716				
ZNF727				
ZNF75A				
ZXDB				
ABHD14B				
ABHD17A				
ADH5				
ADRB1				
ADSS				
AHCYL1				
AMMECR1L				
ANKRD49				
AP1S3				
APITD1-CORT				
APOO				
ARHGEF9				
ARIH2				
ARL2				
ARL2BP				
ARRDC3				
ATG3				
ATP5G2				
B3GNT1				
B3GNT9				
B4GALT4				
BARHL1				
BCL10				
BCL2L10				
BIK				
BMF				
BPNT1				
BTK				
C10orf67				
C11orf31				
C12orf76				
C15orf32				
C17orf67				
C19orf80				
C1QB				
C1orf226				
C20orf24				
C22orf15				
C22orf39				
C3orf36				
C3orf84				
C4orf33				
C5orf38				
C6orf120				
C9orf142				
C9orf152				
CA11				
CACYBP				
CAPNS2				
CCDC154				
CCNI2				
CCR4				
CD164L2				
CD274				
CD81				
CDK4				
CDO1				
CDV3				
CENPM				
CHCHD7				
CHMP5				
CHURC1				
CITED2				
CKB				
CKLF-CMTM1				
CLDN15				
CLEC4C				
CLPP				
CMTM4				
CNRIP1				
COMMD10				
COMMD8				
CPSF4				
CRHBP				
CRIP2				
CRYGD				
CSTF1				
CTDSPL				
CUL4B				
DAOA				
DBI				
DBP				
DCAF16				
DCK				
DCTN6				
DDIT4				
DIO3				
DNAJB5				
DNAJC25				
DUSP11				
DUSP9				
DYNLRB2				
E2F6				
EDNRA				
EFCAB11				
EFNA1				
EFNA3				
EIF4H				
ELAVL3				
ELAVL4				
ELOVL1				
EMC8				
EMD				
EPGN				
EPT1				
ESRRG				
FAIM				
FAM103A1				
FAM195A				
FAM76B				
FAM78B				
FAM8A1				
FBXO8				
FIGLA				
FSHB				
FZD2				
GABPA				
GAS2				
GDF5OS				
GGPS1				
GLRX				
GLTPD2				
GNAI1				
GOLGA6A				
GOLGA6B				
GOSR1				
GPR22				
GPR26				
GPR3				
GPR65				
GPX7				
GRXCR2				
GSTA4				
GULP1				
HAPLN2				
HAPLN4				
HAUS2				
HDHD1				
HIF1AN				
HIST1H2BJ				
HIST1H4B				
HLA-DPB1				
HNRNPF				
HOXA10				
HOXC12				
HOXC4				
HOXC6				
HSPA5				
HSPB8				
IAH1				
IFITM1				
IFNA8				
IFNB1				
IGFBP3				
IGFBP7				
IGHV3-53				
IGKV1-9				
IGLC7				
IL11				
IL12A				
IL3				
IL36A				
ING4				
IQCF2				
IRX5				
JDP2				
KATNBL1				
KCNC1				
KCNIP1				
KCNJ8				
KCTD10				
KCTD2				
KDM1A				
KLF1				
KNCN				
KREMEN2				
KRTAP5-3				
KRTAP9-8				
LASP1				
LCE3D				
LDB1				
LECT2				
LEFTY2				
LHX6				
LIX1L				
LRCH2				
LSMD1				
LYG2				
LYPD2				
MAB21L1				
MAD2L1BP				
MAGEB16				
MAP1LC3B2				
MAPK3				
MCEE				
METTL14				
MOB3B				
MORF4L1				
MPPED1				
MRPL18				
MRPL41				
MRPL48				
MRPS24				
MSANTD4				
MSN				
MYF6				
NAMPT				
NAP1L1				
NAP1L5				
NBPF15				
NECAB1				
NEDD8-MDP1				
NEU1				
NEUROG3				
NFU1				
NINJ1				
NKX2-8				
NKX3-2				
NLK				
NME5				
NMNAT2				
NXPH4				
OR1E2				
OR6C76				
ORAI2				
OSER1				
OTOS				
OTUB1				
OXLD1				
PAFAH1B3				
PAK3				
PANK1				
PDCD5				
PELI1				
PGAM1				
PGLYRP1				
PI3				
PIGA				
PITPNC1				
PNPO				
POLR3F				
POU2AF1				
POU5F2				
PPP3CB				
PPP6C				
PRDM8				
PRDX1				
PRELID2				
PRKAR1A				
PRND				
PRPF19				
PRPSAP2				
PRR21				
PRRG4				
PRRX2				
PRSS8				
PSMB4				
PSMB5				
PSTPIP2				
PTGDR2				
PTGES3L				
PTRHD1				
RAB27B				
RAB2B				
RBP2				
RCE1				
RCVRN				
RERG				
RHOC				
RNASE12				
RNASE2				
RNF144A				
RNF38				
RNF41				
RPL17-C18orf32				
RPS11				
RPS2				
SAA2				
SCGB1C1				
SCGB1D2				
SERTAD1				
SESN3				
SETD8				
SF3A3				
SH3BGRL2				
SLC25A2				
SLC25A36				
SLC32A1				
SLC39A9				
SMCO3				
SNRNP25				
SNRPA				
SNX22				
SOD2				
SOX15				
SPC25				
SPG21				
SPINK4				
SRP19				
SRSF12				
SSPN				
SSR1				
SSTR1				
SSX7				
ST8SIA3				
STEAP1B				
STOML2				
STX17				
SUMO3				
SUV39H1				
SWSAP1				
SYF2				
TAC3				
TARDBP				
TARM1				
TBCEL				
TCAP				
TDRP				
TEX29				
TEX36				
TFAM				
TGFB2				
TM2D2				
TMED9				
TMEM14A				
TMEM182				
TMEM183A				
TMEM200B				
TMEM208				
TMEM254				
TMEM261				
TMIE				
TNF				
TNFSF8				
TNNI1				
TP53INP2				
TPD52L1				
TPRG1L				
TPSAB1				
TRA2A				
TRMT10C				
TSPAN2				
TSPAN3				
TTPA				
TTR				
TUBB4A				
UBE2C				
UBE2U				
UBXN7				
UFC1				
UFSP1				
UQCRB				
URM1				
USP12				
UTY				
VGLL1				
VKORC1				
VPS36				
WDR26				
WDR61				
WDR77				
WFDC5				
WNT3				
WTAP				
XCL2				
XKR3				
YDJC				
ZCCHC13				
ZCRB1				
ZDHHC15				
ZIC1				
ZNF22				
ZNF576				
ZNF579				
ZNF740				
ZNF784				
AAMDC				
ACOT1				
ADAT3				
AGPAT6				
AIF1L				
AIM2				
ALKBH5				
AMD1				
ANKRA2				
ANKRD37				
ANP32B				
APCS				
APITD1				
APOBEC3A				
APOC1				
APOE				
ARHGDIA				
ARHGEF35				
ARL16				
ARL3				
ARL6				
ARMC1				
ARMCX1				
ASF1B				
ATAD1				
ATG4A				
ATP6V1G2				
BASP1				
BEND6				
BZW1				
C11orf73				
C11orf94				
C12orf44				
C12orf5				
C12orf54				
C12orf60				
C12orf66				
C12orf68				
C13orf35				
C15orf43				
C15orf57				
C16orf86				
C16orf92				
C17orf64				
C19orf25				
C19orf40				
C19orf52				
C1QBP				
C1orf146				
C21orf128				
C22orf24				
C5orf28				
C7orf55-LUC7L2				
C7orf60				
C7orf65				
C9orf116				
C9orf47				
CA8				
CALML5				
CAMK1D				
CAPZA2				
CAPZB				
CCDC122				
CCDC59				
CCDC79				
CCL15				
CCL25				
CCR10				
CD3D				
CD3G				
CD53				
CD59				
CD63				
CD8A				
CDC73				
CDX1				
CDX2				
CELF1				
CELF2				
CELF3				
CHCHD2				
CHCHD5				
CHRAC1				
CHRM1				
CIB1				
CLDN12				
CLDN25				
CLLU1				
CLTB				
CMC2				
CMTM3				
COMMD1				
COPS6				
COQ10B				
COX11				
COX5A				
COX7A2				
CPSF6				
CREBZF				
CRIP1				
CRYAA				
CSTF2				
CSTL1				
CTDSP2				
CTSS				
CUL1				
CXXC5				
CYTH3				
CYTL1				
DDX19A				
DDX39B				
DEFB125				
DEFB129				
DEFB132				
DIRAS3				
DNAJC7				
DPPA3				
DSCR4				
DUSP1				
E2F5				
EBF4				
EDARADD				
EFNB2				
EIF4EBP2				
ELP6				
EMC4				
EMG1				
ESM1				
FABP12				
FAM136A				
FAM163A				
FAM170B				
FAM3A				
FAM50A				
FAM57B				
FBRSL1				
FDX1L				
FEZF1				
FGF8				
FHL1				
FOXO4				
FXYD4				
GABRA2				
GABRA3				
GABRG2				
GADD45B				
GAL				
GAP43				
GAPT				
GAR1				
GATA3				
GATA6				
GCG				
GCSAML				
GDI1				
GFOD1				
GLOD5				
GLUD1				
GNB4				
GPR12				
GPR174				
GPR25				
GPR52				
GPR61				
GRASP				
GRPEL1				
GTF2IRD2B				
GXYLT1				
HAND1				
HDGFL1				
HES1				
HEXIM1				
HIGD1A				
HIGD1B				
HIST1H2BH				
HLF				
HMSD				
HNRNPA3				
HNRNPH1				
HPCAL4				
HS3ST4				
HSPB9				
HTR1F				
IDI1				
IER5				
IGHV3-43				
IGKV1-27				
IGLV1-47				
IGLV11-55				
IGLV3-12				
IKZF5				
IL26				
IL2RG				
ING3				
IRF2				
ISY1-RAB43				
ITGB3BP				
ITPKA				
JAGN1				
KAT8				
KCNA2				
KCNF1				
KLHDC3				
KRTAP1-3				
KRTCAP2				
LBH				
LCE2A				
LGALSL				
LIPM				
LOH12CR1				
LRRC37A				
LSAMP				
LSM4				
LUM				
LY6G5B				
LYZ				
LYZL1				
LYZL4				
LYZL6				
LZTFL1				
M6PR				
MAD2L1				
MAGEA1				
MAP1LC3B				
MAPK14				
MBNL1				
MBNL3				
MEA1				
MED20				
MED28				
MED4				
MEX3A				
MIA				
MOB2				
MRPL30				
MRPL52				
MRPL55				
MRPS14				
MRPS28				
MTCH1				
MTHFS				
NAIF1				
NANOG				
NDUFB9				
NENF				
NFIA				
NFKBIL1				
NFYA				
NKAIN3				
NKAP				
NKIRAS2				
NPVF				
NR2C2AP				
NRM				
NRSN1				
NXPH1				
OMG				
ORAI1				
ORAOV1				
OSR2				
OTX1				
PABPN1				
PARD6G				
PAWR				
PCGF1				
PDAP1				
PDCL2				
PDE6G				
PDXP				
PDZK1IP1				
PFDN5				
PHYHIPL				
PIAS1				
PIGX				
PIM1				
PITX1				
PLA2G5				
POLR2G				
POMP				
PPDPF				
PPIH				
PPP2R1A				
PPP2R2A				
PRMT8				
PRNP				
PRR23B				
PSMA1				
PSMA3				
PSMC4				
PSMD11				
PSMD7				
PSPC1				
PTP4A3				
PTPMT1				
RAB11B				
RAB15				
RAB5B				
RABGGTB				
RABL5				
RAC3				
RASL11A				
RBM3				
RCOR1				
RGS17				
RGS18				
RGS19				
RGS5				
RHOD				
RNASE13				
RNASE9				
RNF114				
RNF141				
ROPN1B				
RPA4				
RPL29				
RPL9				
RPS13				
RPS6				
RTP4				
RWDD4				
S1PR1				
SCAMP5				
SCGB1D1				
SCN3B				
SEPHS1				
SERTAD3				
SGMS2				
SIGLEC15				
SLC38A5				
SLC50A1				
SMAD3				
SMARCD2				
SNCG				
SNF8				
SOWAHC				
SPAG7				
SPEF1				
SPRY2				
STK38				
STRA8				
SYNJ2BP				
TBP				
TCEANC				
THAP10				
THEM5				
TIFA				
TIPRL				
TMA16				
TMBIM4				
TMEM105				
TMEM110				
TMEM163				
TMEM184C				
TMEM41B				
TMEM55A				
TMEM57				
TMEM92				
TRAV21				
TRBC2				
TRGV5				
TRGV9				
TSPO				
TUBG1				
TXNDC12				
UGCG				
UTS2R				
VCX3A				
VPS26A				
WBSCR16				
WDYHV1				
WNT1				
XCL1				
XG				
ZBTB12				
ZBTB18				
ZFP14				
ZNF367				
ZNF69				
ZNHIT1				
ABI2				
ACTR3B				
ACYP2				
ADIG				
ADM				
ADO				
ALOX5AP				
ANKRD18A				
ANKRD46				
ANXA8L2				
AP3S1				
ARHGDIB				
ARPC2				
ASPDH				
ATXN1L				
AWAT2				
B3GALT1				
B3GAT1				
BCL2A1				
BGLAP				
BLOC1S1				
BMI1				
BOLA1				
BTG3				
C10orf128				
C10orf55				
C11orf83				
C11orf87				
C15orf53				
C1GALT1C1				
C2orf66				
C2orf81				
C3orf18				
C3orf55				
C3orf70				
C6orf226				
C7orf33				
C7orf66				
C8orf48				
C9orf57				
CAB39				
CALB1				
CALN1				
CARD17				
CBY1				
CCDC126				
CCDC163P				
CCDC25				
CCL28				
CCL5				
CD40				
CD40LG				
CD69				
CDIP1				
CDIPT				
CDKN2B				
CDKN2C				
CDKN3				
CEP19				
CETN3				
CGB1				
CHCHD10				
CHCHD4				
CHST1				
CLEC18A				
CLIC1				
CLPS				
CNIH4				
CNOT6L				
CNPY3				
COA1				
CPLX3				
CRB3				
CRCP				
CRYBB2				
CSK				
CST3				
CTSK				
CXCR3				
CYB5A				
CYB5B				
DAP				
DAPL1				
DCTN3				
DDIT3				
DEFA4				
DNAJC9				
DNAL4				
DPM1				
DUSP7				
EBPL				
EDDM3A				
EGLN1				
EGLN3				
EIF4A1				
EPM2AIP1				
ETV3				
FABP2				
FAM105B				
FAM107A				
FAM110A				
FAM120AOS				
FAM122B				
FAM122C				
FAM153A				
FAM192A				
FAM21A				
FAM69C				
FAM89A				
FBXL17				
FBXL3				
FGF1				
FGF17				
FGF19				
FGF20				
FIBIN				
FTL				
G0S2				
GABPB1				
GAST				
GBAS				
GBX2				
GCLM				
GDF1				
GDF11				
GEMIN8				
GJC1				
GK				
GM2A				
GMNN				
GNAI3				
GNAO1				
GOLPH3				
GSG1L				
GSPT1				
GUCA2A				
HBE1				
HBEGF				
HIC1				
HIST1H3G				
HIST1H4F				
HIST3H2BB				
HLA-C				
HLA-DMB				
HMGN4				
HNRNPA1				
HNRNPA2B1				
HNRNPH3				
HNRNPR				
HOXA13				
HOXB13				
HRAS				
HSPA8				
HSPB11				
IER3				
IGFL2				
IGFL4				
IGHV3-35				
IGKV1D-13				
IGKV1D-42				
IGKV2D-30				
IGLON5				
IGLV5-37				
IL19				
IL5				
IL6				
INO80B				
INSL3				
KIAA1644				
KIR3DL3				
KLHL29				
KPNA3				
KRTAP19-5				
KRTAP4-2				
KRTAP5-2				
KRTAP5-5				
LCE3E				
LIN52				
LPAR4				
LY6D				
LYPD6				
LYRM2				
LYSMD2				
MAP2K6				
MAPK8				
MED30				
MESDC1				
MEST				
METAP1				
METTL7A				
MEX3D				
MFAP2				
MOB1B				
MOS				
MPPED2				
MRAP2				
MRPL20				
MRPL36				
MS4A6E				
MSI2				
MTHFD2				
MUSTN1				
MXD1				
MYCN				
MYOZ2				
NANOS2				
NDUFA4L2				
NDUFA6				
NDUFB6				
NDUFS5				
NDUFS6				
NEUROD6				
NICN1				
NME1				
NOG				
NPFF				
NR2E1				
NRL				
OCIAD2				
OPRD1				
OR2J3				
PAFAH1B1				
PANK3				
PARG				
PBDC1				
PCGF5				
PCMT1				
PDRG1				
PDX1				
PIN1				
PLA2G16				
PLA2G2A				
PLA2G2F				
PLP2				
POLR3G				
POP5				
PPBP				
PPP1CA				
PPP1R2				
PPP3R2				
PPT2				
PRAMEF10				
PRDX6				
PRR3				
PRRT4				
PSMB3				
PSMD4				
RAB40A				
RAB8A				
RABAC1				
RABIF				
RAMP2				
RASL11B				
REG1A				
RGS7BP				
RHOXF1				
RND1				
RNF122				
RPL18A				
RPL27				
RPP14				
RPP21				
RPP25L				
RPS19				
RPS3				
RRM2B				
RS1				
S100A14				
S100A4				
S100A7				
SAMD8				
SAYSD1				
SCP2D1				
SFN				
SGMS1				
SIGMAR1				
SIX6				
SLBP				
SLC35F1				
SLPI				
SNTN				
SNX24				
SPIN3				
SPINK13				
SPRED3				
SPRYD4				
SRD5A3				
SRI				
SSBP2				
STK17B				
STOM				
TAX1BP3				
TBR1				
TCEAL6				
TCP10L2				
TEX40				
TFAP2A				
TFAP2C				
TFAP4				
TIGD5				
TIMP2				
TLK2				
TLX3				
TMEM100				
TMEM128				
TMEM138				
TMEM232				
TMEM242				
TMEM42				
TMEM64				
TMEM69				
TNNI2				
TOR4A				
TPT1				
TRAPPC6B				
TRIM39				
TSNAX				
TVP23B				
UBE2NL				
UNC119B				
VDAC2				
VPS25				
VSTM5				
VWC2				
WDR13				
WFDC6				
XPA				
XPO1				
ZBED5				
ZDHHC20				
ZMYND11				
ZNF24				
ZNF362				
ZNF581				
ZNF705A				
ZNF705G				
ADIPOR1				
AICDA				
AIF1				
AMMECR1				
ANXA2R				
AQP10				
ARHGAP23				
ARPC3				
ARPC5				
ASCL4				
ATF1				
ATF3				
ATP5J2				
ATP6V1F				
B3GAT2				
BLOC1S2				
BNIP3L				
BTBD19				
C10orf11				
C10orf25				
C10orf99				
C11orf72				
C14orf119				
C16orf47				
C17orf50				
C17orf99				
C19orf53				
C1QTNF3				
C1orf192				
C1orf194				
C1orf210				
C1orf43				
C1orf53				
C2orf15				
C2orf48				
C3orf22				
C4orf46				
C5orf64				
C6orf106				
C6orf62				
C8orf4				
C9orf85				
CABP1				
CBWD2				
CCDC140				
CCDC160				
CCL11				
CCL3				
CCND1				
CD28				
CEBPG				
CHCHD3				
CHST13				
CHTF8				
CKLF				
CLDN22				
CLEC2A				
CLEC3B				
CLNS1A				
CLPSL1				
CMPK1				
COLCA1				
COMMD2				
COPRS				
COPS8				
CORT				
COX20				
CPLX4				
CRABP2				
CREG1				
CRIPT				
CSRP1				
CT45A5				
CTGF				
CXCR4				
CXorf21				
CXorf38				
CXorf40B				
DAZAP1				
DCAF8L2				
DDI2				
DEFB110				
DEFB131				
DHH				
DKC1				
DND1				
DPF1				
DRG1				
DUSP21				
DUSP23				
EDA				
EIF2S1				
EIF3J				
EIF4A2				
EIF4A3				
ELAVL2				
ELOVL6				
EMP1				
EVA1A				
FABP9				
FAM104B				
FAM174A				
FAM19A2				
FAM24A				
FAM26D				
FAM76A				
FAM86B1				
FAM9B				
FBXL15				
FBXL16				
FDX1				
FGF12				
FNDC4				
FOXD3				
FOXF1				
FRG2B				
FSD1L				
FTH1				
FUOM				
FXYD6				
FXYD7				
GABRA1				
GATAD1				
GATS				
GCH1				
GCNT7				
GFRA4				
GGCT				
GHRH				
GJC2				
GLRX2				
GP9				
GPM6A				
GPR150				
GPR171				
GPR89B				
GPX1				
GTF2F2				
H3F3C				
HDAC8				
HDDC3				
HDGFRP3				
HHLA3				
HIGD1C				
HINT1				
HINT2				
HIST1H2AG				
HIST1H2BG				
HIST1H2BL				
HMGN5				
HOXB4				
HOXB5				
HOXB7				
HOXC5				
HRH2				
HSPB2				
HTN1				
IAPP				
IDH3G				
IFI27				
IFI27L2				
IFNA1				
IFT20				
IGHV1-45				
IGHV3-16				
IGKV2D-29				
IGKV3-7				
IGKV6D-41				
IGLV1-50				
IGLV3-22				
IGLV3-27				
IKZF1				
IL17A				
IL8				
IRF2BP1				
ISG20				
JOSD1				
KCNA3				
KCNE4				
KCNG3				
KCNJ4				
KCNMB2				
KCTD12				
KDM4E				
KDSR				
KIAA0101				
KLRC4				
KLRD1				
KRBOX4				
KRTAP3-1				
KRTAP6-3				
LCE1F				
LCE2B				
LCE2C				
LCE2D				
LDOC1L				
LIMD2				
LIN7B				
LRAT				
LY6G6C				
LY6G6D				
MCFD2				
MEIG1				
MESP2				
MGST3				
MIXL1				
MLEC				
MRFAP1L1				
MRPL53				
MRPS6				
MS4A13				
MSANTD3				
MSX1				
MT1B				
MT1E				
NAA20				
NAIP				
NDUFA11				
NDUFA3				
NDUFA4				
NDUFAB1				
NDUFB1				
NEUROG1				
NKAIN1				
NKAIN2				
NMU				
NONO				
NR2F1				
NUS1				
NXNL2				
OCSTAMP				
OTUD6A				
PAM16				
PCBP2				
PDK3				
PDZD9				
PIRT				
PITHD1				
PLA2G2E				
PLAC8				
PMP2				
PPIB				
PPP1R14D				
PPP3CA				
PRAC1				
PRDX4				
PRELID1				
PRKAR2B				
PRM1				
PROK2				
PRR15L				
PSMC1				
PSMC5				
PSMG4				
PSORS1C2				
PVALB				
RAB12				
RAB30				
RAB31				
RAB3B				
RAB4A				
RAB5A				
RAC2				
RAD21L1				
RAMP3				
RAX2				
RBBP4				
RBBP5				
RBM14-RBM4				
RBM18				
RBM38				
RBP5				
REP15				
RFESD				
RGS13				
RGS21				
RHOH				
RING1				
RNASEH2C				
RNF208				
RPL26L1				
RPL5				
RPS16				
RPS6KA3				
RTF1				
SCGB2B2				
SCIMP				
SEC22A				
SEC61A1				
SENP8				
SF3A2				
SFT2D1				
SLAMF6				
SLC25A28				
SLC35A3				
SLFN12L				
SMAD2				
SMARCB1				
SMIM19				
SMR3A				
SNAPC5				
SNRPN				
SOSTDC1				
SOX4				
SP6				
SPACA4				
SPANXC				
SPDYE4				
SPINK1				
SPPL3				
SRP54				
SSBP1				
SSR3				
ST20-MTHFS				
STMN4				
STYX				
SYAP1				
SYN1				
SZRD1				
TCEAL2				
TCF21				
TCL1B				
TCTA				
TEF				
TEX30				
TEX38				
TFF1				
TGIF2				
TIMM17A				
TLX1NB				
TM2D1				
TMEM14C				
TMEM159				
TMEM165				
TMEM179				
TMEM244				
TMEM30B				
TMEM50B				
TMEM59L				
TMEM86A				
TMEM88				
TNFSF4				
TNNI3				
TP53I11				
TPSB2				
TRGC2				
TRMT112				
TVP23C-CDRT4				
UBC				
UBD				
UBE2F				
UBE2J2				
UCHL3				
UQCC2				
UQCRFS1				
VCX3B				
VPS26B				
VSIG10L				
WFDC10B				
WIBG				
WNT6				
XK				
YBEY				
YRDC				
ZBTB14				
ZDHHC22				
ZMAT4				
ZNF524				
ZNF775				
ZNF787				
ZNF879				
ZSWIM7				
ACOT6				
ACTA1				
ACTG2				
ACTR2				
ADRA2C				
AGAP2-AS1				
AHSP				
AKTIP				
ANKRD60				
APOC3				
AQP3				
ARHGAP42				
ARL15				
ARL4D				
ARL5C				
ARL6IP1				
ARMCX3				
ATP1B3				
B3GALT6				
BANF2				
BCAP31				
BCAS2				
BDNF				
BST2				
BSX				
C10orf32				
C11orf68				
C12orf36				
C16orf74				
C18orf21				
C1D				
C1ORF220				
C1orf186				
C1orf35				
C1orf64				
C1orf68				
C20orf197				
C21orf67				
C2orf74				
C3orf14				
C3orf58				
C5orf60				
C8orf31				
C9orf163				
CACNG7				
CASC10				
CBX7				
CCDC167				
CCDC53				
CCL23				
CCL4				
CCL8				
CDPF1				
CHORDC1				
CKMT1B				
CLC				
CLDN5				
CLEC18C				
CLIC4				
CMTM7				
CNN3				
COA3				
COA4				
COA6				
COX16				
CSTA				
CSTF3				
CXCL12				
CXCL13				
CXCL5				
CXorf27				
CXorf40A				
CYP46A1				
DCTD				
DCUN1D1				
DCUN1D5				
DEFA6				
DEFB113				
DEFB116				
DEFB134				
DERL2				
DHFRL1				
DNAJA2				
DNAJC24				
DTD1				
DUSP14				
DYDC2				
EFNA5				
EGR3				
ELFN1				
ELOVL5				
EMC3				
EMX2				
EN1				
ENOPH1				
FABP1				
FABP7				
FADS1				
FAM180B				
FAM181B				
FAM196B				
FAM209B				
FAM20C				
FAM47E				
FAM49A				
FAM58A				
FBXO28				
FEZF2				
FUT9				
GDPD1				
GEMIN7				
GNA13				
GNAZ				
GNB2L1				
GNG13				
GOLGA7B				
GPM6B				
GREM1				
GSK3A				
H3F3B				
HCCS				
HIST1H3D				
HIST1H4L				
HN1L				
HNRNPC				
HNRNPK				
HOMER1				
HOXB6				
HPCAL1				
HRSP12				
HS3ST2				
IER5L				
IGF1				
IGHV1-8				
IGHV3-30				
IGHV3-38				
IGJ				
IGKV1-6				
IGKV2-24				
IL22				
IL36G				
IL4				
IL9				
INS				
IQCJ				
IRF1				
ISY1				
ITM2B				
JTB				
KAAG1				
KCMF1				
KCNJ6				
KLF14				
KLF6				
KRAS				
KRTAP21-1				
KRTAP6-1				
LAGE3				
LAMTOR1				
LANCL3				
LCE1C				
LCE1D				
LCE5A				
LGALS1				
LHFP				
LHFPL4				
LIN28B				
LNP1				
LPPR5				
LTC4S				
LY6H				
MANSC4				
MAP2K4				
MAPK1IP1L				
MARCKSL1				
MB				
MILR1				
MPHOSPH6				
MPZ				
MRC1				
MRPL17				
MRPL51				
MRPS18C				
MSL1				
MT1H				
MT1M				
MYPOP				
NDUFA12				
NDUFB4				
NEUROG2				
NKX2-3				
NKX3-1				
NRF1				
NTF3				
NTS				
NUDT15				
NUDT3				
NUDT8				
OCM2				
OGT				
OSTF1				
P2RY1				
PAPD5				
PATE1				
PATE2				
PAX6				
PBX1				
PFN1				
PGRMC2				
PHB				
PHLDA2				
PHOSPHO1				
PIANP				
PLA2G12B				
POLDIP2				
PPP1R42				
PPTC7				
PRKRA				
PRM2				
PSMC2				
PSMG3				
PTF1A				
PTS				
PXDC1				
RAB22A				
RAB3A				
RBM24				
RGS8				
RIPPLY1				
RNASE8				
RNASEK				
RND3				
RNF113A				
RNF24				
RPL22L1				
RPL32				
RPL7				
RPL8				
RRAGB				
RRAGC				
S100A16				
S100A9				
SAA1				
SAR1A				
SBDS				
SDHC				
SDHD				
SFRP2				
SH2D1B				
SH3BGRL3				
SHISA4				
SIX1				
SLC25A43				
SLMO1				
SMIM11				
SNRNP70				
SNRPB				
SOX17				
SP5				
SPA17				
SPI1				
SPRR4				
SPRYD7				
SRC				
SRF				
SRSF9				
STX1B				
SUDS3				
SURF4				
SYCE2				
SYP				
TAF11				
TAZ				
TCL1A				
TCTEX1D4				
TECR				
TFF2				
TGIF2LX				
THAP1				
TM4SF2				
TMEM121				
TMEM133				
TMEM141				
TMEM218				
TMEM251				
TMEM257				
TMEM31				
TMEM9				
TPM3				
TRAPPC1				
TRAV25				
TSC22D3				
TSEN15				
TSPAN31				
TXNDC17				
TXNL1				
UTS2				
UTS2B				
VGLL2				
VOPP1				
VWC2L				
XAGE5				
YIPF4				
ZFAND6				
ZNF703				
ZNF853				
ZNRF1				
ABHD17B				
ACBD7				
ACER3				
ACTL6B				
ADCYAP1				
AGPAT1				
AKT3				
AMELX				
AP2M1				
APOM				
ARC				
ASB7				
ATG5				
ATP6V0B				
ATP6V1G1				
ATP6V1G3				
BAALC				
BCL2				
BCL2L2				
BCL7B				
BET1				
BEX1				
BHLHA15				
BLOC1S6				
BTG1				
C10orf35				
C16orf3				
C17orf102				
C18orf32				
C18orf56				
C19orf12				
C19orf73				
C1orf189				
C3orf65				
C4orf36				
C4orf47				
C5orf24				
C8orf17				
C8orf22				
C8orf44				
CAMK2A				
CARD18				
CARTPT				
CCL16				
CCL18				
CCL2				
CCL27				
CCND2				
CD302				
CDC42SE2				
CDK2				
CDK6				
CEND1				
CENPW				
CHST7				
CITED1				
CLDN3				
CLEC2B				
CMC1				
CMTM6				
CNOT7				
CNOT8				
CNTD2				
COPS5				
COPZ1				
COPZ2				
CPLX1				
CS				
CSAG1				
CST6				
CTRB1				
CUEDC2				
CUL3				
CXCL1				
CXCL17				
CXorf65				
DAPP1				
DCAF7				
DCX				
DEFB118				
DEFB121				
DEFB126				
DEFB128				
DEFB135				
DEFB136				
DNAH17-AS1				
DNAJC5				
DUT				
DYNLT1				
EBP				
EFCAB9				
FABP5				
FAM183B				
FAM210B				
FAM69A				
FAM72B				
FAM84A				
FAM89B				
FGF18				
FGFBP3				
FIZ1				
FKBP2				
FOXA1				
FOXB1				
FOXF2				
FSTL3				
FXN				
GAGE10				
GAREML				
GCSH				
GPR82				
GSX2				
GTF2B				
GTF2H5				
GTSF1				
GYPE				
H1FX				
H2AFY				
HCFC1R1				
HHEX				
HLA-DQB1				
HLA-DRA				
HMGB1				
HOPX				
HOXC8				
HOXC9				
HTR5A-AS1				
ICMT				
IFFO2				
IFNK				
IGFL3				
IGHV1-3				
IGHV3-20				
IGHV3-73				
IGHV4-61				
IGKC				
IGKV2D-24				
IKBKG				
IL15				
IL21				
IL7				
IMP3				
INA				
INSM1				
IQCF5				
ITM2A				
JAZF1				
KCNE3				
KCTD11				
KLRG1				
KPNA4				
KRTAP19-7				
KRTAP3-2				
KRTDAP				
LHX2				
LMO2				
LTB				
LYRM5				
LZIC				
MAF				
MAFA				
MBD2				
MBLAC1				
METTL9				
MLN				
MORN4				
MPV17L				
MRPL14				
MRPS12				
MRPS25				
MRPS33				
MRPS34				
MSX2				
MT1F				
MXD4				
NBL1				
NBPF10				
NDUFB11				
NDUFB2				
NDUFB3				
NDUFB5				
NDUFC2-KCTD14				
NGB				
NKIRAS1				
NOTCH2NL				
NPPB				
NPS				
NR2F6				
NRG4				
NRTN				
NUDT2				
NUDT4				
NUPR1				
OAZ2				
OR2A7				
OR2T35				
ORMDL2				
ORMDL3				
PABPC4L				
PHYHIP				
POLD4				
POLR2D				
POLR2H				
POLR3K				
POTEC				
POU4F1				
POU6F1				
PPIAL4G				
PPP1R8				
PRADC1				
PRAMEF18				
PRDM12				
PRDM6				
PRKAB2				
PRM3				
PROK1				
PSCA				
PSMA7				
PSMD10				
PSME2				
PTGES				
PTGES3				
PTH2				
PTTG1				
PYCARD				
PYDC2				
RAB6B				
RAB7L1				
RALB				
RASD2				
RBP1				
RBP7				
RESP18				
RETN				
RFXAP				
RILPL2				
RIPPLY2				
RLIM				
RNASE6				
RPRD1A				
RPRD1B				
RRAGD				
RSL24D1				
RSPH10B2				
RTN4RL2				
RWDD2A				
RXRB				
S100A1				
S100A10				
S100A13				
S100A3				
S100A6				
S100A7L2				
SAP18				
SAT1				
SAT2				
SCAMP1				
SCD				
SEC11A				
SELK				
SELT				
SLC51B				
SLC8A2				
SMAD7				
SMIM7				
SMU1				
SNAI2				
SNRPB2				
SNURF				
SOST				
SPATA31A3				
SPSB1				
STC1				
STX12				
SUMO4				
SUPT4H1				
SUV39H2				
SYT1				
TAF12				
TEX261				
TGIF2-C20orf24				
TIMM23				
TMEM154				
TMEM178A				
TMEM196				
TMEM213				
TMEM235				
TMEM243				
TMEM65				
TMEM68				
TMEM9B				
TNFAIP8				
TNFSF13B				
TRIM73				
TRIM74				
TSACC				
TSHB				
TSPAN5				
TSPAN7				
TXNRD3NB				
TYMS				
UBA52				
UBE2L6				
UBE2Q1				
UBE2T				
UFM1				
UQCR10				
UQCRQ				
USE1				
USP46				
UXT				
VAMP4				
VAMP5				
VCP				
VDAC1				
VIP				
VMAC				
WDR5				
WFDC10A				
WFDC12				
ZBTB8OS				
ZMAT5				
ZNF625				
ZNF736				
ABCE1				
ACN9				
ACYP1				
ADIPOR2				
ADIRF				
AGRP				
AIDA				
AK4				
APH1A				
APOA2				
ASB9				
ATOH7				
ATP5I				
ATP6V0C				
BARX1				
BCL2L1				
BHLHE41				
BOD1				
BTG2				
BTLA				
C11orf45				
C11orf52				
C14orf142				
C16orf54				
C19orf33				
C19orf48				
C1QL4				
C1orf227				
C1orf228				
C1orf52				
C20orf173				
C2CD4B				
C3orf72				
C5orf58				
C6orf48				
C6orf57				
C9orf170				
C9orf40				
C9orf78				
CA7				
CABP7				
CALCB				
CBWD6				
CCDC169				
CCL1				
CCL21				
CCSAP				
CDK19				
CH25H				
CHIC2				
CLDN2				
CLEC2L				
CNFN				
COMMD6				
COPS2				
COPS4				
COX6B2				
COX6C				
COX7A1				
CPSF4L				
CRABP1				
CREB1				
CSF2				
CT47B1				
CT62				
CTNNBIP1				
CTRB2				
CXCL3				
DCD				
DEFB108B				
DEFB115				
DEFB123				
DEFB127				
DESI1				
DLX1				
DLX2				
DSTN				
EBAG9				
EEF1A2				
EID2B				
EIF4E3				
EIF5A				
EMC2				
EMC7				
EN2				
FAM167B				
FAM168B				
FAM171A2				
FAM187A				
FAM19A5				
FAM218A				
FAM96A				
FBXO45				
FDCSP				
FERD3L				
FOXE3				
FST				
FTHL17				
FUNDC2				
FZD8				
GNAQ				
GPR34				
GPR89A				
GRAP				
GRB2				
GRP				
GTF2A1				
GTF3C6				
HAS2				
HBQ1				
HCST				
HDAC2				
HDAC3				
HINT3				
HIST1H2AL				
HIST1H2BO				
HIST1H4D				
HIST1H4E				
HMGB2				
HMGN3				
HOXA5				
HOXD11				
ICOS				
ID2				
IGFBP4				
IGHV4-4				
IGKV1-33				
IGKV1D-12				
IGKV2-30				
IGLC2				
IL17D				
IL23A				
ING5				
ISCA2				
JUNB				
JUND				
KCNA6				
KCNK3				
KCNK9				
KCTD4				
KDELR1				
KHDRBS1				
KLF9				
KRTAP12-1				
KRTAP4-5				
LACRT				
LCA10				
LCE1B				
LCE3C				
LELP1				
LIN7A				
LMO4				
LRRC57				
LRRC69				
LSM3				
LSM5				
LSMEM1				
LST1				
MAFB				
MAFG				
MAGEB10				
MAP1LC3A				
MAP1LC3C				
MAPRE2				
MBOAT4				
MED10				
MED19				
METTL11B				
MRFAP1				
MRGBP				
MSC				
MSMP				
MT1X				
MT4				
MUCL1				
NABP2				
NCALD				
NDFIP1				
NDUFAF4				
NDUFC2				
NHLRC4				
NKX2-1				
NPIPB15				
NUTM2D				
OLIG2				
OR2W1				
OTP				
P2RY10				
PAGE2				
PAGE3				
PAIP2B				
PAK2				
PAQR9				
PCNP				
PDF				
PEBP1				
PF4				
PGRMC1				
PLA2G2C				
PLAC1				
PLEKHF2				
PMCH				
POP7				
PPP1CC				
PPP1R1C				
PRNT				
PRPF38A				
PRRG1				
PSMA5				
PSMA6				
PTEN				
PTP4A2				
PTRH2				
R3HCC1				
RAB21				
RAB35				
RAB7A				
RASA4				
RBBP7				
RBFOX3				
RER1				
RGCC				
RHOXF2				
RNASEK-C17orf49				
RNPC3				
RP9				
RPL10A				
RPL15				
RPL26				
RPS18				
RPS19BP1				
RPS7				
RWDD1				
S100A5				
S100P				
SAP30L				
SCGB2A1				
SCGB3A1				
SCRT1				
SDF2				
SET				
SF3B4				
SIAH2				
SKA2				
SLC25A14				
SLC31A1				
SLURP1				
SMAGP				
SMCO2				
SMNDC1				
SMS				
SNAI1				
SNCB				
SNRNP27				
SNX10				
SNX6				
SPANXN3				
SPATA24				
SPDYA				
SPINK2				
SPINT3				
SRSF2				
STARD3NL				
STH				
STMN3				
STXBP6				
SUB1				
TAL1				
TBCA				
THY1				
TIMM8B				
TMED2				
TMEM11				
TMEM164				
TMEM185A				
TMEM56				
TNNC1				
TOMM22				
TRAV1-2				
TRAV35				
TRDC				
TSPO2				
TUBA1B				
TUBA4A				
UBE2G2				
UBE2M				
UBTD2				
UCK2				
UCN2				
UFD1L				
VAMP3				
VPS37D				
YPEL3				
YPEL4				
YWHAB				
ZAR1				
ZC4H2				
ZFAND3				
ZFY				
ZIC3				
ZNF428				
ZNF444				
ZNF593				
ZNF664				
ZNF679				
ACTR3				
ACTR3C				
ALYREF				
AMN1				
AMY1A				
AMY1C				
ANAPC16				
ANKRD66				
ARL4A				
ARL8B				
ARPC5L				
ARPP19				
ARTN				
ATP5G3				
ATP6V1E1				
BCL7C				
BEX2				
BEX4				
BOLA3				
BTF3				
BUD31				
C10orf105				
C10orf95				
C12orf39				
C12orf61				
C14orf178				
C14orf2				
C15orf56				
C16orf80				
C17orf107				
C17orf58				
C17orf59				
C19orf38				
C1QTNF4				
C1orf115				
C1orf145				
C1orf200				
C1orf21				
C1orf54				
C20orf202				
C21orf88				
C2orf69				
C2orf76				
C5orf46				
C5orf55				
C6orf163				
CALHM3				
CALML3				
CBFB				
CBX3				
CCDC101				
CCDC58				
CCK				
CCL13				
CD52				
CDK1				
CDK8				
CDKN2D				
CENPA				
CGA				
CHMP1B				
CHMP4B				
CHP1				
CISD1				
CLDN11				
CNPY1				
COA5				
COTL1				
COX14				
COX5B				
CRK				
CRKL				
CSNK2A1				
CSTB				
CTLA4				
CXCL2				
CXCL6				
CXorf56				
DAD1				
DCTN5				
DDX3X				
DEFB114				
DENR				
DIRC1				
DNAJC19				
DNAL1				
DRAM1				
EDF1				
EIF2S2				
EIF4EBP3				
ELAVL1				
ELOF1				
ENSA				
ERI3				
EVA1B				
EVPLL				
FABP3				
FAM127C				
FAM159B				
FAM168A				
FAM19A1				
FAM200B				
FAM24B				
FAM60A				
FBLL1				
FBXO48				
FGF10				
FGF7				
FGF9				
FOXE1				
FOXG1				
FXYD1				
GID4				
GJD3				
GNPDA2				
GPR4				
GPR62				
GPR85				
GPSM3				
GSC2				
GUCA2B				
HAMP				
HES3				
HES7				
HIST1H2AM				
HIST1H2BD				
HIST1H2BE				
HIST1H2BF				
HIST1H2BN				
HIST1H4I				
HIST2H2BF				
HIST4H4				
HMCN2				
HNRNPA0				
HNRNPD				
HSPE1				
HSPE1-MOB4				
HTN3				
IER2				
IGIP				
ILF2				
INSIG2				
JUN				
KCNJ3				
KCNV1				
KRTAP19-1				
KRTAP19-4				
KRTAP19-8				
KRTAP23-1				
KRTAP5-6				
KRTAP9-9				
LAMTOR4				
LEAP2				
LEPROT				
LMO1				
LRRC26				
LSM1				
LYPD1				
LYRM4				
MAFK				
MANBAL				
MANF				
MED21				
MINOS1				
MINOS1-NBL1				
MMD				
MORF4L2				
MPC2				
MRPL33				
MRPS36				
MSMB				
MT1G				
MYL9				
MZT1				
NBPF9				
NCMAP				
NDP				
NLGN4Y				
NMB				
NPW				
NREP				
NRN1				
NXPH2				
NXT1				
OR2A4				
ORMDL1				
PBOV1				
PCGF3				
PCMTD1				
PCYT1B				
PF4V1				
PFDN2				
PHF6				
PIN4				
PITPNA				
PITX3				
POLE3				
POU3F4				
POU5F1				
PPP2CB				
PPY				
PRAMEF13				
PRAMEF16				
PRAMEF17				
PRIMA1				
PROB1				
PRPS2				
PSMA4				
PTN				
PURB				
PXT1				
QKI				
RAB10				
RAB24				
RAB42				
RAB6A				
RAB8B				
RCN2				
RETNLB				
RGS10				
RIMS4				
RIT1				
RNF2				
RNF5				
RPL10				
RPL12				
RPL17				
RPL19				
RPL24				
RPL36				
RPL37A				
RPP25				
RPRM				
RPS10				
RPS21				
RPS24				
RPS5				
RRAGA				
RRAS2				
S100A12				
S100Z				
SEPW1				
SFTA2				
SFTA3				
SHFM1				
SIX3				
SLC25A4				
SLC31A2				
SMCP				
SMR3B				
SNAPIN				
SNCA				
SNRPC				
SNRPD2				
SOCS2				
SOD3				
SOX2				
SP8				
SPANXN5				
SPIN2A				
SPINK7				
SPRR1B				
SPRR2E				
SPRR2G				
SPTSSB				
SRXN1				
SST				
STRA13				
TAC4				
TAF13				
TBC1D3B				
TBL1XR1				
TCEA1				
TGIF2LY				
THEM6				
TIMM10B				
TLX2				
TM9SF3				
TMEM211				
TMEM216				
TMEM229B				
TMEM60				
TNNC2				
TOMM20L				
TP53RK				
TPM2				
TRIM77				
TXNDC9				
U2AF1				
UBL3				
UBL4A				
WFDC13				
WFDC9				
WNT8B				
YIPF6				
YWHAQ				
ZFAND5				
ZNF32				
ACTA2				
AGAP4				
AKIRIN1				
AKIRIN2				
ANAPC10				
ANAPC13				
ANAPC15				
ANKRD20A4				
ANP32A				
ANP32E				
AP1S1				
ARGLU1				
ARIH1				
ATP5G1				
ATP5J				
AVP				
BOP1				
BRCC3				
BTBD18				
C11orf21				
C14orf182				
C17orf100				
C17orf72				
C17orf89				
C19orf70				
C1orf122				
C2ORF15				
C2orf82				
C4orf3				
C6orf52				
C7orf55				
C9orf153				
CACNG8				
CCDC152				
CCDC42B				
CCL17				
CCL19				
CCL24				
CCL4L1				
CCNC				
CDK5				
CEBPD				
CETN1				
CETN2				
CGB2				
CGB7				
CHCHD1				
CLIC2				
COLCA2				
COX6A2				
COX6B1				
COX7B2				
CRCT1				
CSNK2A2				
CTAGE6				
CTDNEP1				
CXCL11				
CXCL14				
CXCL9				
CYS1				
CYSTM1				
DDX3Y				
DIRAS1				
DIRAS2				
DLEU7				
DLX6				
DPM3				
DYNLRB1				
EEF1A1				
EEF1E1				
EID1				
EIF3I				
FABP4				
FAM127B				
FAM150B				
FAM162B				
FAM195B				
FAM49B				
FGF13				
FJX1				
FLJ00273				
FOXC1				
FOXQ1				
FRAT1				
FSBP				
FZD5				
GABARAPL2				
GID8				
GJB1				
GNB1				
GNGT1				
GOLGA7				
GOLGA8G				
GPR27				
GREM2				
H2AFJ				
HAND2				
HEPN1				
HILPDA				
HIST1H2BB				
HIST1H2BC				
HIST1H2BK				
HIST1H3J				
HIST1H4A				
HIST1H4H				
HIST2H2AB				
HIST2H2BE				
HOXC13				
HPCA				
HPRT1				
HSD17B10				
HSPA1B				
ID4				
IER3IP1				
IFITM3				
IFNG				
IGKV3-15				
IL18				
ING2				
KCNE1L				
KCNMB4				
KHDC1L				
KLF2				
KLLN				
KRTAP12-3				
KRTAP20-2				
KRTAP3-3				
LALBA				
LAMTOR2				
LAMTOR3				
LCE4A				
LENEP				
LHFPL3				
LHX5				
LOR				
LRRC73				
LTA				
LY96				
LYL1				
MAB21L2				
MALL				
MAP2K1				
MAPK1				
MED11				
MED9				
MESP1				
MICA				
MIEN1				
MOB4				
MRPS21				
MRPS26				
MSGN1				
MT2A				
MYL12A				
NAT8L				
NCBP2L				
NDUFA2				
NFIX				
NHLH1				
NKX6-1				
NKX6-3				
NR2F2				
NRAS				
NUDT10				
OR2T5				
OSTC				
PAGE1				
PAGE5				
PAIP2				
PCNA				
PDE6D				
PDZD11				
PFDN1				
PFN3				
PHLDA3				
PIGY				
PIM2				
PKIB				
PMAIP1				
POLR2I				
PPIL1				
PPP1R14C				
PRAF2				
PRAMEF11				
PRAMEF14				
PRCD				
PRR23C				
PTGER1				
PTH				
PYDC1				
RAB11A				
RAB1B				
RAB33A				
RAX				
RBM8A				
RGPD1				
RHOG				
RHOQ				
RIT2				
RPA3				
RPL34				
RPL35				
RPL35A				
RPLP1				
RPS14				
RPS25				
RPS27				
RPS27A				
RPS27L				
RPS29				
S100A2				
SAMD13				
SBK1				
SCGB1D4				
SCML1				
SCOC				
SCRG1				
SCRT2				
SEC11C				
SERP1				
SH3BGRL				
SHISA6				
SHISA9				
SOX14				
SPAG11A				
SPANXN1				
SPINK14				
SPINK6				
SPINK8				
SREK1IP1				
SSNA1				
SSR4				
SSX4B				
ST20				
STK35				
SYCN				
TAL2				
TCEAL3				
TCEAL4				
TDRD12				
TEX12				
THAP11				
TIAL1				
TIMM10				
TIMM17B				
TMEM107				
TMEM151B				
TMEM170B				
TMEM194B				
TMEM258				
TMEM35				
TMEM50A				
TNFAIP8L1				
TNP1				
TOMM5				
TOMM7				
TPGS1				
TRAC				
TRAPPC3				
TRAV26-2				
TRGV8				
TRIAP1				
TSR2				
TXNL4B				
UBE2D4				
UBE2E2				
UBE2V1				
UBE2V2				
UNCX				
UQCR11				
UQCRH				
VKORC1L1				
VMA21				
VSTM2B				
XAGE3				
ZBTB8B				
ZCCHC18				
ZIC2				
ZSCAN23				
ABRACL				
ACTB				
ADM5				
ARL5A				
ARX				
ATP5E				
ATP5L				
BAG2				
BBC3				
BRI3				
BSPH1				
C11orf44				
C12orf23				
C15orf37				
C15orf62				
C16orf72				
C17orf105				
C17orf49				
C19orf60				
C1QL2				
C1orf185				
C1orf204				
C22orf46				
C6orf141				
C7orf71				
C8orf59				
CACNG2				
CBWD3				
CBX5				
CCL20				
CCL4L2				
CDKN2AIPNL				
CENPV				
CFL1				
CFL2				
CKS2				
CLLU1OS				
CLPSL2				
CNIH2				
COX7B				
CSNK2B				
CXXC4				
DESI2				
DHFR				
DMRTA2				
DNAJC8				
DOC2B				
DPM2				
DTD2				
EFNA2				
EMX1				
EP400NL				
ETF1				
FAM110D				
FAM133A				
FAM150A				
FAM153C				
FAM229B				
FAM32A				
FAM96B				
FAU				
FGF2				
FUNDC1				
GADD45A				
GCHFR				
GMFB				
GNG11				
GNPNAT1				
GNRH1				
GOLT1B				
GPR42				
GSKIP				
GSX1				
GTF2H2				
H1F0				
H2AFV				
H2BFM				
HES5				
HES6				
HIST1H2AI				
HIST1H3H				
HIST1H4C				
HIST1H4G				
HIST1H4J				
HIST2H2AC				
HMHB1				
HSPA1A				
IFI6				
IFITM10				
IFNA13				
IGHV3-64				
IGKV6-21				
IGKV6D-21				
INIP				
ISCU				
KCTD6				
KIAA1671				
KISS1				
KLHL15				
KRTAP6-2				
LCE3B				
LEUTX				
LINC00696				
LMO3				
LRRC3B				
LRRD1				
LRRN4CL				
LSM12				
LYRM7				
LYRM9				
MAL2				
MAP6D1				
MEAF6				
MEMO1				
MID1IP1				
MOSPD1				
MPC1				
MPLKIP				
MT1HL1				
MT3				
NCS1				
NIPSNAP1				
NKX2-4				
NNAT				
NPIPA1				
NPIPB3				
NPY				
NUTM2A				
OCLM				
OR2T29				
OSTN				
OTOR				
PAFAH1B2				
PAGE4				
PATL2				
PCBD1				
PDCD10				
PGA3				
PITPNB				
PLA2G10				
POLE4				
POLR2J				
PPP1R14B				
PRAMEF22				
PRAMEF6				
PRR13				
PRR18				
PSENEN				
PSMA2				
PTMA				
PTPLB				
RAB2A				
RAN				
RAP1B				
RAP2C				
RCAN2				
RMI2				
RMND5A				
RNF138				
ROMO1				
RPL23				
RPL36AL				
RPS20				
RPS4Y2				
RPS8				
RQCD1				
SAP30				
SCGB3A2				
SCHIP1				
SEC61B				
SHH				
SLC22A18AS				
SLC35E2B				
SMIM14				
SOX18				
SPANXN4				
SPATA31A7				
SPCS1				
SPCS2				
SPINK9				
SPRR2D				
SPRR2F				
SVIP				
SYCE3				
SYS1				
TAF10				
TBC1D3G				
TBPL1				
TCEAL5				
TCF15				
TEN1				
THOC3				
TIMP3				
TMCO1				
TMCO2				
TMED10				
TMED7				
TMEM14E				
TMEM203				
TMEM253				
TMEM256				
TRA2B				
TRAPPC5				
TRBV24-1				
TSSK6				
TSTD1				
TTC36				
TTC9				
TTC9B				
TUBA1A				
TUSC1				
UBE2R2				
VAMP1				
VAMP8				
VBP1				
WDR82				
WFDC11				
YEATS4				
YWHAE				
YWHAH				
YY1				
ZCCHC3				
ZNF286B				
ZNF605				
ZNF720				
ABHD17C				
ACTC1				
AMELY				
ANKRD65				
APLN				
ARL1				
ARL5B				
ASCL1				
ASF1A				
ASIP				
BANF1				
BATF3				
BEX5				
BHLHE23				
BLCAP				
BLOC1S3				
BLOC1S4				
BTF3L4				
C11orf86				
C15orf48				
C17orf103				
C1QL1				
C1orf229				
C1orf95				
C20orf201				
C3orf79				
C4orf32				
C5orf27				
C5orf52				
C5orf56				
CACNG3				
CALM1				
CBX1				
CBY3				
CCL26				
CDC42				
CDC42SE1				
CDK5R1				
CDKN1C				
CHADL				
CMC4				
CNEP1R1				
CNIH3				
CTF1				
CXorf30				
DDA1				
DDT				
DEFB124				
DPPA5				
DPY30				
DYNLT3				
ECSCR				
EID2				
EIF3C				
EIF4E				
ENHO				
ERAS				
EXOSC6				
FAM133B				
FAM185A				
FAM199X				
FAM203A				
FCER1G				
FKBP1B				
FOXD2				
FOXD4L3				
GADD45G				
GLRX5				
GNG10				
GNG12				
GNG7				
GNGT2				
GOLGA8A				
GSC				
GSTT2				
GTF2A2				
GTF2H2C				
H2AFX				
HBG2				
HBZ				
HCG27				
HIST1H2AE				
HIST1H2AJ				
HIST1H2BI				
HIST1H4K				
HLA-DRB1				
HLA-DRB5				
HMGA1				
HMGN2				
HSPB6				
IGHD3-9				
IGHD6-25				
IGHV3-66				
IGKV3D-15				
IGLV5-48				
IL2				
IQCF6				
ISCA1				
KCNJ9				
KRTAP19-2				
KRTAP21-2				
LEP				
LLPH				
LRRC70				
LSM10				
LSM7				
LY6G5C				
MAGEH1				
MAGOHB				
MARCKS				
MCCD1				
MDK				
MED31				
MEF2C				
MIF				
MLLT11				
MMGT1				
MNX1				
MOB1A				
MYADML2				
NAA10				
NAA50				
NANOGNB				
NANOS3				
NDUFA1				
NGFRAP1				
NKX2-6				
NOP10				
NOTO				
NPB				
NPPC				
NUCKS1				
NXT2				
ONECUT3				
OPN1MW2				
OR2A1				
OR4F4				
OTUD5				
PAXIP1-AS2				
PEA15				
PFN2				
PGP				
PHOX2A				
PIH1D3				
POLR2K				
POLR2L				
POU3F2				
PPP1CB				
PPP2CA				
PRRT1				
PSME3				
PSORS1C1				
PTHLH				
PTMS				
PYY				
RAB14				
RAB43				
RALA				
RAP1A				
RGS9BP				
RHEB				
RHOA				
RIIAD1				
RNF7				
RPL11				
RPL36A				
RPL36A-HNRNPH2				
RPS12				
RPS26				
RPS3A				
RPSA				
S100A8				
S100B				
SBP1				
SCGB1A1				
SCT				
SH2D1A				
SIAH1				
SMIM15				
SOCS1				
SOCS3				
SOX12				
SOX3				
SPANXN2				
SPIN1				
SPOP				
SPRR1A				
SRP9				
STATH				
STMN1				
STMN2				
SUMO1				
SYCE1L				
TAC1				
TAGLN3				
TCEAL1				
TCEB3C				
TIMM13				
TIMM9				
TMEM167A				
TMEM47				
TNFRSF13C				
TPRX2P				
TRADD				
TRAPPC2				
TRIM61				
TRIM64B				
TUBB4B				
TUSC2				
TWIST1				
TXN				
UBALD2				
UBE2B				
UBE2D3				
UBE2G1				
UBE2I				
UBE2W				
UBE2Z				
UPRT				
URGCP-MRPS24				
USMG5				
VSNL1				
WBP5				
YAF2				
ZC2HC1B				
ZG16				
ZNF580				
ZNRD1				
ANKRD20A1				
ANKRD9				
AP2S1				
AREGB				
ARF5				
ARL8A				
ATP6V0E1				
B2M				
BATF				
BRK1				
C10orf131				
C12orf73				
C1orf147				
C2CD4D				
C2orf72				
C2orf83				
C2orf88				
C5orf63				
C6orf123				
C7orf76				
C9orf16				
CALM2				
CALM3				
CBLN1				
CBLN2				
CBLN4				
CBWD5				
CCDC177				
CCDC85C				
CDK2AP1				
CDK2AP2				
CDK5R2				
CEBPA				
CEBPB				
CGGBP1				
CISD2				
CNIH1				
COX17				
COX8A				
COX8C				
CPLX2				
CSNK1A1				
CTU1				
CWC15				
CXCL10				
DACT3				
DDC8				
DDTL				
DEFB4A				
DNAJC25-GNG10				
DPH3				
DR1				
DUSP28				
DYNLL1				
DYNLL2				
EIF3CL				
EIF4EBP1				
FAM219A				
FAM21B				
FAM228B				
FAM43B				
FCGR2C				
FGF16				
FLJ27365				
GNG4				
GPR88				
GSTT2B				
HIGD2A				
HIST1H2AC				
HIST1H3C				
HIST2H3D				
HNRNPH2				
HOXB8				
HSBP1				
IFRG15				
IGHD6-13				
IGKV2D-28				
IGLC3				
KBTBD11				
KLF13				
KRTAP12-4				
KRTAP17-1				
KRTAP19-3				
KRTAP19-6				
LCE3A				
LINC00346				
LIPT2				
MCTS1				
MOBP				
MRAS				
MRGPRG				
MTPN				
MYL12B				
NAA38				
NANOS1				
NAT14				
NDUFC1				
NEURL1B				
NEUROD2				
NFYB				
NHLH2				
NIPA1				
NKX1-2				
NOVA2				
OR4F5				
PAGE2B				
PATE4				
PCBD2				
PCBP1				
PCP4L1				
PDE6H				
PDIK1L				
PET100				
PKIG				
POLR2J2				
POLR2J3				
POU3F1				
POU3F3				
PPP1R3G				
PPP4C				
PQBP1				
PRAMEF20				
PRR15				
PRR7				
PSMD14				
PTP4A1				
RAB1A				
RAB39A				
RAB9A				
RAB9B				
RAC1				
RAP2B				
RASL10A				
RBX1				
RFPL3S				
RHOB				
RPL22				
RPL30				
RPL31				
RPS15				
RPS23				
RPS4X				
RPS9				
RYBP				
SERP2				
SERTM1				
SF3B14				
SKP1				
SLC25A5				
SLC48A1				
SLN				
SMCO4				
SMIM6				
SMPX				
SNAP25				
SNN				
SNRPF				
SNX3				
SOD1				
SOWAHD				
SOX11				
SOX21				
SPATA31A1				
SPATA31A2				
SPHAR				
SPIN4				
SPINT4				
SPRR2B				
SPTSSA				
SRP14				
TIMM8A				
TMA7				
TMEM114				
TMEM167B				
TMEM229A				
TMEM240				
TSN				
TSPAN13				
TXNL4A				
UBE2D1				
UBE2E3				
UBE2N				
UBL5				
VAMP2				
YPEL1				
ZBTB42				
ZBTB7A				
ZDHHC9				
ZFP92				
ZMAT2				
ZNF705D				
ZNF771				
ZNF843				
ZNRF2				
AGAP5				
AP1S2				
ARF1				
ARF3				
ARL4C				
ARMS2				
ARPC4				
ASAH2B				
ATP5L2				
BHLHE22				
C11orf58				
C14orf1				
C16orf87				
C16orf98				
C19orf43				
C19orf69				
C1QL3				
C22orf26				
CAMK2N1				
CCDC23				
CDC42EP5				
CFC1				
CHIC1				
CISD3				
CNBP				
CRH				
CTXN2				
CTXN3				
CYCS				
DEFB106A				
DEFB106B				
DEXI				
DNAH10OS				
EIF1AY				
EIF5A2				
EMC6				
ENY2				
FEV				
FGF4				
FKBP1A				
FLJ20306				
FOXD1				
FOXL2				
FRAT2				
GABARAP				
GABARAPL1				
GNG2				
H3F3A				
HBA2				
HBG1				
HIST1H3F				
HIST1H3I				
HIST3H2A				
HMGA2				
HMGB3				
IGHD3-10				
IGLJ5				
IRGM				
KCNK12				
KIAA0040				
KRBOX1				
KRTAP22-1				
KRTAP22-2				
KRTAP4-11				
KRTAP4-8				
KRTAP4-9				
KRTAP5-4				
LCE6A				
LGALS7B				
LSM2				
LSM6				
MAGOH				
MORN2				
NBPF11				
NBPF4				
NBPF6				
NEDD8				
NHP2L1				
NUDT11				
NUPR1L				
NUTF2				
NXF2B				
OR4F17				
OVCH1-AS1				
OXT				
PATE3				
PCSK1N				
PFDN4				
PHOX2B				
PLP1				
POU5F1B				
PPIA				
PPP1R11				
PRR23A				
PURA				
PYURF				
RAB39B				
RAP2A				
RDH10				
RHOV				
RNF11				
RPL21				
RPL37				
RPRML				
S100G				
SAP25				
SCAND1				
SF3B5				
SNRPD1				
SNRPE				
SNRPG				
SNX12				
SOX1				
SPATA31A6				
SPCS3				
SPRR2A				
SRSF1				
SRSF3				
SSU72				
SUMO2				
TBC1D3C				
TCEAL7				
TCEAL8				
TMEM160				
TMEM233				
TMPRSS11BNL				
TMSB15A				
TOMM20				
TUBB				
TUBB2A				
UBAP1L				
UBB				
UBE2H				
UCN				
USP27X				
UTF1				
VPS29				
YPEL5				
ZAR1L				
ZNF146				
ZNF322				
ZNF717				
AEBP2				
AGAP6				
AGAP8				
ANKRD33B				
ARF4				
ARF6				
ASCL2				
ATXN7L3B				
BEAN1				
C11orf91				
C16orf52				
C17orf51				
C18orf42				
C19orf77				
C5orf47				
C7orf69				
CAMK2N2				
CCDC85B				
CGB				
CGB5				
CGB8				
CKS1B				
COX7C				
CREBL2				
CT47A6				
CTAGE15				
CTAGE9				
CTXN1				
DEFA3				
DEFB104A				
DEFB105A				
DEFB133				
DHRS4-AS1				
EFCAB10				
EIF1B				
EIF2S3				
EIF5AL1				
FAM163B				
FAM72A				
FRG2				
GAGE12J				
GAS1				
GNG5				
GNG8				
GOLGA6C				
GOLGA6D				
GOLGA8B				
GP1BB				
H2AFB1				
H2AFZ				
HIST1H3B				
IGHD6-19				
IGKV2-28				
KLF16				
KRTAP20-3				
KRTAP25-1				
KRTAP4-7				
KRTAP8-1				
LDOC1				
LGALS7				
MARVELD1				
MBD3L3				
MDS2				
MEF2BNB				
MMP23B				
MT1A				
MTCP1				
MYCBP				
NBPF16				
NCBP2				
NRARP				
NRGN				
NXF2				
OPN1MW				
OR2A42				
OTUD1				
PET117				
PFDN6				
PLN				
POTED				
PPP3R1				
PRAMEF19				
PRED62				
PRPS1				
PTPN20B				
RFPL4A				
RGPD2				
RGPD8				
RHOXF2B				
RNF187				
RPL27A				
RPL38				
RPS28				
RPS4Y1				
SMIM13				
SMIM20				
SMIM5				
SPRN				
SRY				
SS18L2				
SULT1A4				
TCEB1				
TLCD2				
TMEM212				
TRIQK				
TRNP1				
TUBB2B				
UBE2A				
UBE2D2				
UBE2E1				
YPEL2				
YWHAG				
YWHAZ				
ZBED3				
ZNF587B				
ZNF837				
hsa-mir-150				
