# Supplementary material for: FLAGS, frequently mutated genes in public exomes
Source: BMC Med Genomics. 2014 Dec 3;7:64. doi: 10.1186/s12920-014-0064-y (PMC4267152; doi:10.1186/s12920-014-0064-y)
Supplement: Supplementary file 5 — Additional file 5: Table S5.: A table showing a comparison of dN/dS ratio between the values we reported with our calculation (see manuscript for methodology), versus a previously published result of a gene set (refer to reference [31] in the manuscript). The results between the two methodologies were highly consistent. (TXT 269 bytes) [file 12920_2014_64_MOESM5_ESM.txt]

Overlap between OMIM and FLAGS:
SYNE1
USH2A
CUBN
ZFHX3
BRCA2
ABCA4
HSPG2
RYR1
FRAS1
LAMA3
ASPM
FLG
DNAH11
LRP2
COL7A1
SACS
MUC5B
DNAH5
CDH23
MYO15A
VWF
DST
GPR98
FAT4
VPS13B
ANK3
SYNE2
PKD1
PCNT
ALMS1
FREM2
NEB
RNF213
COL6A3
TG
LAMA2
TTN
HMCN1
APOB
RP1L1
DYNC2H1
HERC2
