# Supplementary material for: FLAGS, frequently mutated genes in public exomes
Source: BMC Med Genomics. 2014 Dec 3;7:64. doi: 10.1186/s12920-014-0064-y (PMC4267152; doi:10.1186/s12920-014-0064-y)
Supplement: Supplementary file 6 — Additional file 6: Table S9.: This table shows the two input files that were fed into R for statistical analyses. In the table, the attributes for each gene used in the analysis were described (dN/dS ratio, gene length, # of MeSH terms, # of HPO terms, # of paralogs for table S9A, and # of pathogenic mutations from HGMD for table S9B). (TXT 237 bytes) [file 12920_2014_64_MOESM6_ESM.txt]

Overlap between HGMD and FLAGS:
FLG
PKD1
COL6A3
LAMA3
ASPM
SYNE1
GPR98
PCNT
TG
LAMA2
PLEC
RYR1
FRAS1
DYNC2H1
HERC2
DST
APOB
RP1L1
BRCA2
ABCA4
NEB
CUBN
COL7A1
SACS
HSPG2
PKHD1
MYO15A
VWF
USH2A
LRP2
VPS13B
ANK3
TTN
CDH23
LAMA1
FREM2
DNAH5
