# Supplementary material for: FLAGS, frequently mutated genes in public exomes
Source: BMC Med Genomics. 2014 Dec 3;7:64. doi: 10.1186/s12920-014-0064-y (PMC4267152; doi:10.1186/s12920-014-0064-y)
Supplement: Supplementary file 7 — Additional file 7: Text S3.: This section contains a concise description of our in-house bioinformatics pipeline for processing exome and whole-genome datasets. (TXT 185 KB) [file 12920_2014_64_MOESM7_ESM.txt]

TTN	2659
MUC16	1222
OBSCN	825
AHNAK2	809
SYNE1	686
FLG	622
MUC5B	552
DNAH17	550
PLEC	543
DST	541
SYNE2	537
NEB	531
HSPG2	515
LAMA5	505
AHNAK	493
HMCN1	484
USH2A	468
DNAH11	445
MACF1	440
MUC17	435
DNAH5	430
GPR98	420
FAT1	412
PKD1	402
MDN1	397
RNF213	396
RYR1	393
DNAH2	389
DNAH3	386
DNAH8	383
DNAH1	381
DNAH9	379
ABCA13	375
APOB	372
SRRM2	371
CUBN	363
SPTBN5	357
PKHD1	353
LRP2	352
FBN3	350
CDH23	349
DNAH10	349
FAT4	348
RYR3	347
PKHD1L1	345
FAT2	344
CSMD1	341
PCNT	341
COL6A3	336
FRAS1	332
FCGBP	325
DNAH7	323
RP1L1	323
PCLO	314
ZFHX3	306
COL7A1	302
LRP1B	302
FAT3	299
EPPK1	296
VPS13C	293
HRNR	290
MKI67	290
MYO15A	290
STAB1	290
ZAN	290
UBR4	288
VPS13B	288
LAMA1	287
XIRP2	287
BSN	286
KMT2C	286
ALMS1	284
CELSR1	284
TG	284
LAMA3	282
DYNC2H1	280
KMT2D	280
BRCA2	276
CMYA5	276
SACS	275
STAB2	275
AKAP13	272
UTRN	272
VWF	271
VPS13D	270
ANK3	269
FREM2	269
PKD1L1	269
LAMA2	266
ABCA7	265
LRP1	264
ASPM	262
MYOM2	259
PDE4DIP	259
TACC2	259
MUC2	255
TEP1	255
HELZ2	254
HERC2	254
ABCA4	253
PPL	253
SDK1	251
LYST	250
AKAP9	249
VCAN	249
HERC1	248
CACNA1H	245
CELSR2	244
LRBA	244
SPTA1	244
SPTB	244
ANK2	243
CSMD2	242
SVEP1	242
ACACB	238
CELSR3	238
CSMD3	238
DCHS1	236
DMD	236
PRKDC	236
IGSF10	234
RELN	234
OTOF	233
DCHS2	232
MYO18B	231
BIRC6	230
DMXL1	230
PDZD2	230
COL6A6	229
MYO7A	229
CENPF	228
FBN2	228
TNXB	228
NCOR2	225
SPEN	224
ATM	223
DNHD1	223
HYDIN	223
DYSF	222
TUBGCP6	221
PCDH15	220
TSC2	219
DMBT1	217
RANBP2	216
MUC4	215
FLNC	214
NBAS	214
EP400	212
IGF2R	212
FASN	211
SZT2	211
MUC6	210
AGRN	209
FLNB	209
ROS1	208
SLX4	208
TRPM2	208
WDR90	207
CCDC108	206
COL12A1	206
GPR179	206
TRIOBP	206
ZZEF1	206
MYBBP1A	205
PLB1	205
FREM1	204
MYO7B	204
POLE	204
PRUNE2	204
RYR2	204
NAV2	203
SETX	203
CFTR	202
DOCK8	202
ANKRD11	201
CNTRL	201
CPAMD8	201
FANCA	201
DOPEY2	200
SEC16A	200
NBEAL2	199
TNC	199
ITPR3	198
MGAM	198
MYH7B	198
CROCC	197
ITGB4	197
SPTBN2	197
VPS13A	197
OTOGL	196
PCM1	196
SH3TC1	196
SOGA2	196
ZFYVE26	196
EPG5	195
EVPL	195
HIVEP3	195
MEGF8	195
SRCAP	195
BOD1L1	194
TEX15	194
NPHP4	193
TLN2	193
UTP20	193
DSP	192
MPDZ	192
REV3L	192
CSPG4	191
INTS1	191
CEP350	190
KANK1	190
MYCBP2	190
POLQ	189
SPG11	188
BDP1	186
COL6A2	186
CUL9	186
FOCAD	186
LAMC3	186
MXRA5	186
SDK2	186
COL18A1	185
MYO9A	185
SIGLEC1	185
COL22A1	184
FAM208B	183
MYH1	183
NUP214	183
TDRD6	183
TENM4	183
TRANK1	183
ACAN	182
DOCK6	182
NOTCH1	182
XIRP1	182
CHTF18	181
SVIL	181
UMODL1	181
HIVEP1	180
KIAA1217	180
KIAA1549	180
RP11-1055B8.7	180
KIF20B	179
NUP210	179
PCNXL2	178
RTTN	178
SBF1	178
TECTA	178
CACNA1S	177
CEP250	177
COL27A1	177
GPR112	177
VWA8	177
KALRN	176
SPAG17	176
ZFHX4	176
KIAA1109	175
MYH13	175
ADAMTS7	174
GOLGB1	174
KIAA0556	174
NRAP	174
SIPA1L3	174
ATP2C2	173
DIDO1	173
MYH6	173
RTEL1	173
SPATA31D1	173
AKAP6	172
DMXL2	172
HTT	172
IFT140	172
KIAA2026	172
SORL1	172
ZNF646	172
FER1L6	171
MTUS1	171
RECQL4	171
SCN10A	171
BZRAP1	170
EFCAB6	170
PTPN13	170
SPEG	170
TICRR	170
ABCA12	169
ARHGEF10	169
GSE1	169
TCHH	169
WFS1	169
ADAMTS9	168
ALPK2	168
APC	168
CCDC88C	168
MYOF	168
CENPE	167
DLEC1	167
FLG2	167
MCM3AP	167
MYH4	167
PLXNB3	167
PRRC2B	167
PTPRZ1	167
BRCA1	166
GOLGA4	166
HEATR1	166
OBSL1	166
PLEKHG4B	166
ABCA3	165
MYH14	165
NIN	165
PKD1L2	165
QRICH2	165
CDK5RAP2	164
DUOX2	164
FANCM	164
GREB1	164
HECTD4	164
TRRAP	164
ADAMTS20	163
ATG2A	163
IGFN1	163
MICAL3	163
MYH11	163
NWD1	163
PLXNA3	163
ABCC10	162
COL20A1	162
FBN1	162
MYO5B	162
NUMA1	162
PLXNB2	162
USP34	162
ABCC3	161
LTBP2	161
MGA	161
PRRC2C	161
TTC3	161
ARHGEF17	160
C5orf42	160
COL5A1	160
GOLGA3	160
IFT172	160
PHRF1	160
DUOX1	159
SYNJ2	159
ZNF407	159
MYOM3	158
TRIO	158
UGT1A1	158
CASC5	157
CCDC180	157
CEP192	157
COL11A1	157
LMO7	157
ADAMTSL1	156
MYO9B	156
SYTL2	156
TENM3	156
CHD7	155
COL17A1	155
DOCK5	155
MYOM1	155
RIF1	155
BAIAP3	154
FN1	154
PNPLA7	154
ABCC6	153
ANK1	153
EXPH5	153
LRRK1	153
MYH8	153
SNAPC4	153
SPATA31E1	153
CUL7	152
LAMB1	152
PTPRB	152
RALGAPA2	152
ARHGAP32	151
INADL	151
MAMDC4	151
MYO10	151
PAPLN	151
TENM2	151
WNK2	151
ZNF638	151
AIM1	150
DLC1	150
MYLK	150
PDCD11	150
PTPRF	150
SGK223	150
SON	150
TIAM2	150
ALPK3	149
F5	149
FRYL	149
KMT2A	149
KNTC1	149
MST1R	149
NUP98	149
SCRIB	149
UNC13B	149
CCDC171	148
DLG5	148
LAMA4	148
LAMB2	148
LAMB4	148
MAST4	148
SCN9A	148
THADA	148
ACE	147
AZI1	147
COL5A3	147
KNDC1	147
RREB1	147
THSD7A	147
TNS1	147
AHCTF1	146
ARAP2	146
CABIN1	146
MYO3A	146
NCOA6	146
RP1	146
SI	146
TRPM5	146
AKAP11	145
DHX34	145
GCN1L1	145
MAP1A	145
PASK	145
WDR96	145
ABCC12	144
CDC42BPG	144
DCDC1	144
FNDC1	144
KIF26B	144
MAN2B2	144
MYO18A	144
PEG3	144
WDFY3	144
ZNF292	144
ABCA2	143
ABCC2	143
ADAMTSL3	143
MYH15	143
NOTCH3	143
PCNX	143
PTPN23	143
TTC40	143
ABCA6	142
ANO7	142
CHD6	142
EVC2	142
JMJD7-PLA2G4B	142
TMPRSS9	142
TNKS1BP1	142
ABCA8	141
ATR	141
FYCO1	141
KIF26A	141
LRRK2	141
MEGF6	141
PTPRD	141
C1orf173	140
COL4A2	140
ITSN2	140
PLA2G4B	140
PTPRH	140
TJP3	140
UNC13C	140
CEP290	139
DSCAML1	139
FRY	139
GAK	139
LRP5	139
MROH2B	139
NCAPD3	139
NUP188	139
PLXNA1	139
SHROOM3	139
ZDBF2	139
ANKRD26	138
ARHGAP21	138
ATP8B3	138
C2CD3	138
C4orf21	138
COL15A1	138
KIAA0947	138
KIAA1551	138
LTBP1	138
NCKAP5	138
PIK3C2B	138
PRDM2	138
TNRC6A	138
BRWD1	137
CILP	137
KIAA1683	137
LAMB3	137
PKDREJ	137
PTPRS	137
PXDNL	137
SCN4A	137
YLPM1	137
ZNF318	137
ABCA1	136
ABCA9	136
MADD	136
SPEF2	136
TRPM1	136
WDR62	136
ATP10A	135
CACNA1G	135
COL16A1	135
FARP2	135
NID2	135
PARP4	135
PLCE1	135
WNK1	135
ZNF142	135
ABCC11	134
AKAP12	134
ARHGEF11	134
CAD	134
COL14A1	134
DNAJC13	134
LRRIQ1	134
NLRP5	134
NOTCH2	134
PLXNA4	134
PLXND1	134
SCN11A	134
SYNM	134
TANC1	134
TIMELESS	134
ADAMTS14	133
ADAMTS18	133
CASZ1	133
DHX57	133
GLI2	133
JMJD1C	133
LRP4	133
NINL	133
NPC1L1	133
PCNXL3	133
RAI1	133
TEX14	133
ARAP3	132
CREBBP	132
DOCK10	132
MSH6	132
PLIN4	132
PLXNA2	132
SLC12A7	132
ZNF462	132
ADAMTS13	131
ARHGEF28	131
BAZ2B	131
BPTF	131
CGNL1	131
DENND4C	131
SFI1	131
SMG1	131
SPHKAP	131
ARAP1	130
DIP2A	130
DOCK9	130
KMT2B	130
NSD1	130
PAPPA2	130
PLA2R1	130
PRR5-ARHGAP8	130
SCN5A	130
SEC31B	130
TULP4	130
ASXL3	129
CEP170B	129
CLTCL1	129
DHX37	129
DYNC1H1	129
IQGAP3	129
KIAA1549L	129
MAP1B	129
MYO5C	129
PHF3	129
PREX1	129
TENC1	129
TRAP1	129
ADAMTS12	128
AKNA	128
ANKHD1	128
ASH1L	128
ATG2B	128
CCDC88B	128
CDHR2	128
DNMBP	128
ERCC6	128
KIAA0922	128
MYO1A	128
NID1	128
NLRC5	128
PIK3C2G	128
UNC79	128
A2ML1	127
ARHGAP8	127
ATP10B	127
COL24A1	127
DNAH6	127
HEATR5A	127
KIAA2018	127
MICALL2	127
MROH7	127
OPLAH	127
PER1	127
PLEKHH2	127
PRRC2A	127
RGS12	127
TNRC18	127
USP6	127
XDH	127
ADAMTSL4	126
ASXL1	126
C2orf71	126
CEP152	126
CEP164	126
CORO7	126
CORO7-PAM16	126
EP300	126
EPHA8	126
LAMC1	126
LY75	126
PLEKHG2	126
PPAN	126
PPAN-P2RY11	126
RRBP1	126
TCOF1	126
TLN1	126
TRIP11	126
ALK	125
ANKHD1-EIF4EBP3	125
ATP7B	125
C2orf16	125
CTTNBP2	125
HK3	125
KIAA1244	125
LLGL2	125
LONP1	125
LPA	125
MLLT4	125
MYBPC3	125
MYH2	125
MYO1C	125
NLRP1	125
NOD2	125
PFAS	125
SH3TC2	125
TENM1	125
TP53BP1	125
UGGT2	125
ABCA10	124
CD163L1	124
CNGB1	124
FHOD3	124
FRMPD1	124
KIAA1462	124
KIF14	124
MCF2L	124
NBEAL1	124
PLEKHG3	124
PLXNB1	124
TRPM6	124
ZNFX1	124
ABCA5	123
ABCB5	123
ABCC1	123
CUX1	123
LY75-CD302	123
NAV3	123
SPTAN1	123
TAS1R3	123
CHD9	122
CHL1	122
CIT	122
DDX60L	122
FLII	122
KIAA0100	122
MAST2	122
MYH9	122
NLRP12	122
PPP1R26	122
RGS3	122
RRP12	122
SLC12A3	122
ARHGEF10L	121
CGN	121
DOCK2	121
MSLN	121
MYH3	121
RPAP1	121
SLIT3	121
TCF20	121
TTC21B	121
WRN	121
ATP13A5	120
CD109	120
FGD5	120
KIF1B	120
MAN2C1	120
NUP153	120
PIKFYVE	120
PRX	120
PTCH1	120
PZP	120
REXO1	120
RIMS2	120
TAF1L	120
ULK4	120
USP36	120
ARHGEF40	119
COL6A1	119
FBLN2	119
FUK	119
HIVEP2	119
LAMC2	119
LST3	119
MAP3K15	119
MICAL1	119
PDE6B	119
PHLDB1	119
PLCH2	119
SHROOM2	119
TNK2	119
USP24	119
ZNF106	119
ASCC3	118
CC2D2A	118
DDX60	118
GCC2	118
H6PD	118
IGSF22	118
ITPR2	118
KIF17	118
SCNN1D	118
SETD2	118
SMG6	118
TAF1C	118
TONSL	118
TPR	118
WDR17	118
ZNF804B	118
ANKRD12	117
BCAR1	117
CNTNAP2	117
DUSP27	117
FANCI	117
FBF1	117
GEMIN4	117
GTF3C1	117
IFT122	117
LMTK2	117
LRPPRC	117
MAP2	117
MYO3B	117
PALM2-AKAP2	117
PI4KA	117
SIPA1L2	117
STON1-GTF2A1L	117
TNS3	117
ULK1	117
ANKRD30A	116
CAMTA1	116
CPZ	116
FMN1	116
LOXHD1	116
MCPH1	116
NOL6	116
PARD3B	116
PLEKHG6	116
POLRMT	116
SETD1A	116
TBC1D9B	116
ACAD10	115
ADCY10	115
CCDC40	115
CIC	115
CIITA	115
COBL	115
GPR125	115
IGHV2-70	115
KTN1	115
MAPKBP1	115
MUC12	115
PER2	115
PLA2G4F	115
RADIL	115
SHPK	115
STK36	115
TNN	115
UVSSA	115
ADAM8	114
AGBL1	114
BOC	114
CACNA2D4	114
COL5A2	114
DEPDC5	114
DNAH14	114
DOCK7	114
GEMIN5	114
KAT6A	114
KIAA1009	114
KIF24	114
MAGI1	114
MED16	114
MIA3	114
PEAK1	114
PTPRN2	114
ROBO1	114
TTC21A	114
ADCY7	113
AMZ1	113
ATP9B	113
C20orf26	113
CACNA1D	113
CR1	113
DOCK1	113
GLI3	113
HEATR5B	113
IQGAP2	113
ITGAD	113
ITGAX	113
LRIG1	113
MED13	113
MSLNL	113
NLRP2	113
NUP205	113
OSBPL5	113
TMEM131	113
AGL	112
AOX1	112
ARID1B	112
ATP8B4	112
CACNA1E	112
CECR2	112
CEP135	112
COL28A1	112
FPGT-TNNI3K	112
KIAA0195	112
KIF13A	112
KIF13B	112
NACA	112
RAB11FIP1	112
RPGRIP1L	112
SCUBE1	112
SORBS1	112
ADAMTS17	111
CCDC158	111
DAAM2	111
IKBKAP	111
KIF7	111
LMF2	111
MAP4	111
MLH3	111
MYO1F	111
NISCH	111
NOTCH4	111
NPC1	111
NPHP3	111
NPHS1	111
PER3	111
PHKB	111
RAPGEF3	111
SPTBN4	111
TTLL5	111
ZNF831	111
C3	110
CDAN1	110
EXD3	110
EYS	110
GBF1	110
KIDINS220	110
KIF1A	110
MAN2A2	110
MICAL2	110
MYBPC2	110
NFASC	110
NLRC3	110
PPARGC1B	110
PREX2	110
RANBP17	110
RIMBP2	110
SLC12A4	110
SPTBN1	110
SSFA2	110
SUN1	110
TNNI3K	110
TTC37	110
TTC7A	110
TTF2	110
UNC13D	110
ZNF335	110
ATP12A	109
BCL9	109
CACNA1F	109
CARD14	109
DNAH12	109
GON4L	109
KAT6B	109
KMT2E	109
LLGL1	109
MTUS2	109
PAPPA	109
SBF2	109
SLC38A10	109
TCF3	109
URB2	109
ZNF236	109
AP5Z1	108
CASKIN2	108
CD36	108
CNTLN	108
COL4A3	108
EVC	108
FLNA	108
ITGA7	108
KIAA1755	108
LRRC16B	108
LTBP4	108
NEBL	108
NUP160	108
PARD3	108
SCN7A	108
TBL3	108
TIAM1	108
TPO	108
UNC5B	108
USH1C	108
ANKRD27	107
ASTN2	107
COL19A1	107
COL4A4	107
GPR123	107
HR	107
IARS	107
PLD2	107
PRDM16	107
RUSC2	107
SNED1	107
SORBS3	107
ANO2	106
ATP11A	106
ATP13A4	106
CHD8	106
DFNB31	106
ECE2	106
EFCAB5	106
EIF4G1	106
ITPR1	106
KCNH6	106
MFI2	106
N4BP2	106
NLRP13	106
PLEKHG4	106
PML	106
SPAG5	106
TET1	106
TRAPPC9	106
TRPM4	106
ANKMY1	105
ATP10D	105
BMP1	105
ESPL1	105
FLT4	105
HEATR4	105
KIF16B	105
MED13L	105
NEURL4	105
NLRX1	105
NRDE2	105
PPRC1	105
PTPRG	105
PTPRJ	105
SEMA5A	105
SIPA1L1	105
TJP2	105
CDC42BPB	104
CHD3	104
CLSPN	104
CNTN6	104
CNTNAP4	104
CR2	104
CTC1	104
GCNT2	104
ITGA8	104
ITGAE	104
KDM6B	104
MAN2A1	104
MAP3K6	104
NOC2L	104
PCSK6	104
PIK3C2A	104
PLEKHN1	104
POLR1A	104
PTCHD2	104
PTPRU	104
STARD13	104
TCIRG1	104
TMEM2	104
ZC3H13	104
ADAMTS2	103
ADCY4	103
AFF1	103
ANKRD35	103
CACNA1B	103
COL4A1	103
DOT1L	103
ERN2	103
FAM179A	103
FRMPD2	103
HECTD1	103
INSRR	103
LDLR	103
LIPE	103
MASP1	103
PLCG2	103
PLEKHA6	103
RBP3	103
TRAK1	103
TSHZ2	103
ABCC8	102
AK9	102
ASTN1	102
CDHR5	102
COL11A2	102
GAS2L2	102
GPR116	102
GPR124	102
HIP1R	102
IGHMBP2	102
KIAA0586	102
KIF21B	102
MBTPS1	102
MIS18BP1	102
MMRN1	102
MYCBPAP	102
MYO16	102
NBEA	102
NCOR1	102
NF1	102
OCA2	102
PDIA2	102
PIWIL3	102
PLCH1	102
PRG4	102
RECQL5	102
TANC2	102
TIE1	102
XRN1	102
AKAP2	101
ARID2	101
CRB1	101
CRB2	101
DSG1	101
ERBB3	101
FAM179B	101
FHDC1	101
ITGA11	101
JUP	101
KIF1C	101
KIF27	101
MSH2	101
OGDHL	101
PLEKHA7	101
PTK2B	101
PYGM	101
RNF17	101
SRBD1	101
TET3	101
THBS2	101
TMPRSS15	101
TRAPPC10	101
UBR1	101
WDR27	101
ZNF609	101
BAZ2A	100
CCDC135	100
CDHR1	100
CEP128	100
COL1A1	100
COL9A1	100
FARP1	100
GRM6	100
KIAA0319	100
MCC	100
MCTP2	100
MTMR8	100
NIPBL	100
PHLPP2	100
PIEZO2	100
PLD1	100
PMS2	100
PPP2R3A	100
PSD3	100
PWP2	100
SGSM2	100
TECPR1	100
TECPR2	100
TRPM3	100
UACA	100
ALS2CL	99
ARID1A	99
ATP13A2	99
ATP1A4	99
B4GALNT3	99
BIVM-ERCC5	99
CAMSAP1	99
CTC-432M15.3	99
DAGLB	99
DCC	99
EGFLAM	99
EIF2AK4	99
FAM135B	99
FAM65C	99
FLYWCH1	99
GAA	99
IFIH1	99
ITIH2	99
LOXL2	99
LTN1	99
MOV10L1	99
MYO19	99
NLRP7	99
PDGFRB	99
POLN	99
RAD50	99
RNF123	99
ROBO4	99
SORCS2	99
SUSD2	99
SYNRG	99
THSD7B	99
TYK2	99
YTHDC2	99
ZFYVE16	99
BCLAF1	98
C9orf84	98
CAND2	98
CPNE7	98
CTBP2	98
DISP2	98
DOCK4	98
DPYD	98
EPHA1	98
ESPNL	98
FANCD2	98
HEPHL1	98
ITIH6	98
KIAA1614	98
KIF19	98
NAV1	98
NEDD4	98
NFATC1	98
PHLDB2	98
PLEKHG1	98
PMFBP1	98
PRDM15	98
QSER1	98
ROR2	98
RP11-407N17.3	98
SCAF11	98
SLC26A1	98
TELO2	98
TLL2	98
UHRF1BP1	98
USP42	98
WNK4	98
ALDH1L1	97
ATP2A3	97
BCAR3	97
BLM	97
CSPP1	97
FRMD4B	97
GLDC	97
ITGA10	97
KANK2	97
NES	97
PCDHA9	97
PEX1	97
PFKP	97
PXDN	97
RAPGEF6	97
SPG7	97
SYCP2	97
TJP1	97
UNC45A	97
ADAMTS3	96
ARFGEF2	96
ARVCF	96
BCOR	96
C12orf55	96
C6	96
CDH4	96
CDON	96
CHD5	96
CHPF2	96
COL1A2	96
CPSF1	96
DDX54	96
DNAAF1	96
DOPEY1	96
FGD6	96
GANC	96
GIGYF1	96
GLIS3	96
HEATR6	96
KIAA1199	96
MAGEC1	96
MAP3K4	96
MMEL1	96
MSH3	96
NCAN	96
NPAP1	96
OAS3	96
PIDD	96
PIGQ	96
PITRM1	96
POLD1	96
PTCH2	96
SASH1	96
SLC14A2	96
SLC4A3	96
TGM6	96
UGGT1	96
VPS8	96
VWA3A	96
WDR36	96
ZFR2	96
ZNF208	96
ZNF518B	96
ABCB11	95
ABCC4	95
CACNA1C	95
CENPJ	95
COL3A1	95
DIP2B	95
EGFR	95
EMR2	95
ENPP3	95
GPR113	95
IL16	95
ITIH1	95
ITIH5	95
KCNU1	95
KDR	95
KIAA0368	95
KIAA1210	95
KIF15	95
KIF21A	95
MAPK15	95
MTOR	95
MYO1G	95
NCAPD2	95
PARP10	95
PCDH12	95
PDE6A	95
PLA2G4D	95
PPFIBP2	95
RBM19	95
TARBP1	95
TBC1D8	95
TTLL3	95
VWA2	95
WDFY4	95
ZC3H3	95
ZNF598	95
ALDH16A1	94
ATAD5	94
BMS1	94
C5	94
DCST2	94
DOCK3	94
EPHA2	94
FAN1	94
HFM1	94
HKDC1	94
KIAA0355	94
LGR6	94
NEK10	94
NOD1	94
NUP210L	94
NYNRIN	94
PCNXL4	94
RBBP6	94
SHANK2	94
SMTN	94
SYNE3	94
TRPM8	94
UBAP2	94
USP40	94
WDR81	94
ZNF687	94
ZNF778	94
ANPEP	93
C16orf62	93
CARD6	93
CD101	93
CPS1	93
DSG4	93
EHMT1	93
EXO1	93
FAM186B	93
IGLV3-1	93
JAKMIP3	93
KIAA0430	93
LILRB1	93
LOXL4	93
LPHN1	93
MDC1	93
MEGF10	93
MTR	93
MYH10	93
NEO1	93
NLRP4	93
NOS2	93
NRXN2	93
PEAR1	93
PIWIL2	93
PKP4	93
PTPN14	93
SIDT1	93
SLIT2	93
SPATA20	93
TBCD	93
TDRD1	93
TMEM8A	93
TRAPPC11	93
VWA3B	93
ZNF608	93
ZNF721	93
AARS2	92
AHDC1	92
ATAD3B	92
AXIN1	92
BRAT1	92
CAPN9	92
CDCA2	92
CDHR3	92
EPB41L3	92
EPRS	92
EPX	92
GPATCH8	92
IGF1R	92
KDM5A	92
LCT	92
LPHN2	92
NLRP14	92
PALD1	92
PLA2G6	92
PLEKHH1	92
PNPLA6	92
POP1	92
PPP6R2	92
SEMA5B	92
SOGA1	92
SSH2	92
STK10	92
THSD4	92
TMC3	92
TSPEAR	92
TTLL4	92
UBN1	92
UBR5	92
USP54	92
WDR52	92
WDR72	92
ABCB4	91
ACIN1	91
AHI1	91
CCDC129	91
CCDC157	91
CD97	91
COL6A5	91
CSF2RB	91
ERCC5	91
FAM160A2	91
FBXW5	91
FKBP15	91
FRMD1	91
GPATCH1	91
HAUS6	91
MYO1E	91
MYPN	91
PCDHA13	91
PLEKHG5	91
RALGDS	91
SLC26A4	91
SLC26A9	91
TNRC6C	91
TPCN2	91
ZFC3H1	91
ZNF99	91
ABI3BP	90
ACOX3	90
ASXL2	90
ATP8B2	90
CC2D1B	90
CDH26	90
CKAP5	90
CLASP1	90
COG1	90
DIP2C	90
ENAM	90
HECW2	90
ITIH4	90
KIAA1024	90
KIAA1432	90
MFSD12	90
MYO6	90
NCOA3	90
NPAT	90
NRCAM	90
PCDHA1	90
PCDHA11	90
PPP1R12B	90
PRTG	90
PSG6	90
RERE	90
SEC16B	90
SEC31A	90
SLC38A8	90
TBC1D2	90
TRPM7	90
TTBK2	90
UHRF1BP1L	90
VIL1	90
WDR7	90
ASPH	89
CACNA1A	89
CC2D1A	89
CCDC18	89
CLMN	89
DDX11	89
DICER1	89
EGF	89
EMR1	89
EPB41L2	89
GMIP	89
HDAC4	89
IRS1	89
KANK4	89
LRP6	89
MAN2B1	89
MMS22L	89
MYO5A	89
NELL2	89
NLRP8	89
PCK1	89
PDPR	89
PPFIA1	89
PPP1R21	89
RPGRIP1	89
SORBS2	89
SYNPO2	89
TAOK2	89
TAS1R1	89
TBC1D31	89
TNR	89
USP19	89
YEATS2	89
ANO1	88
C10orf12	88
CACHD1	88
CAPN12	88
CAPN15	88
CARD11	88
CLEC16A	88
CLIP1	88
COL2A1	88
CORIN	88
CP	88
CTNNA3	88
DGKQ	88
DSCAM	88
ERCC4	88
HECW1	88
IPO4	88
ITGA3	88
ITGA9	88
ITGAM	88
JAG2	88
KEL	88
MCF2L2	88
MED12L	88
NKTR	88
NOS3	88
PALB2	88
PAMR1	88
POLG	88
PREPL	88
PTPN21	88
PTPRM	88
RALGAPA1	88
RLTPR	88
RSPH6A	88
SH3PXD2A	88
SLC45A4	88
SLC4A11	88
SLCO1B3	88
SMCHD1	88
SPECC1	88
SREBF2	88
TNRC6B	88
TOPBP1	88
TSHZ1	88
TTLL8	88
ZC3H18	88
ZCCHC11	88
ZFYVE28	88
ALPK1	87
ALS2	87
ARHGAP31	87
ARHGEF1	87
BAI2	87
BAI3	87
C3orf20	87
CATSPERG	87
CDC42BPA	87
CEP104	87
CNGA3	87
CNTNAP5	87
COL9A3	87
DIS3	87
EEF2K	87
EMILIN2	87
ERAP2	87
ERBB2IP	87
ESYT1	87
GNPTAB	87
GPLD1	87
GPR158	87
GYLTL1B	87
KIAA0232	87
KIAA1429	87
MEGF11	87
MRC2	87
NAT10	87
NLRP9	87
OVCH1	87
PIGG	87
PLCD1	87
PSME4	87
PTPRC	87
PTPRT	87
RB1CC1	87
RGS22	87
SAMD9	87
SARDH	87
SCAPER	87
SEC24A	87
SGOL2	87
SGSM3	87
SLC3A1	87
SLIT1	87
SUN2	87
TET2	87
TGM1	87
TGS1	87
TRERF1	87
USP32	87
ADCY9	86
ANKRD24	86
AQPEP	86
C15orf39	86
C9orf131	86
CCDC66	86
CEP120	86
DBH	86
DSG2	86
ELMSAN1	86
EMILIN3	86
F8	86
FAM193A	86
FCRL3	86
FILIP1L	86
HABP2	86
HEG1	86
IGDCC4	86
IGSF3	86
LILRB2	86
LTK	86
MAD1L1	86
MEFV	86
MYRIP	86
NAALADL1	86
NALCN	86
NLRP11	86
NUP155	86
PCDHGA8	86
POR	86
PTK7	86
PTPRO	86
RIN3	86
ROBO2	86
RPTOR	86
SBNO2	86
SCAP	86
SHPRH	86
SLC26A11	86
SMC4	86
STAG3	86
UBR2	86
WDHD1	86
WDR35	86
WWC1	86
AASDH	85
ADCY6	85
AEBP1	85
AKAP8	85
ATP2B4	85
AXIN2	85
CACNA1I	85
CLSTN3	85
DGKG	85
EHBP1L1	85
EIF4G3	85
EPHA10	85
ERCC6-PGBD3	85
FTCD	85
GRIN3B	85
HIPK3	85
IQCE	85
LIMCH1	85
LRGUK	85
NOP14	85
PCDHA3	85
PCK2	85
PGBD3	85
PLOD3	85
RAPH1	85
RBM33	85
RMDN2	85
SCUBE2	85
ST18	85
STK11IP	85
TBC1D4	85
TCEB3B	85
USP20	85
USP28	85
WWC2	85
ZFPM2	85
A2M	84
AIM1L	84
AIRE	84
ANKAR	84
ANKRD17	84
AVIL	84
BPIFB4	84
C20orf194	84
CLUH	84
CTU2	84
CYP2B6	84
DAPK1	84
DENND4A	84
DISC1	84
DISP1	84
DOCK11	84
DZIP3	84
ERCC6L2	84
HELZ	84
INF2	84
IQCH	84
KDM2B	84
KDM5B	84
LRIG2	84
MAN1B1	84
MET	84
MON2	84
MYH7	84
NCOA2	84
NRIP1	84
PCDHA8	84
PCDHAC1	84
PROM1	84
SALL3	84
SCN1A	84
SLC4A2	84
SPPL2C	84
SSH1	84
TBC1D32	84
TMEM175	84
UGT2A1	84
WDR66	84
WWOX	84
ZFAT	84
ZNF862	84
ADAMTS10	83
AFAP1L1	83
APC2	83
ARHGEF18	83
C10orf71	83
CCDC150	83
CCDC57	83
CYP11B1	83
DCTN1	83
DIS3L	83
FBLN1	83
FMN2	83
GCOM1	83
HELB	83
HPS4	83
KANSL1	83
MAGI2	83
MAP3K19	83
MAPK8IP3	83
MMS19	83
NADSYN1	83
PCDHA12	83
PCDHA2	83
PPFIBP1	83
RAD51AP2	83
RAG1	83
SELP	83
SKIV2L	83
TBC1D8B	83
TMPRSS6	83
TOP1MT	83
UNC45B	83
USPL1	83
VILL	83
ZKSCAN2	83
ZSWIM8	83
AACS	82
AARS	82
ACOT11	82
ADAMTS16	82
AFAP1L2	82
ANLN	82
ATAD2	82
BCR	82
BNC2	82
CAPN13	82
CILP2	82
CLIP2	82
CNGB3	82
CNOT1	82
COBLL1	82
DOK7	82
DSEL	82
ENGASE	82
FAM129A	82
FCHO1	82
FHOD1	82
FNDC3A	82
GPR126	82
GPRIN3	82
GRIN2C	82
GSN	82
IQGAP1	82
KIF4B	82
KLHDC4	82
KRBA1	82
KRI1	82
MAP3K9	82
MISP	82
MORN1	82
MYO1H	82
NFRKB	82
NUTM1	82
OSMR	82
PADI1	82
PCDHB12	82
PYGB	82
RHBDF2	82
RIMS1	82
SAMD11	82
SHROOM4	82
SLC4A9	82
SUCO	82
SYNJ1	82
TAS1R2	82
TLR9	82
TRPV1	82
TXNDC11	82
UBE3B	82
UNC80	82
WDR6	82
ZNF516	82
AATK	81
ABCB9	81
ABCG8	81
AFAP1	81
AP1G2	81
ARHGAP5	81
ARHGEF12	81
ATHL1	81
CAPRIN2	81
CCDC147	81
CFH	81
CNKSR1	81
CUX2	81
DAB2IP	81
DENND2A	81
DLGAP2	81
EPN3	81
FAM135A	81
GLI1	81
GPR128	81
HAL	81
HGFAC	81
IGSF9	81
INTU	81
LPIN3	81
LRRFIP1	81
MBD6	81
MCM10	81
MED1	81
PARP14	81
PCDHA7	81
PCDHGA2	81
PCSK4	81
PKN3	81
PLOD1	81
POMT1	81
PSD	81
RAB3GAP2	81
ROBO3	81
SEMA4D	81
SGSM1	81
SLC1A7	81
SLC6A18	81
SLC9C1	81
SRMS	81
STARD8	81
STON2	81
THBS1	81
TMC5	81
TOP3A	81
TTC16	81
TTI1	81
TUBGCP2	81
URB1	81
VIT	81
WDR60	81
ZNF341	81
ZNF423	81
ABCB6	80
ACTN2	80
ADAM18	80
ADAM2	80
ADAM28	80
AFF3	80
ANKS1A	80
ANKZF1	80
ATP5J2-PTCD1	80
AXDND1	80
BCAN	80
C6orf222	80
CAMTA2	80
CCDC141	80
CEP112	80
CLCN2	80
CLSTN1	80
DDX31	80
DENND4B	80
DRC1	80
DSG3	80
EHBP1	80
EPB41L4A	80
ERCC2	80
FCRL5	80
GOLGA2	80
GPR133	80
GRID1	80
HIP1	80
HPS5	80
IMPG2	80
INPPL1	80
KCNT1	80
KRT82	80
LGR5	80
MAGI3	80
NCKAP5L	80
NOM1	80
PADI3	80
PALLD	80
PCDHB7	80
PCSK9	80
PDE3A	80
PLEKHA4	80
PPEF2	80
PTCD1	80
RSF1	80
SLC4A5	80
SMG5	80
TANGO6	80
TEKT5	80
TPTE	80
TRAPPC8	80
TSNARE1	80
TUBB3	80
UROC1	80
ZNF544	80
ACSM2A	79
AKNAD1	79
ALDH1L2	79
AP3D1	79
ATP6V0A4	79
ATP8B1	79
BCL9L	79
BCORL1	79
CAPN3	79
CCDC136	79
CHD1L	79
CNTNAP1	79
CNTROB	79
COL4A6	79
CSF3R	79
CYFIP1	79
DDX58	79
DPP3	79
EEA1	79
EML5	79
FAM188B	79
FGFR3	79
FLT1	79
FNDC3B	79
KDM4C	79
KIAA0226	79
KLHL25	79
LDB3	79
LZTR1	79
MBD5	79
MYOCD	79
NUP93	79
PCDHA10	79
PCDHGA7	79
PITPNM2	79
PMS1	79
PSG8	79
PTPN3	79
REV1	79
RFC1	79
RGS11	79
RHBDF1	79
RHOT2	79
RLF	79
SALL1	79
SAMD9L	79
SEC24C	79
SHANK1	79
SLC12A1	79
SLC27A3	79
SLC7A4	79
SLCO4A1	79
SNX19	79
SORCS1	79
TMEM132A	79
TNKS	79
TRIM6-TRIM34	79
TRPV3	79
TSC22D1	79
VLDLR	79
ABCB8	78
ABL1	78
ADAM7	78
ADCK3	78
ADNP2	78
AGBL5	78
ANKEF1	78
ANKS3	78
ANKS6	78
ARHGAP30	78
BBS9	78
BBX	78
C1orf222	78
CATSPER1	78
CCDC88A	78
CDH16	78
CDH5	78
COL4A5	78
CRIM1	78
CYP2D6	78
DVL1	78
EEF1D	78
ELN	78
FGFR4	78
GBA2	78
HUWE1	78
INVS	78
ITGA2B	78
ITIH3	78
JAG1	78
KDM4B	78
KIAA0020	78
KIAA0753	78
KIF6	78
KLHL17	78
LARS	78
MAP7	78
MATN2	78
MIB2	78
MINK1	78
[truncated: 17,721 more rows]
