# Supplementary material for: FLAGS, frequently mutated genes in public exomes
Source: BMC Med Genomics. 2014 Dec 3;7:64. doi: 10.1186/s12920-014-0064-y (PMC4267152; doi:10.1186/s12920-014-0064-y)
Supplement: Supplementary file 8 — Additional file 8: Text S4.: This section provides a description of the TIDE-BC project. (TXT 692 bytes) [file 12920_2014_64_MOESM8_ESM.txt]

Gene	Previously reported	Our value
AGTR2	0.731	0.785714286
MAGT1	0.453	0.469387755
NXF5	0.783	0.659561414
ZNF674	0.75	0.818866429
ZNF41	0.696	0.580694006
ZNF81	0.595	0.521880384
ARHGEF6	0.456	0.449034126
ATP6AP2	0.444	0.485058576
SRPX2	0.728	0.644895764
ZCCHC12	0.406	0.45501068
IGBP1	0.487	0.475993377
KIAA2022	0.441	0.491798925
KLF8	0.831	0.868065536
NLGN3	0.209	0.237462359
ZDHHC15	0.628	0.473684211
MAOA	0.359	0.362221557
CCDC22	0.809	0.972147413
CLIC2	0.346	0.503416856
CNKSR2	0.34	0.333731621
FRMPD4	0.383	0.446012203
HCFC1	0.227	0.231633291
NAA10	0.074	0.127234927
RPL10	0.154	0.39473935
SHROOM4	0.918	0.865274051
HUWE1	0.201	0.233716209
PTCHD1	0.366	0.325308343
SYN1	0.347	0.287750158
