# Supplementary material for: FLAGS, frequently mutated genes in public exomes
Source: BMC Med Genomics. 2014 Dec 3;7:64. doi: 10.1186/s12920-014-0064-y (PMC4267152; doi:10.1186/s12920-014-0064-y)
Supplement: Supplementary file 9 — Additional file 9: Table S7.: A summary of the families studied in TIDEX project, and the number of candidate variants remaining after filtering against genetic and allelic frequency thresholds. The results are broken down by family structure and the types of genetic model applied. Refer to www.tidebc.org and additional text S4 for more information on the TIDEX project, and additional text S3 for how the variants were called and filtered. (ZIP 26 KB) [file 12920_2014_64_MOESM9_ESM.zip]

Archive with 1 entries (1 files):
- 12920_2014_64_MOESM9_ESM.vcf
