# Supplementary material for: FLAGS, frequently mutated genes in public exomes
Source: BMC Med Genomics. 2014 Dec 3;7:64. doi: 10.1186/s12920-014-0064-y (PMC4267152; doi:10.1186/s12920-014-0064-y)
Supplement: Supplementary file 9 — Additional file 9: Table S7.: A summary of the families studied in TIDEX project, and the number of candidate variants remaining after filtering against genetic and allelic frequency thresholds. The results are broken down by family structure and the types of genetic model applied. Refer to www.tidebc.org and additional text S4 for more information on the TIDEX project, and additional text S3 for how the variants were called and filtered. (ZIP 26 KB) [file 12920_2014_64_MOESM9_ESM.zip › 12920_2014_64_MOESM9_ESM.vcf]

1	17991052	rs6695710	T	C,G	.	.	RS=6695710;RSPOS=17991052;dbSNPBuildID=116;SSR=0;SAO=0;VP=0x05010000080104051e000100;WGT=1;VC=SNV;SLO;NSM;VLD;HD;GNO;KGPhase1;KGPilot123;KGPROD;OTHERKG;CAF=[0,1,.];COMMON=0;EFF=EXON(MODIFIER|||||ARHGEF10L|processed_transcript|CODING|ENST00000469726|17|1),EXON(MODIFIER|||||ARHGEF10L|processed_transcript|CODING|ENST00000469726|17|2),EXON(MODIFIER|||||ARHGEF10L|processed_transcript|CODING|ENST000004…		163,
1	65113568	rs6588100	T	C,G	.	.	RS=6588100;RSPOS=65113568;dbSNPBuildID=116;SSR=0;SAO=0;VP=0x050100000a0104051f000100;WGT=1;VC=SNV;SLO;NSM;REF;VLD;HD;GNO;KGPhase1;KGPilot123;KGPROD;OTHERKG;PH3;CAF=[0.001377,0.9986,.];COMMON=1;EFF=EXON(MODIFIER|||||CACHD1|processed_transcript|CODING|ENST00000470527|9|1),EXON(MODIFIER|||||CACHD1|processed_transcript|CODING|ENST00000470527|9|2),EXON(MODIFIER|||||CACHD1|processed_transcript|CODING|E…		163,
1	144923728	rs371812177	G	A	.	.	RS=371812177;RSPOS=144923728;dbSNPBuildID=138;SSR=0;SAO=0;VP=0x050200000a01000002000100;WGT=1;VC=SNV;S3D;NSM;REF;OTHERKG;EFF=INTRON(MODIFIER||||136|PDE4DIP|protein_coding|CODING|ENST00000532801|3|1),NON_SYNONYMOUS_CODING(MODERATE|MISSENSE|Ctc/Ttc|L244F|2346|PDE4DIP|protein_coding|CODING|ENST00000369354|6|1),NON_SYNONYMOUS_CODING(MODERATE|MISSENSE|Ctc/Ttc|L244F|2362|PDE4DIP|protein_coding|CODING|E…		38,5,
1	144923728	rs369106087	GT	G	.	.	RS=369106087;RSPOS=144923730;dbSNPBuildID=138;SSR=0;SAO=0;VP=0x050200001201000002000200;WGT=1;VC=DIV;S3D;NSF;REF;OTHERKG;EFF=FRAME_SHIFT(HIGH||-/-|-243|2346|PDE4DIP|protein_coding|CODING|ENST00000369354|6|1),FRAME_SHIFT(HIGH||-/-|-243|2362|PDE4DIP|protein_coding|CODING|ENST00000369356|6|1),FRAME_SHIFT(HIGH||-/-|-243|969|PDE4DIP|protein_coding|CODING|ENST00000369349|6|1),FRAME_SHIFT(HIGH||-/-|-243…		38,5,
1	151740666	rs2495397	T	G,C	.	.	RS=2495397;RSPOS=151740666;RV;dbSNPBuildID=100;SSR=0;SAO=0;VP=0x05010000000100051f000100;WGT=1;VC=SNV;SLO;HD;GNO;KGPhase1;KGPilot123;KGPROD;OTHERKG;PH3;CAF=[0,.,1];COMMON=0;EFF=DOWNSTREAM(MODIFIER||11|||OAZ3|processed_transcript|CODING|ENST00000577465||1),DOWNSTREAM(MODIFIER||11|||OAZ3|processed_transcript|CODING|ENST00000577465||2),DOWNSTREAM(MODIFIER||1801|||RP11-98D18.2|sense_intronic|NON_CODI…		129,
1	156565049	rs77528517	A	C,G	.	.	RS=77528517;RSPOS=156565049;dbSNPBuildID=131;SSR=0;SAO=0;VP=0x050100000a01040502000100;WGT=1;VC=SNV;SLO;NSM;REF;VLD;HD;GNO;OTHERKG;EFF=DOWNSTREAM(MODIFIER||1037|||GPATCH4|retained_intron|CODING|ENST00000498756||1),DOWNSTREAM(MODIFIER||1037|||GPATCH4|retained_intron|CODING|ENST00000498756||2),DOWNSTREAM(MODIFIER||1126||260|APOA1BP|protein_coding|CODING|ENST00000368234||1),DOWNSTREAM(MODIFIER||1126…		64,4,32,
1	156565049	rs72559129	A	AAC,ACA	.	.	RS=72559129;RSPOS=156565049;dbSNPBuildID=130;SSR=0;SAO=0;VP=0x05010000000100010e000200;WGT=1;VC=DIV;SLO;GNO;KGPilot123;KGPROD;OTHERKG;EFF=DOWNSTREAM(MODIFIER||1036|||GPATCH4|retained_intron|CODING|ENST00000498756||1),DOWNSTREAM(MODIFIER||1036|||GPATCH4|retained_intron|CODING|ENST00000498756||2),DOWNSTREAM(MODIFIER||1127||260|APOA1BP|protein_coding|CODING|ENST00000368234||1),DOWNSTREAM(MODIFIER||1…		64,4,32,
1	162344390	rs164159	A	C,G	.	.	RS=164159;RSPOS=162344390;dbSNPBuildID=79;SSR=0;SAO=0;VP=0x050100000b0104051f000100;WGT=1;VC=SNV;SLO;NSM;REF;SYN;VLD;HD;GNO;KGPhase1;KGPilot123;KGPROD;OTHERKG;PH3;CAF=[0.005051,.,0.9949];COMMON=1;EFF=DOWNSTREAM(MODIFIER||4125||506|NOS1AP|protein_coding|CODING|ENST00000361897||1),DOWNSTREAM(MODIFIER||4125||506|NOS1AP|protein_coding|CODING|ENST00000361897||2),DOWNSTREAM(MODIFIER||4577||211|NOS1AP|p…		163,
1	222802006	rs2936053	A	G,C	.	.	RS=2936053;RSPOS=222802006;RV;dbSNPBuildID=101;SSR=0;SAO=0;VP=0x050100000a0104051e000100;WGT=1;VC=SNV;SLO;NSM;REF;VLD;HD;GNO;KGPhase1;KGPilot123;KGPROD;OTHERKG;CAF=[0.003214,0.9968,.];COMMON=1;EFF=EXON(MODIFIER|||||MIA3|processed_transcript|CODING|ENST00000470521|4|1),EXON(MODIFIER|||||MIA3|processed_transcript|CODING|ENST00000470521|4|2),NON_SYNONYMOUS_CODING(MODERATE|MISSENSE|Aag/Cag|K482Q|1907…		163,
2	27535311	rs142286079	T	G	.	.	RS=142286079;RSPOS=27535311;dbSNPBuildID=134;SSR=0;SAO=0;VP=0x050000080001000402000100;WGT=1;VC=SNV;INT;HD;OTHERKG;EFF=DOWNSTREAM(MODIFIER||3272||110|MPV17|protein_coding|CODING|ENST00000399052||1),DOWNSTREAM(MODIFIER||4347|||MPV17|retained_intron|CODING|ENST00000486898||1),EXON(MODIFIER|||||MPV17|retained_intron|CODING|ENST00000481575|3|1),EXON(MODIFIER|||||MPV17|retained_intron|CODING|ENST00000…	rs142286079,0,	92,29,
2	27535311	rs5830041	T	TG	.	.	RS=5830041;RSPOS=27535311;dbSNPBuildID=114;SSR=0;SAO=0;VP=0x05010008000100011e000200;WGT=1;VC=DIV;SLO;INT;GNO;KGPhase1;KGPilot123;KGPROD;OTHERKG;CAF=[0,1];COMMON=0;EFF=DOWNSTREAM(MODIFIER||3271||110|MPV17|protein_coding|CODING|ENST00000399052||1),DOWNSTREAM(MODIFIER||4346|||MPV17|retained_intron|CODING|ENST00000486898||1),EXON(MODIFIER|||||MPV17|retained_intron|CODING|ENST00000481575|3|1),EXON(MO…		92,29,
2	71062833	rs11450450	G	GC	.	.	RS=11450450;RSPOS=71062833;dbSNPBuildID=120;SSR=0;SAO=0;VP=0x05010010000100011e000200;WGT=1;VC=DIV;SLO;DSS;GNO;KGPhase1;KGPilot123;KGPROD;OTHERKG;CAF=[0,1];COMMON=0;EFF=FRAME_SHIFT(HIGH||-/G|-25?|328|CD207|protein_coding|CODING|ENST00000410009|1|1)		101,29,
2	72692272	rs5832083	A	AAG	.	.	RS=5832083;RSPOS=72692272;dbSNPBuildID=114;SSR=0;SAO=0;VP=0x05010000000100011e000200;WGT=1;VC=DIV;SLO;GNO;KGPhase1;KGPilot123;KGPROD;OTHERKG;CAF=[0.004132,0.9959];COMMON=1;EFF=FRAME_SHIFT(HIGH||-/CT|-666?|681|EXOC6B|protein_coding|CODING|ENST00000410104|18|1),INTRON(MODIFIER||||811|EXOC6B|protein_coding|CODING|ENST00000272427|18|1),INTRON(MODIFIER|||||EXOC6B|processed_transcript|CODING|ENST000004…		98,29,
2	95847040	rs75792069	TG	T,TGCG	.	.	RS=75792069;RSPOS=95847041;dbSNPBuildID=131;SSR=0;SAO=0;VP=0x050200001001000002000200;WGT=1;VC=DIV;S3D;NSF;OTHERKG;EFF=FRAME_SHIFT(HIGH||-/-|-114|384|ZNF2|protein_coding|CODING|ENST00000398107|4|1),FRAME_SHIFT(HIGH||-/-|-118|388|ZNF2|protein_coding|CODING|ENST00000295210|4|1),FRAME_SHIFT(HIGH||-/-|-156|426|ZNF2|protein_coding|CODING|ENST00000340539|5|1),FRAME_SHIFT(HIGH||-/-|-169|439|ZNF2|protein…		125,32,
2	95847040	rs10578519	TGCG	T	.	.	RS=10578519;RSPOS=95847041;dbSNPBuildID=119;SSR=0;SAO=0;VP=0x05010000000100010e000200;WGT=1;VC=DIV;SLO;GNO;KGPilot123;KGPROD;OTHERKG;EFF=CODON_DELETION(MODERATE||ttgcgg/ttg|LR114L|384|ZNF2|protein_coding|CODING|ENST00000398107|4|1),CODON_DELETION(MODERATE||ttgcgg/ttg|LR118L|388|ZNF2|protein_coding|CODING|ENST00000295210|4|1),CODON_DELETION(MODERATE||ttgcgg/ttg|LR156L|426|ZNF2|protein_coding|CODIN…		125,32,
2	173600783	rs111546206	C	A	.	.	RS=111546206;RSPOS=173600783;dbSNPBuildID=132;SSR=0;SAO=0;VP=0x050000080001000002000100;WGT=1;VC=SNV;INT;OTHERKG;EFF=INTRON(MODIFIER||||1010|RAPGEF4|protein_coding|CODING|ENST00000264111|1|1),INTRON(MODIFIER||||1011|RAPGEF4|protein_coding|CODING|ENST00000397081|1|1),INTRON(MODIFIER||||943|RAPGEF4|protein_coding|CODING|ENST00000409036|1|1),INTRON(MODIFIER|||||RAPGEF4-AS1|antisense|NON_CODING|ENST0…	rs111546206,0,	67,2,
2	180835589	rs4894140	A	C,G	.	.	RS=4894140;RSPOS=180835589;dbSNPBuildID=111;SSR=0;SAO=0;VP=0x05010008000104051f000100;WGT=1;VC=SNV;SLO;INT;VLD;HD;GNO;KGPhase1;KGPilot123;KGPROD;OTHERKG;PH3;CAF=[0.002296,.,0.9977];COMMON=1;EFF=INTRON(MODIFIER||||744|CWC22|protein_coding|CODING|ENST00000404136|9|1),INTRON(MODIFIER||||744|CWC22|protein_coding|CODING|ENST00000404136|9|2),INTRON(MODIFIER||||908|CWC22|protein_coding|CODING|ENST000002…		129,
2	219692790	rs5838710	A	AG	.	.	RS=5838710;RSPOS=219692790;dbSNPBuildID=114;SSR=0;SAO=0;VP=0x05010008000100011e000200;WGT=1;VC=DIV;SLO;INT;GNO;KGPhase1;KGPilot123;KGPROD;OTHERKG;CAF=[0,1];COMMON=0;EFF=DOWNSTREAM(MODIFIER||2231||99|PRKAG3|protein_coding|CODING|ENST00000430489||1),INTRON(MODIFIER||||305|PRKAG3|protein_coding|CODING|ENST00000545803|6|1),INTRON(MODIFIER||||353|PRKAG3|protein_coding|CODING|ENST00000392098|5|1),INTRO…		117,9,
2	220250147	rs17856013	A	AA,AG	.	.	RS=17856013;RSPOS=220250147;dbSNPBuildID=123;SSR=0;SAO=0;VP=0x050200001001000002000110;WGT=1;VC=SNV;S3D;NSF;OTHERKG;NOC;EFF=DOWNSTREAM(MODIFIER||1256|||DNPEP|nonsense_mediated_decay|CODING|ENST00000519698||1),DOWNSTREAM(MODIFIER||1256|||DNPEP|nonsense_mediated_decay|CODING|ENST00000519698||2),DOWNSTREAM(MODIFIER||1261||88|DNPEP|protein_coding|CODING|ENST00000519905||1),DOWNSTREAM(MODIFIER||1261||…		163,
3	12942850	rs56387830	GC	G	.	.	RS=56387830;RSPOS=12942851;dbSNPBuildID=129;SSR=0;SAO=0;VP=0x05010008000110011e000200;WGT=1;VC=DIV;SLO;INT;GNO;KGPhase1;KGPilot123;KGPROD;OTHERKG;CAF=[0.0101,0.9899];COMMON=1;EFF=FRAME_SHIFT(HIGH||-/-|-993|1159|IQSEC1|protein_coding|CODING|ENST00000429247|14|1),INTRON(MODIFIER||||963|IQSEC1|protein_coding|CODING|ENST00000273221|13|1),UTR_3_PRIME(MODIFIER||||936|IQSEC1|protein_coding|CODING|ENST00…		81,22,
3	50251833	rs201228948	A	G	.	.	RS=201228948;RSPOS=50251833;dbSNPBuildID=137;SSR=0;SAO=0;VP=0x050000000001000002000100;WGT=1;VC=SNV;OTHERKG;EFF=INTRON(MODIFIER|||||SLC38A3|processed_transcript|NON_CODING|ENST00000414604|2|1),INTRON(MODIFIER|||||SLC38A3|processed_transcript|NON_CODING|ENST00000420502|2|1),INTRON(MODIFIER|||||SLC38A3|processed_transcript|NON_CODING|ENST00000427428|3|1),INTRON(MODIFIER|||||SLC38A3|processed_transc…	rs201228948,0,	103,29,
3	50251833	rs5848902	A	AG	.	.	RS=5848902;RSPOS=50251833;RV;dbSNPBuildID=114;SSR=0;SAO=0;VP=0x05010000000100011e000200;WGT=1;VC=DIV;SLO;GNO;KGPhase1;KGPilot123;KGPROD;OTHERKG;CAF=[0.0009183,0.9991];COMMON=0;EFF=INTRON(MODIFIER|||||SLC38A3|processed_transcript|NON_CODING|ENST00000414604|2|1),INTRON(MODIFIER|||||SLC38A3|processed_transcript|NON_CODING|ENST00000420502|2|1),INTRON(MODIFIER|||||SLC38A3|processed_transcript|NON_CODI…		103,29,
3	53324819	rs201612547	ATGGCAC	A	.	.	RS=201612547;RSPOS=53324826;dbSNPBuildID=137;SSR=0;SAO=0;VP=0x050000000001000002000200;WGT=1;VC=DIV;OTHERKG;CAF=[0.009183,0.9908];COMMON=1;EFF=CODON_CHANGE_PLUS_CODON_DELETION(MODERATE||agtgccatc/atc|SAI444I|546|DCP1A|protein_coding|CODING|ENST00000606822|7|1),CODON_CHANGE_PLUS_CODON_DELETION(MODERATE||agtgccatc/atc|SAI482I|584|DCP1A|protein_coding|CODING|ENST00000607628|8|1),DOWNSTREAM(MODIFIER|…		93,29,
3	53324819	rs66506434	ATGGCAC	A	.	.	RS=66506434;RSPOS=53324820;dbSNPBuildID=130;SSR=0;SAO=0;VP=0x05010000000100011e000200;WGT=1;VC=DIV;SLO;GNO;KGPhase1;KGPilot123;KGPROD;OTHERKG;CAF=[0.009183,0.9908];COMMON=1;EFF=CODON_CHANGE_PLUS_CODON_DELETION(MODERATE||agtgccatc/atc|SAI444I|546|DCP1A|protein_coding|CODING|ENST00000606822|7|1),CODON_CHANGE_PLUS_CODON_DELETION(MODERATE||agtgccatc/atc|SAI482I|584|DCP1A|protein_coding|CODING|ENST000…		93,29,
3	129281980	rs2713625	C	T,A	.	.	RS=2713625;RSPOS=129281980;RV;dbSNPBuildID=100;SSR=0;SAO=0;VP=0x05030000000100051e000100;WGT=1;VC=SNV;S3D;SLO;HD;GNO;KGPhase1;KGPilot123;KGPROD;OTHERKG;CAF=[0,1,.];COMMON=0;EFF=EXON(MODIFIER|||||PLXND1|nonsense_mediated_decay|CODING|ENST00000512744|3|1),EXON(MODIFIER|||||PLXND1|nonsense_mediated_decay|CODING|ENST00000512744|3|2),EXON(MODIFIER|||||PLXND1|retained_intron|CODING|ENST00000503166|3|1)…		162,
4	86101	rs200616637	G	C	.	.	RS=200616637;RSPOS=86101;dbSNPBuildID=137;SSR=0;SAO=0;VP=0x050200000001000002000100;WGT=1;VC=SNV;S3D;OTHERKG;EFF=EXON(MODIFIER|||||ZNF595|processed_transcript|CODING|ENST00000339368|4|1),EXON(MODIFIER|||||ZNF595|processed_transcript|CODING|ENST00000507368|2|1),EXON(MODIFIER|||||ZNF595|processed_transcript|CODING|ENST00000512065|3|1),INTRON(MODIFIER|||||Z95704.2|pseudogene|NON_CODING|ENST000003808…	rs200616637,0,	118,27,
4	86101	rs58319295	G	GC	.	.	RS=58319295;RSPOS=86101;dbSNPBuildID=129;SSR=0;SAO=0;VP=0x05010000000100011e000200;WGT=1;VC=DIV;SLO;GNO;KGPhase1;KGPilot123;KGPROD;OTHERKG;CAF=[0.005051,0.9949];COMMON=1;EFF=EXON(MODIFIER|||||ZNF595|processed_transcript|CODING|ENST00000339368|4|1),EXON(MODIFIER|||||ZNF595|processed_transcript|CODING|ENST00000507368|2|1),EXON(MODIFIER|||||ZNF595|processed_transcript|CODING|ENST00000512065|3|1),INT…		118,27,
4	110932389	rs11569144	G	GC	.	.	RS=11569144;RSPOS=110932393;dbSNPBuildID=120;SSR=0;SAO=0;VP=0x050000001201040102000200;WGT=1;VC=DIV;NSF;REF;VLD;GNO;OTHERKG;CAF=[0.9371,0.0629];COMMON=1;EFF=EXON(MODIFIER|||||EGF|retained_intron|CODING|ENST00000509996|7|1),EXON(MODIFIER|||||EGF|retained_intron|CODING|ENST00000537316|3|1),EXON(MODIFIER|||||EGF|retained_intron|CODING|ENST00000540840|2|1),EXON(MODIFIER|||||EGF|retained_intron|CODING…		16,2,
4	110932389	rs79786166	G	GC	.	.	RS=79786166;RSPOS=110932389;dbSNPBuildID=131;SSR=0;SAO=0;VP=0x05000000120110001e000200;WGT=1;VC=DIV;NSF;REF;KGPhase1;KGPilot123;KGPROD;OTHERKG;CAF=[0.9371,0.0629];COMMON=1;EFF=EXON(MODIFIER|||||EGF|retained_intron|CODING|ENST00000509996|7|1),EXON(MODIFIER|||||EGF|retained_intron|CODING|ENST00000537316|3|1),EXON(MODIFIER|||||EGF|retained_intron|CODING|ENST00000540840|2|1),EXON(MODIFIER|||||EGF|ret…		16,2,
4	177605081	rs5864401	CTCA	C	.	.	RS=5864401;RSPOS=177605082;dbSNPBuildID=114;SSR=0;SAO=0;VP=0x05000000000100001e000200;WGT=1;VC=DIV;KGPhase1;KGPilot123;KGPROD;OTHERKG;CAF=[0.002296,0.9977];COMMON=1;EFF=CODON_CHANGE_PLUS_CODON_DELETION(MODERATE||atgagc/agc|MS419S|420|VEGFC|protein_coding|CODING|ENST00000280193|7|1),INTRON(MODIFIER|||||RP11-313E19.2|antisense|NON_CODING|ENST00000504017|2|1),INTRON(MODIFIER|||||RP11-313E19.2|antise…		126,32,
5	77745853	rs66744502	C	CA	.	.	RS=66744502;RSPOS=77745853;dbSNPBuildID=130;SSR=0;SAO=0;VP=0x05010000000100011e000200;WGT=1;VC=DIV;SLO;GNO;KGPhase1;KGPilot123;KGPROD;OTHERKG;CAF=[0,1];COMMON=0;EFF=EXON(MODIFIER|||||SCAMP1|processed_transcript|CODING|ENST00000339292|7|1),EXON(MODIFIER|||||SCAMP1|processed_transcript|CODING|ENST00000508822|6|1),EXON(MODIFIER|||||SCAMP1|processed_transcript|CODING|ENST00000509998|6|1),FRAME_SHIFT(…		97,29,
5	132098242	rs30510	A	G,C	.	.	RS=30510;RSPOS=132098242;RV;dbSNPBuildID=76;SSR=0;SAO=0;VP=0x05030000080104051e000100;WGT=1;VC=SNV;S3D;SLO;NSM;VLD;HD;GNO;KGPhase1;KGPilot123;KGPROD;OTHERKG;CAF=[0.0004591,0.9995,.];COMMON=0;EFF=DOWNSTREAM(MODIFIER||1219||96|SEPT8|protein_coding|CODING|ENST00000414594||1),DOWNSTREAM(MODIFIER||1219||96|SEPT8|protein_coding|CODING|ENST00000414594||2),DOWNSTREAM(MODIFIER||1274||77|SEPT8|protein_codi…		163,
5	135513085	rs55765823	T	TC	.	.	RS=55765823;RSPOS=135513085;dbSNPBuildID=129;SSR=0;SAO=0;VP=0x05030000120500011e000200;WGT=1;VC=DIV;S3D;SLO;NSF;REF;ASP;GNO;KGPhase1;KGPilot123;KGPROD;OTHERKG;CAF=[0,1];COMMON=0;EFF=DOWNSTREAM(MODIFIER||11|||SMAD5|processed_transcript|CODING|ENST00000514777||1),DOWNSTREAM(MODIFIER||4568||173|SMAD5|protein_coding|CODING|ENST00000507637||1),EXON(MODIFIER|||||SMAD5|processed_transcript|CODING|ENST00…		151,
5	156721863	rs5872508	T	TC	.	.	RS=5872508;RSPOS=156721863;dbSNPBuildID=114;SSR=0;SAO=0;VP=0x05010000000100010e000200;WGT=1;VC=DIV;SLO;GNO;KGPilot123;KGPROD;OTHERKG;EFF=EXON(MODIFIER|||||CYFIP2|nonsense_mediated_decay|CODING|ENST00000517753|3|1),EXON(MODIFIER|||||CYFIP2|nonsense_mediated_decay|CODING|ENST00000519002|4|1),EXON(MODIFIER|||||CYFIP2|nonsense_mediated_decay|CODING|ENST00000519153|4|1),EXON(MODIFIER|||||CYFIP2|nonsen…		103,29,
5	176885178	rs28538572	A	C,G	.	.	RS=28538572;RSPOS=176885178;dbSNPBuildID=125;SSR=0;SAO=0;VP=0x05010000080104051e000100;WGT=1;VC=SNV;SLO;NSM;VLD;HD;GNO;KGPhase1;KGPilot123;KGPROD;OTHERKG;CAF=[0.003214,.,0.9968];COMMON=1;EFF=DOWNSTREAM(MODIFIER||120|||DBN1|retained_intron|CODING|ENST00000467054||1),DOWNSTREAM(MODIFIER||120|||DBN1|retained_intron|CODING|ENST00000467054||2),DOWNSTREAM(MODIFIER||1895||274|PRR7|protein_coding|CODING|…		161,1,
6	29911271	rs3098019	G	A,C,T	.	.	RS=3098019;RSPOS=29911271;dbSNPBuildID=103;SSR=0;SAO=0;VP=0x050260080b01170516100104;GENEINFO=HLA-A:3105;WGT=1;VC=SNV;PM;S3D;NSM;REF;SYN;INT;VLD;G5A;G5;HD;GNO;KGPhase1;KGPROD;OTHERKG;LSD;NOV;CAF=[0.8081,.,0.1919,.];COMMON=1;EFF=EXON(MODIFIER|||||HLA-A|retained_intron|CODING|ENST00000461903|2|1),EXON(MODIFIER|||||HLA-A|retained_intron|CODING|ENST00000461903|2|2),EXON(MODIFIER|||||HLA-A|retained_in…		21,
6	76570815	rs138200430	ATG	A	.	.	RS=138200430;RSPOS=76570816;dbSNPBuildID=134;SSR=0;SAO=0;VP=0x05000008000110001e000200;WGT=1;VC=DIV;INT;KGPhase1;KGPilot123;KGPROD;OTHERKG;CAF=[0.9481,0.05188];COMMON=1;EFF=DOWNSTREAM(MODIFIER||4140|||RNA5SP209|rRNA|NON_CODING|ENST00000411237||1),INTRON(MODIFIER||||1253|MYO6|protein_coding|CODING|ENST00000369975|14|1),INTRON(MODIFIER||||1262|MYO6|protein_coding|CODING|ENST00000369985|15|1),INTRON…		10,6,
7	4841470	rs414035	T	C	.	.	RS=414035;RSPOS=4841470;RV;dbSNPBuildID=80;SSR=0;SAO=0;VP=0x050100000a0100051e000100;WGT=1;VC=SNV;SLO;NSM;REF;HD;GNO;KGPhase1;KGPilot123;KGPROD;OTHERKG;CAF=[0.003673,0.9963];COMMON=1;EFF=DOWNSTREAM(MODIFIER||3406|||RADIL|retained_intron|CODING|ENST00000469399||1),EXON(MODIFIER|||||RADIL|retained_intron|CODING|ENST00000472999|2|1),EXON(MODIFIER|||||RADIL|retained_intron|CODING|ENST00000473130|8|1)…	rs414035,0.005917,	151,2,
7	75914934	rs75544239	G	GC	.	.	RS=75544239;RSPOS=75914934;dbSNPBuildID=131;SSR=0;SAO=0;VP=0x05000000000100001e000200;WGT=1;VC=DIV;KGPhase1;KGPilot123;KGPROD;OTHERKG;CAF=[0.0009183,0.9991];COMMON=1;EFF=DOWNSTREAM(MODIFIER||4131|||SRRM3|processed_transcript|CODING|ENST00000479284||1),FRAME_SHIFT(HIGH||-/C|-159?|233|SRRM3|protein_coding|CODING|ENST00000413003|4|1|WARNING_TRANSCRIPT_NO_START_CODON),FRAME_SHIFT(HIGH||-/C|-579?|597|…		100,27,
7	101200669	rs200075468	A	G	.	.	RS=200075468;RSPOS=101200669;RV;dbSNPBuildID=137;SSR=0;SAO=0;VP=0x050000000a01000402000100;WGT=1;VC=SNV;NSM;REF;HD;OTHERKG;EFF=EXON(MODIFIER|||||COL26A1|polymorphic_pseudogene|CODING|ENST00000397927|13|1),EXON(MODIFIER|||||COL26A1|polymorphic_pseudogene|CODING|ENST00000528707|13|1),EXON(MODIFIER|||||COL26A1|retained_intron|CODING|ENST00000473628|3|1),NON_SYNONYMOUS_CODING(MODERATE|MISSENSE|gAg/gG…	rs200075468,0,	102,29,
7	101200669	rs36008849	A	AG	.	.	RS=36008849;RSPOS=101200669;dbSNPBuildID=126;SSR=0;SAO=0;VP=0x05010000120100011e000200;WGT=1;VC=DIV;SLO;NSF;REF;GNO;KGPhase1;KGPilot123;KGPROD;OTHERKG;CAF=[0.001377,0.9986];COMMON=1;EFF=EXON(MODIFIER|||||COL26A1|polymorphic_pseudogene|CODING|ENST00000397927|13|1),EXON(MODIFIER|||||COL26A1|polymorphic_pseudogene|CODING|ENST00000528707|13|1),EXON(MODIFIER|||||COL26A1|retained_intron|CODING|ENST0000…		102,29,
7	142224003	rs201978710	C	A,T	.	.	RS=201978710;RSPOS=142224003;dbSNPBuildID=137;SSR=0;SAO=0;VP=0x050000000001000402000100;WGT=1;VC=SNV;HD;OTHERKG;EFF=NON_SYNONYMOUS_CODING(MODERATE|MISSENSE|cGg/cAg|R55Q|114|TRBV11-1|TR_V_gene|CODING|ENST00000390367|2|2|WARNING_TRANSCRIPT_INCOMPLETE),NON_SYNONYMOUS_CODING(MODERATE|MISSENSE|cGg/cTg|R55L|114|TRBV11-1|TR_V_gene|CODING|ENST00000390367|2|1|WARNING_TRANSCRIPT_INCOMPLETE)		18,
7	149426305	rs11424737	G	GC	.	.	RS=11424737;RSPOS=149426305;dbSNPBuildID=120;SSR=0;SAO=0;VP=0x05010000120100011e000200;WGT=1;VC=DIV;SLO;NSF;REF;GNO;KGPhase1;KGPilot123;KGPROD;OTHERKG;CAF=[0.0004591,0.9995];COMMON=0;EFF=DOWNSTREAM(MODIFIER||3774|||KRBA1|retained_intron|CODING|ENST00000496080||1),EXON(MODIFIER|||||KRBA1|processed_transcript|CODING|ENST00000466546|13|1),EXON(MODIFIER|||||KRBA1|processed_transcript|CODING|ENST00000…		99,26,
7	150713902	rs76257575	G	C	.	.	RS=76257575;RSPOS=150713902;dbSNPBuildID=131;SSR=0;SAO=0;VP=0x050000000a01000002000100;WGT=1;VC=SNV;NSM;REF;OTHERKG;EFF=DOWNSTREAM(MODIFIER||2226||1203|NOS3|protein_coding|CODING|ENST00000297494||1),DOWNSTREAM(MODIFIER||2340||997|NOS3|protein_coding|CODING|ENST00000461406||1),DOWNSTREAM(MODIFIER||2525|||NOS3|processed_transcript|CODING|ENST00000477227||1),DOWNSTREAM(MODIFIER||3022|||ATG9B|process…	rs76257575,0,	126,31,
7	150713902	rs11393607	G	GC	.	.	RS=11393607;RSPOS=150713902;dbSNPBuildID=120;SSR=0;SAO=0;VP=0x05010000120100011e000200;WGT=1;VC=DIV;SLO;NSF;REF;GNO;KGPhase1;KGPilot123;KGPROD;OTHERKG;CAF=[0,1];COMMON=0;EFF=DOWNSTREAM(MODIFIER||2227||1203|NOS3|protein_coding|CODING|ENST00000297494||1),DOWNSTREAM(MODIFIER||2341||997|NOS3|protein_coding|CODING|ENST00000461406||1),DOWNSTREAM(MODIFIER||2526|||NOS3|processed_transcript|CODING|ENST000…		126,31,
7	150713902	rs77573754	G	GC	.	.	RS=77573754;RSPOS=150713903;dbSNPBuildID=131;SSR=0;SAO=0;VP=0x050000001201000002000200;WGT=1;VC=DIV;NSF;REF;OTHERKG;CAF=[0,1];COMMON=0;EFF=DOWNSTREAM(MODIFIER||2227||1203|NOS3|protein_coding|CODING|ENST00000297494||1),DOWNSTREAM(MODIFIER||2341||997|NOS3|protein_coding|CODING|ENST00000461406||1),DOWNSTREAM(MODIFIER||2526|||NOS3|processed_transcript|CODING|ENST00000477227||1),DOWNSTREAM(MODIFIER||3…		126,31,
8	22079355	rs4872422	A	C,G	.	.	RS=4872422;RSPOS=22079355;dbSNPBuildID=111;SSR=0;SAO=0;VP=0x05010000080104051f000100;WGT=1;VC=SNV;SLO;NSM;VLD;HD;GNO;KGPhase1;KGPilot123;KGPROD;OTHERKG;PH3;CAF=[0.001837,.,0.9982];COMMON=1;EFF=DOWNSTREAM(MODIFIER||1891|||PHYHIP|retained_intron|CODING|ENST00000522869||1),DOWNSTREAM(MODIFIER||1891|||PHYHIP|retained_intron|CODING|ENST00000522869||2),DOWNSTREAM(MODIFIER||2450|||PHYHIP|retained_intron…		141,
8	38827185	rs5891050	GC	G	.	.	RS=5891050;RSPOS=38827186;dbSNPBuildID=114;SSR=0;SAO=0;VP=0x05010000120100011e000200;WGT=1;VC=DIV;SLO;NSF;REF;GNO;KGPhase1;KGPilot123;KGPROD;OTHERKG;CAF=[0.008264,0.9917];COMMON=1;EFF=DOWNSTREAM(MODIFIER||693|||CTD-2544N14.3|antisense|NON_CODING|ENST00000520863||1),EXON(MODIFIER|||||PLEKHA2|processed_transcript|CODING|ENST00000388745|12|1),EXON(MODIFIER|||||PLEKHA2|processed_transcript|CODING|ENS…		102,29,
8	48805816	rs370106149	A	G	.	.	RS=370106149;RSPOS=48805816;dbSNPBuildID=138;SSR=0;SAO=0;VP=0x050000000a01000002000100;WGT=1;VC=SNV;NSM;REF;OTHERKG;EFF=DOWNSTREAM(MODIFIER||3125|||AC103686.1|miRNA|NON_CODING|ENST00000390136||1),EXON(MODIFIER|||||PRKDC|processed_transcript|CODING|ENST00000518216|31|1),EXON(MODIFIER|||||PRKDC|processed_transcript|CODING|ENST00000523565|31|1),INTRON(MODIFIER||||4096|PRKDC|protein_coding|CODING|ENS…		98,29,
8	48805816	rs11411516	A	AG	.	.	RS=11411516;RSPOS=48805816;dbSNPBuildID=120;SSR=0;SAO=0;VP=0x05010000120100011e000200;WGT=1;VC=DIV;SLO;NSF;REF;GNO;KGPhase1;KGPilot123;KGPROD;OTHERKG;CAF=[0,1];COMMON=0;EFF=DOWNSTREAM(MODIFIER||3126|||AC103686.1|miRNA|NON_CODING|ENST00000390136||1),EXON(MODIFIER|||||PRKDC|processed_transcript|CODING|ENST00000518216|31|1),EXON(MODIFIER|||||PRKDC|processed_transcript|CODING|ENST00000523565|31|1),FR…		98,29,
8	63978658	rs5891887	TA	T	.	.	RS=5891887;RSPOS=63978659;dbSNPBuildID=114;SSR=0;SAO=0;VP=0x05010008000104010e000200;WGT=1;VC=DIV;SLO;INT;VLD;GNO;KGPilot123;KGPROD;OTHERKG;EFF=INTRON(MODIFIER||||278|TTPA|protein_coding|CODING|ENST00000260116|2|1),INTRON(MODIFIER|||||TTPA|processed_transcript|CODING|ENST00000521138|1|1),SPLICE_SITE_ACCEPTOR(HIGH||||278|TTPA|protein_coding|CODING|ENST00000260116|3|1)		111,4,32,
8	64098729	rs58419856	A	AG	.	.	RS=58419856;RSPOS=64098729;dbSNPBuildID=129;SSR=0;SAO=0;VP=0x05010008120500011e000200;WGT=1;VC=DIV;SLO;NSF;REF;INT;ASP;GNO;KGPhase1;KGPilot123;KGPROD;OTHERKG;CAF=[0.004132,0.9959];COMMON=1;EFF=EXON(MODIFIER|||||YTHDF3|processed_transcript|CODING|ENST00000517303|5|1),EXON(MODIFIER|||||YTHDF3|processed_transcript|CODING|ENST00000517375|5|1),EXON(MODIFIER|||||YTHDF3|processed_transcript|CODING|ENST0…		126,
8	64098729	rs72538982	A	AG	.	.	RS=72538982;RSPOS=64098729;dbSNPBuildID=130;SSR=0;SAO=0;VP=0x05000008120100000e000200;WGT=1;VC=DIV;NSF;REF;INT;KGPilot123;KGPROD;OTHERKG;CAF=[0.004132,0.9959];COMMON=1;EFF=EXON(MODIFIER|||||YTHDF3|processed_transcript|CODING|ENST00000517303|5|1),EXON(MODIFIER|||||YTHDF3|processed_transcript|CODING|ENST00000517375|5|1),EXON(MODIFIER|||||YTHDF3|processed_transcript|CODING|ENST00000518438|3|1),EXON(…		126,
8	86126827	rs112611553	C	CAACATT	.	.	RS=112611553;RSPOS=86126827;dbSNPBuildID=132;SSR=0;SAO=0;VP=0x05010000000100010e000200;WGT=1;VC=DIV;SLO;GNO;KGPilot123;KGPROD;OTHERKG;EFF=CODON_CHANGE_PLUS_CODON_INSERTION(MODERATE||gtt/gtAATGTTt|V49VMF|59|C8orf59|protein_coding|CODING|ENST00000431163|3|1),CODON_CHANGE_PLUS_CODON_INSERTION(MODERATE||gtt/gtAATGTTt|V49VMF|59|C8orf59|protein_coding|CODING|ENST00000518562|4|1),CODON_CHANGE_PLUS_CODON…		92,29,4,
8	120220775	rs71302978	CG	C	.	.	RS=71302978;RSPOS=120220776;dbSNPBuildID=130;SSR=0;SAO=0;VP=0x05010000120100011e000200;WGT=1;VC=DIV;SLO;NSF;REF;GNO;KGPhase1;KGPilot123;KGPROD;OTHERKG;CAF=[0.005969,0.994];COMMON=1;EFF=EXON(MODIFIER|||||MAL2|processed_transcript|CODING|ENST00000521748|1|1),FRAME_SHIFT(HIGH||-/-|-22|176|MAL2|protein_coding|CODING|ENST00000276681|1|1),INTRON(MODIFIER|||||MAL2|processed_transcript|CODING|ENST0000052…		69,2,
8	144811338	rs9969600	C	A,G	.	.	RS=9969600;RSPOS=144811338;dbSNPBuildID=119;SSR=0;SAO=0;VP=0x05010000010100051e000100;WGT=1;VC=SNV;SLO;SYN;HD;GNO;KGPhase1;KGPilot123;KGPROD;OTHERKG;CAF=[0.0004591,.,0.9995];COMMON=0;EFF=DOWNSTREAM(MODIFIER||3915|||MIR4664|miRNA|NON_CODING|ENST00000583819||1),DOWNSTREAM(MODIFIER||3915|||MIR4664|miRNA|NON_CODING|ENST00000583819||2),NON_SYNONYMOUS_CODING(MODERATE|MISSENSE|caG/caC|Q201H|1179|FAM83H|…		162,
8	145106938	rs60949781	GCC	G	.	.	RS=60949781;RSPOS=145106939;dbSNPBuildID=129;SSR=0;SAO=0;VP=0x05010000000100011e000200;WGT=1;VC=DIV;SLO;GNO;KGPhase1;KGPilot123;KGPROD;OTHERKG;CAF=[0.01148,0.9885];COMMON=1;EFF=DOWNSTREAM(MODIFIER||1177|||OPLAH|retained_intron|CODING|ENST00000531027||1),DOWNSTREAM(MODIFIER||516|||CTD-3065J16.6|antisense|NON_CODING|ENST00000528912||1),DOWNSTREAM(MODIFIER||734|||OPLAH|retained_intron|CODING|ENST000…		87,26,1,
8	146033347	rs2976653	T	C	.	.	RS=2976653;RSPOS=146033347;RV;dbSNPBuildID=101;SSR=0;SAO=0;VP=0x050100080a0100011e000100;WGT=1;VC=SNV;SLO;NSM;REF;INT;GNO;KGPhase1;KGPilot123;KGPROD;OTHERKG;CAF=[0.002296,0.9977];COMMON=1;EFF=DOWNSTREAM(MODIFIER||635||129|ZNF517|protein_coding|CODING|ENST00000528012||1),EXON(MODIFIER|||||ZNF517|nonsense_mediated_decay|CODING|ENST00000533965|5|1),EXON(MODIFIER|||||ZNF517|retained_intron|CODING|ENS…	rs2976653,0.005917,	151,
9	33385690	rs139024279	G	C,T	.	.	RS=139024279;RSPOS=33385690;dbSNPBuildID=134;SSR=0;SAO=0;VP=0x050200000a01050002000100;WGT=1;VC=SNV;S3D;NSM;REF;VLD;G5;OTHERKG;EFF=NON_SYNONYMOUS_CODING(MODERATE|MISSENSE|Cgc/Agc|R102S|141|AQP7|protein_coding|CODING|ENST00000447660|3|2|WARNING_TRANSCRIPT_NO_START_CODON),NON_SYNONYMOUS_CODING(MODERATE|MISSENSE|Cgc/Agc|R142S|165|AQP7|protein_coding|CODING|ENST00000537089|6|2),NON_SYNONYMOUS_CODING(…		21,
10	13166076	rs523747	A	C,G	.	.	RS=523747;RSPOS=13166076;dbSNPBuildID=83;SSR=0;SAO=0;VP=0x05030000080105051f000101;WGT=1;VC=SNV;S3D;SLO;NSM;VLD;G5;HD;GNO;KGPhase1;KGPilot123;KGPROD;OTHERKG;PH3;CAF=[0.008724,.,0.9913];COMMON=1;EFF=DOWNSTREAM(MODIFIER||878||125|OPTN|protein_coding|CODING|ENST00000424614||1),DOWNSTREAM(MODIFIER||878||125|OPTN|protein_coding|CODING|ENST00000424614||2),NON_SYNONYMOUS_CODING(MODERATE|MISSENSE|Aaa/Caa…		161,
10	27687534	rs144226969	C	CT	.	.	RS=144226969;RSPOS=27687534;dbSNPBuildID=134;SSR=0;SAO=0;VP=0x05000000120110001e000200;WGT=1;VC=DIV;NSF;REF;KGPhase1;KGPilot123;KGPROD;OTHERKG;CAF=[0.9141,0.08586];COMMON=1;EFF=FRAME_SHIFT(HIGH||-/A|-664?|767|PTCHD3|protein_coding|CODING|ENST00000438700|4|1)		10,7,
10	27687534	rs33998137	C	CT	.	.	RS=33998137;RSPOS=27687540;dbSNPBuildID=126;SSR=0;SAO=0;VP=0x050000001201000002000200;WGT=1;VC=DIV;NSF;REF;OTHERKG;CAF=[0.9141,0.08586];COMMON=1;EFF=FRAME_SHIFT(HIGH||-/A|-664?|767|PTCHD3|protein_coding|CODING|ENST00000438700|4|1)		10,7,
10	27687534	rs376587147	CTT	C,CT	.	.	RS=376587147;RSPOS=27687535;dbSNPBuildID=138;SSR=0;SAO=0;VP=0x050000001001000002000210;WGT=1;VC=DIV;NSF;OTHERKG;NOC;EFF=FRAME_SHIFT(HIGH||-/-|-664|767|PTCHD3|protein_coding|CODING|ENST00000438700|4|1),FRAME_SHIFT(HIGH||-/-|-664|767|PTCHD3|protein_coding|CODING|ENST00000438700|4|2)		10,7,
10	27822656	rs142609338	T	TA	.	.	RS=142609338;RSPOS=27822656;dbSNPBuildID=134;SSR=0;SAO=0;VP=0x05000008000110001e000200;WGT=1;VC=DIV;INT;KGPhase1;KGPilot123;KGPROD;OTHERKG;CAF=[0.9027,0.09734];COMMON=1;EFF=INTRON(MODIFIER||||142|RAB18|protein_coding|CODING|ENST00000535776|3|1),INTRON(MODIFIER||||161|RAB18|protein_coding|CODING|ENST00000375802|2|1),INTRON(MODIFIER||||206|RAB18|protein_coding|CODING|ENST00000356940|4|1),INTRON(MOD…		13,8,
10	97920099	rs67530050	T	TC	.	.	RS=67530050;RSPOS=97920099;dbSNPBuildID=130;SSR=0;SAO=0;VP=0x05010000000100011e000200;WGT=1;VC=DIV;SLO;GNO;KGPhase1;KGPilot123;KGPROD;OTHERKG;CAF=[0.002296,0.9977];COMMON=1;EFF=DOWNSTREAM(MODIFIER||3006|||ZNF518A|processed_transcript|NON_CODING|ENST00000478086||1),DOWNSTREAM(MODIFIER||4324|||ZNF518A|processed_transcript|NON_CODING|ENST00000488700||1),EXON(MODIFIER|||||ZNF518A|processed_transcript…		96,29,
10	112572458	rs1417635	G	T,C	.	.	RS=1417635;RSPOS=112572458;RV;dbSNPBuildID=88;SSR=0;SAO=0;VP=0x050100000a0104051f000100;WGT=1;VC=SNV;SLO;NSM;REF;VLD;HD;GNO;KGPhase1;KGPilot123;KGPROD;OTHERKG;PH3;CAF=[0.0009183,.,0.9991];COMMON=0;EFF=NON_SYNONYMOUS_CODING(MODERATE|MISSENSE|tGg/tCg|W768S|1227|RBM20|protein_coding|CODING|ENST00000369519|9|2),NON_SYNONYMOUS_CODING(MODERATE|MISSENSE|tGg/tTg|W768L|1227|RBM20|protein_coding|CODING|ENS…		128,
10	118383463	rs56189579	A	AG	.	.	RS=56189579;RSPOS=118383463;dbSNPBuildID=129;SSR=0;SAO=0;VP=0x05010000000100011e000200;WGT=1;VC=DIV;SLO;GNO;KGPhase1;KGPilot123;KGPROD;OTHERKG;CAF=[0.0009183,0.9991];COMMON=0;EFF=EXON(MODIFIER|||||PNLIPRP2|polymorphic_pseudogene|CODING|ENST00000433618|2|1),EXON(MODIFIER|||||PNLIPRP2|processed_transcript|CODING|ENST00000298771|3|1),EXON(MODIFIER|||||PNLIPRP2|processed_transcript|CODING|ENST0000042…		96,29,
10	135233541	rs2255246	A	G,C	.	.	RS=2255246;RSPOS=135233541;RV;dbSNPBuildID=100;SSR=0;SAO=0;VP=0x050100000a0104051e000100;WGT=1;VC=SNV;SLO;NSM;REF;VLD;HD;GNO;KGPhase1;KGPilot123;KGPROD;OTHERKG;CAF=[0.003673,0.9963,.];COMMON=1;EFF=DOWNSTREAM(MODIFIER||629||151|SPRN|protein_coding|CODING|ENST00000414069||1),DOWNSTREAM(MODIFIER||629||151|SPRN|protein_coding|CODING|ENST00000414069||2),DOWNSTREAM(MODIFIER||630||151|SPRN|protein_codin…		161,1,
11	14101493	rs5789820	G	GC	.	.	RS=5789820;RSPOS=14101493;dbSNPBuildID=114;SSR=0;SAO=0;VP=0x05010000000100011e000200;WGT=1;VC=DIV;SLO;GNO;KGPhase1;KGPilot123;KGPROD;OTHERKG;CAF=[0,1];COMMON=0;EFF=EXON(MODIFIER|||||SPON1|processed_transcript|NON_CODING|ENST00000533633|5|1),INTRON(MODIFIER|||||SPON1|processed_transcript|NON_CODING|ENST00000310358|5|1),SPLICE_SITE_ACCEPTOR(HIGH|||||SPON1|processed_transcript|NON_CODING|ENST0000031…		95,29,
11	46342081	rs67946579	TG	T	.	.	RS=67946579;RSPOS=46342082;RV;dbSNPBuildID=130;SSR=0;SAO=0;VP=0x05010000000100011e000200;WGT=1;VC=DIV;SLO;GNO;KGPhase1;KGPilot123;KGPROD;OTHERKG;CAF=[0.00551,0.9945];COMMON=1;EFF=DOWNSTREAM(MODIFIER||232|||CREB3L1|processed_transcript|CODING|ENST00000534616||1),INTRON(MODIFIER||||519|CREB3L1|protein_coding|CODING|ENST00000288400|11|1),INTRON(MODIFIER||||519|CREB3L1|protein_coding|CODING|ENST00000…		102,25,
11	46342259	rs79068197	A	AG	.	.	RS=79068197;RSPOS=46342259;dbSNPBuildID=131;SSR=0;SAO=0;VP=0x05010000000100010e000200;WGT=1;VC=DIV;SLO;GNO;KGPilot123;KGPROD;OTHERKG;EFF=DOWNSTREAM(MODIFIER||410|||CREB3L1|processed_transcript|CODING|ENST00000534616||1),EXON(MODIFIER|||||CREB3L1|retained_intron|CODING|ENST00000530244|4|1),FRAME_SHIFT(HIGH||-/G|-508?|519|CREB3L1|protein_coding|CODING|ENST00000529193|12|1),INTRON(MODIFIER||||519|CR…		100,29,
11	55595116	rs75822385	G	A,C	.	.	RS=75822385;RSPOS=55595116;dbSNPBuildID=131;SSR=0;SAO=0;VP=0x050100000a01050116000100;WGT=1;VC=SNV;SLO;NSM;REF;VLD;G5;GNO;KGPhase1;KGPROD;OTHERKG;CAF=[0.994,0.005969,.];COMMON=1;EFF=NON_SYNONYMOUS_CODING(MODERATE|MISSENSE|cGt/cAt|R141H|311|OR5L2|protein_coding|CODING|ENST00000378397|1|1),NON_SYNONYMOUS_CODING(MODERATE|MISSENSE|cGt/cCt|R141P|311|OR5L2|protein_coding|CODING|ENST00000378397|1|2)		5,20,
11	56143784	rs76325618	C	A,T	.	.	RS=76325618;RSPOS=56143784;dbSNPBuildID=131;SSR=0;SAO=0;VP=0x050200000a01100116000100;WGT=1;VC=SNV;S3D;NSM;REF;GNO;KGPhase1;KGPROD;OTHERKG;CAF=[0.9853,.,0.01469];COMMON=1;EFF=NON_SYNONYMOUS_CODING(MODERATE|MISSENSE|Cat/Aat|H229N|309|OR8U1|protein_coding|CODING|ENST00000302270|1|1),NON_SYNONYMOUS_CODING(MODERATE|MISSENSE|Cat/Tat|H229Y|309|OR8U1|protein_coding|CODING|ENST00000302270|1|2)		22,
11	64677293	rs656195	G	T,C	.	.	RS=656195;RSPOS=64677293;RV;dbSNPBuildID=83;SSR=0;SAO=0;VP=0x050100000a0104011e000100;WGT=1;VC=SNV;SLO;NSM;REF;VLD;GNO;KGPhase1;KGPilot123;KGPROD;OTHERKG;CAF=[0.0004591,.,0.9995];COMMON=0;EFF=DOWNSTREAM(MODIFIER||2790|||ATG2A|retained_intron|CODING|ENST00000461701||1),DOWNSTREAM(MODIFIER||2790|||ATG2A|retained_intron|CODING|ENST00000461701||2),DOWNSTREAM(MODIFIER||4375|||ATG2A|retained_intron|COD…		160,
11	67258391	rs4930199	A	C,G	.	.	RS=4930199;RSPOS=67258391;dbSNPBuildID=111;SSR=0;SAO=0;VP=0x050300000a0104051e000100;WGT=1;VC=SNV;S3D;SLO;NSM;REF;VLD;HD;GNO;KGPhase1;KGPilot123;KGPROD;OTHERKG;CAF=[0,.,1];COMMON=0;EFF=DOWNSTREAM(MODIFIER||1242|||AIP|retained_intron|CODING|ENST00000529797||1),DOWNSTREAM(MODIFIER||1242|||AIP|retained_intron|CODING|ENST00000529797||2),DOWNSTREAM(MODIFIER||2524|||PITPNM1|processed_transcript|CODING|…		159,
11	67431974	rs77341916	C	T	.	.	RS=77341916;RSPOS=67431974;dbSNPBuildID=131;SSR=0;SAO=0;VP=0x050200000a01140416000100;WGT=1;VC=SNV;S3D;NSM;REF;VLD;HD;KGPhase1;KGPROD;OTHERKG;CAF=[0.9752,0.02479];COMMON=1;EFF=DOWNSTREAM(MODIFIER||1045||146|ALDH3B2|protein_coding|CODING|ENST00000525827||1),DOWNSTREAM(MODIFIER||1654||93|ALDH3B2|protein_coding|CODING|ENST00000528756||1),DOWNSTREAM(MODIFIER||2071|||ALDH3B2|processed_transcript|CODIN…	rs77341916,0.007456,	15,
11	67765163	rs5792426	A	AG	.	.	RS=5792426;RSPOS=67765163;dbSNPBuildID=114;SSR=0;SAO=0;VP=0x05000000120100000e000200;WGT=1;VC=DIV;NSF;REF;KGPilot123;KGPROD;OTHERKG;EFF=DOWNSTREAM(MODIFIER||1482|||UNC93B1|retained_intron|CODING|ENST00000528096||1),DOWNSTREAM(MODIFIER||1622|||UNC93B1|retained_intron|CODING|ENST00000530138||1),DOWNSTREAM(MODIFIER||1825|||UNC93B1|nonsense_mediated_decay|CODING|ENST00000531152||1),DOWNSTREAM(MODIFIE…		100,29,
11	67786064	rs199923261	A	C	.	.	RS=199923261;RSPOS=67786064;dbSNPBuildID=137;SSR=0;SAO=0;VP=0x050200080a01000002000100;WGT=1;VC=SNV;S3D;NSM;REF;INT;OTHERKG;EFF=EXON(MODIFIER|||||ALDH3B1|processed_transcript|CODING|ENST00000433100|3|1),EXON(MODIFIER|||||ALDH3B1|processed_transcript|CODING|ENST00000434449|3|1),EXON(MODIFIER|||||ALDH3B1|processed_transcript|CODING|ENST00000525518|3|1),EXON(MODIFIER|||||ALDH3B1|processed_transcript…	rs199923261,0,	99,15,
11	67786064	rs11433668	A	AC	.	.	RS=11433668;RSPOS=67786064;dbSNPBuildID=120;SSR=0;SAO=0;VP=0x05030008120100011e000200;WGT=1;VC=DIV;S3D;SLO;NSF;REF;INT;GNO;KGPhase1;KGPilot123;KGPROD;OTHERKG;CAF=[0,1];COMMON=0;EFF=EXON(MODIFIER|||||ALDH3B1|processed_transcript|CODING|ENST00000433100|3|1),EXON(MODIFIER|||||ALDH3B1|processed_transcript|CODING|ENST00000434449|3|1),EXON(MODIFIER|||||ALDH3B1|processed_transcript|CODING|ENST0000052551…		99,15,
11	67789293	rs58160034	G	GC	.	.	RS=58160034;RSPOS=67789293;dbSNPBuildID=129;SSR=0;SAO=0;VP=0x05030000120500011e000200;WGT=1;VC=DIV;S3D;SLO;NSF;REF;ASP;GNO;KGPhase1;KGPilot123;KGPROD;OTHERKG;CAF=[0.0004591,0.9995];COMMON=0;EFF=DOWNSTREAM(MODIFIER||2983|||RP5-901A4.1|antisense|NON_CODING|ENST00000532296||1),DOWNSTREAM(MODIFIER||303|||ALDH3B1|processed_transcript|CODING|ENST00000525518||1),EXON(MODIFIER|||||ALDH3B1|processed_trans…		121,29,
11	67795378	rs11436139	G	GC	.	.	RS=11436139;RSPOS=67795378;dbSNPBuildID=120;SSR=0;SAO=0;VP=0x05000000120100001e000200;WGT=1;VC=DIV;NSF;REF;KGPhase1;KGPilot123;KGPROD;OTHERKG;CAF=[0,1];COMMON=0;EFF=DOWNSTREAM(MODIFIER||3296|||ALDH3B1|processed_transcript|CODING|ENST00000527514||1),EXON(MODIFIER|||||ALDH3B1|processed_transcript|CODING|ENST00000433100|10|1),EXON(MODIFIER|||||ALDH3B1|processed_transcript|CODING|ENST00000434449|10|1…		99,19,
11	67795378	rs58238184	G	GC	.	.	RS=58238184;RSPOS=67795379;dbSNPBuildID=129;SSR=0;SAO=0;VP=0x050100001201000102000200;WGT=1;VC=DIV;SLO;NSF;REF;GNO;OTHERKG;CAF=[0,1];COMMON=0;EFF=DOWNSTREAM(MODIFIER||3296|||ALDH3B1|processed_transcript|CODING|ENST00000527514||1),EXON(MODIFIER|||||ALDH3B1|processed_transcript|CODING|ENST00000433100|10|1),EXON(MODIFIER|||||ALDH3B1|processed_transcript|CODING|ENST00000434449|10|1),EXON(MODIFIER||||…		99,19,
11	76751603	rs11292200	CT	C	.	.	RS=11292200;RSPOS=76751604;dbSNPBuildID=120;SSR=0;SAO=0;VP=0x05010000000100011e000200;WGT=1;VC=DIV;SLO;GNO;KGPhase1;KGPilot123;KGPROD;OTHERKG;CAF=[0.001837,0.9982];COMMON=1;EFF=DOWNSTREAM(MODIFIER||645||120|B3GNT6|protein_coding|CODING|ENST00000528622||1),FRAME_SHIFT(HIGH||-/-|-215|263|B3GNT6|protein_coding|CODING|ENST00000421061|6|1),FRAME_SHIFT(HIGH||-/-|-336|384|B3GNT6|protein_coding|CODING|EN…		79,9,
11	93129483	rs12288277	G	A,C	.	.	RS=12288277;RSPOS=93129483;dbSNPBuildID=120;SSR=0;SAO=0;VP=0x050300000a0117051f000101;WGT=1;VC=SNV;S3D;SLO;NSM;REF;VLD;G5A;G5;HD;GNO;KGPhase1;KGPilot123;KGPROD;OTHERKG;PH3;CAF=[0.7906,.,0.2094];COMMON=1;EFF=EXON(MODIFIER|||||CCDC67|nonsense_mediated_decay|CODING|ENST00000531448|11|1),EXON(MODIFIER|||||CCDC67|nonsense_mediated_decay|CODING|ENST00000531448|11|2),NON_SYNONYMOUS_CODING(MODERATE|MISSE…		67,
11	94699507	rs200166995	A	T	.	.	RS=200166995;RSPOS=94699507;dbSNPBuildID=137;SSR=0;SAO=0;VP=0x050000000001000002000100;WGT=1;VC=SNV;OTHERKG;EFF=DOWNSTREAM(MODIFIER||4147|||CWC15|retained_intron|CODING|ENST00000539856||1),DOWNSTREAM(MODIFIER||4411|||CWC15|retained_intron|CODING|ENST00000542907||1),DOWNSTREAM(MODIFIER||4621|||CWC15|retained_intron|CODING|ENST00000542165||1),EXON(MODIFIER|||||CWC15|processed_transcript|CODING|ENST…	rs200166995,0,	99,29,
11	94699507	rs34805065	A	AT	.	.	RS=34805065;RSPOS=94699507;dbSNPBuildID=126;SSR=0;SAO=0;VP=0x05010000000100011e000200;WGT=1;VC=DIV;SLO;GNO;KGPhase1;KGPilot123;KGPROD;OTHERKG;CAF=[0,1];COMMON=0;EFF=DOWNSTREAM(MODIFIER||4146|||CWC15|retained_intron|CODING|ENST00000539856||1),DOWNSTREAM(MODIFIER||4410|||CWC15|retained_intron|CODING|ENST00000542907||1),DOWNSTREAM(MODIFIER||4620|||CWC15|retained_intron|CODING|ENST00000542165||1),EXO…		99,29,
11	111853106	rs371511377	G	C	.	.	RS=371511377;RSPOS=111853106;dbSNPBuildID=138;SSR=0;SAO=0;VP=0x050000000a01000002000100;WGT=1;VC=SNV;NSM;REF;OTHERKG;EFF=EXON(MODIFIER|||||DIXDC1|processed_transcript|CODING|ENST00000389821|7|1),EXON(MODIFIER|||||DIXDC1|processed_transcript|CODING|ENST00000524385|3|1),EXON(MODIFIER|||||DIXDC1|processed_transcript|CODING|ENST00000530411|3|1),EXON(MODIFIER|||||DIXDC1|retained_intron|CODING|ENST0000…		97,29,
11	111853106	rs11455434	G	GC	.	.	RS=11455434;RSPOS=111853106;dbSNPBuildID=120;SSR=0;SAO=0;VP=0x05010000120100010e000200;WGT=1;VC=DIV;SLO;NSF;REF;GNO;KGPilot123;KGPROD;OTHERKG;EFF=EXON(MODIFIER|||||DIXDC1|processed_transcript|CODING|ENST00000389821|7|1),EXON(MODIFIER|||||DIXDC1|processed_transcript|CODING|ENST00000524385|3|1),EXON(MODIFIER|||||DIXDC1|processed_transcript|CODING|ENST00000530411|3|1),EXON(MODIFIER|||||DIXDC1|retain…		97,29,
11	118939939	rs199535207	T	C	.	.	RS=199535207;RSPOS=118939939;dbSNPBuildID=137;SSR=0;SAO=0;VP=0x050000000a01000402000100;WGT=1;VC=SNV;NSM;REF;HD;OTHERKG;EFF=EXON(MODIFIER|||||VPS11|processed_transcript|CODING|ENST00000527798|2|1),EXON(MODIFIER|||||VPS11|processed_transcript|CODING|ENST00000531528|2|1),EXON(MODIFIER|||||VPS11|retained_intron|CODING|ENST00000529838|2|1),NON_SYNONYMOUS_CODING(MODERATE|MISSENSE|Tcc/Ccc|S74P|940|VPS1…	rs199535207,0,	94,29,
11	118939939	rs5795166	T	TC	.	.	RS=5795166;RSPOS=118939939;dbSNPBuildID=114;SSR=0;SAO=0;VP=0x05010000120100011e000200;WGT=1;VC=DIV;SLO;NSF;REF;GNO;KGPhase1;KGPilot123;KGPROD;OTHERKG;CAF=[0,1];COMMON=0;EFF=EXON(MODIFIER|||||VPS11|processed_transcript|CODING|ENST00000527798|2|1),EXON(MODIFIER|||||VPS11|processed_transcript|CODING|ENST00000531528|2|1),EXON(MODIFIER|||||VPS11|retained_intron|CODING|ENST00000529838|2|1),FRAME_SHIFT(…		94,29,
11	125452300	rs55912941	A	AC	.	.	RS=55912941;RSPOS=125452300;dbSNPBuildID=129;SSR=0;SAO=0;VP=0x05010000120100011e000200;WGT=1;VC=DIV;SLO;NSF;REF;GNO;KGPhase1;KGPilot123;KGPROD;OTHERKG;CAF=[0,1];COMMON=0;EFF=DOWNSTREAM(MODIFIER||2207|||EI24|retained_intron|CODING|ENST00000534546||1),DOWNSTREAM(MODIFIER||3337||186|EI24|protein_coding|CODING|ENST00000527842||1),DOWNSTREAM(MODIFIER||3376||216|EI24|protein_coding|CODING|ENST000005247…		100,29,
12	6938023	rs200733625	C	G	.	.	RS=200733625;RSPOS=6938023;dbSNPBuildID=137;SSR=0;SAO=0;VP=0x050000000a01000002000100;WGT=1;VC=SNV;NSM;REF;OTHERKG;EFF=DOWNSTREAM(MODIFIER||1437||284|GPR162|protein_coding|CODING|ENST00000382315||1),DOWNSTREAM(MODIFIER||1437||304|GPR162|protein_coding|CODING|ENST00000428545||1),DOWNSTREAM(MODIFIER||1437|||GPR162|processed_transcript|CODING|ENST00000542330||1),DOWNSTREAM(MODIFIER||1440||588|GPR162…	rs200733625,0,	75,2,
12	6938023	rs57050687	C	CG	.	.	RS=57050687;RSPOS=6938023;dbSNPBuildID=129;SSR=0;SAO=0;VP=0x05010000000100011e000200;WGT=1;VC=DIV;SLO;GNO;KGPhase1;KGPilot123;KGPROD;OTHERKG;CAF=[0.002755,0.9972];COMMON=1;EFF=DOWNSTREAM(MODIFIER||1438||284|GPR162|protein_coding|CODING|ENST00000382315||1),DOWNSTREAM(MODIFIER||1438||304|GPR162|protein_coding|CODING|ENST00000428545||1),DOWNSTREAM(MODIFIER||1438|||GPR162|processed_transcript|CODING|…		75,2,
12	7045891	rs377147612	ACAGCAGCAGCAGCAG	A	.	.	RS=377147612;RSPOS=7045892;dbSNPBuildID=138;SSR=0;SAO=0;VP=0x050000000001000002000200;WGT=1;VC=DIV;OTHERKG;EFF=CODON_DELETION(MODERATE||cagcagcagcagcag/-|QQQQQ488-|1190|ATN1|protein_coding|CODING|ENST00000356654|5|1),CODON_DELETION(MODERATE||cagcagcagcagcag/-|QQQQQ488-|1190|ATN1|protein_coding|CODING|ENST00000396684|5|1),UPSTREAM(MODIFIER||2378|||ATN1|retained_intron|CODING|ENST00000537488||1),UP…		11,7,2,12,5,6,1,7,1,
12	7045891	rs66756893	ACAGCAGCAGCAGCAGCAGCAG	A	.	.	RS=66756893;RSPOS=7045892;dbSNPBuildID=130;SSR=0;SAO=0;VP=0x050000000001000002000200;WGT=1;VC=DIV;OTHERKG;EFF=CODON_DELETION(MODERATE||cagcagcagcagcagcagcag/-|QQQQQQQ488-|1190|ATN1|protein_coding|CODING|ENST00000356654|5|1),CODON_DELETION(MODERATE||cagcagcagcagcagcagcag/-|QQQQQQQ488-|1190|ATN1|protein_coding|CODING|ENST00000396684|5|1),UPSTREAM(MODIFIER||2378|||ATN1|retained_intron|CODING|ENST000…		11,7,2,12,5,6,1,7,1,
12	7080210	rs200041551	A	G	.	.	RS=200041551;RSPOS=7080210;dbSNPBuildID=137;SSR=0;SAO=0;VP=0x050200020a01000402000100;WGT=1;VC=SNV;S3D;NSM;REF;R5;HD;OTHERKG;EFF=EXON(MODIFIER|||||EMG1|processed_transcript|CODING|ENST00000539535|1|1),EXON(MODIFIER|||||EMG1|processed_transcript|CODING|ENST00000541016|1|1),EXON(MODIFIER|||||EMG1|processed_transcript|CODING|ENST00000546220|1|1),EXON(MODIFIER|||||EMG1|processed_transcript|CODING|ENS…	rs200041551,0,	87,29,
12	7080210	rs60117710	A	AG	.	.	RS=60117710;RSPOS=7080210;dbSNPBuildID=129;SSR=0;SAO=0;VP=0x05030002120100010e000200;WGT=1;VC=DIV;S3D;SLO;NSF;REF;R5;GNO;KGPilot123;KGPROD;OTHERKG;EFF=EXON(MODIFIER|||||EMG1|processed_transcript|CODING|ENST00000539535|1|1),EXON(MODIFIER|||||EMG1|processed_transcript|CODING|ENST00000541016|1|1),EXON(MODIFIER|||||EMG1|processed_transcript|CODING|ENST00000546220|1|1),EXON(MODIFIER|||||EMG1|processed…		87,29,
12	7080212	rs17857448	T	C,G	.	.	RS=17857448;RSPOS=7080212;dbSNPBuildID=123;SSR=0;SAO=0;VP=0x050228020801000102000100;WGT=1;VC=SNV;PM;PMC;S3D;NSM;R5;GNO;OTHERKG;EFF=EXON(MODIFIER|||||EMG1|processed_transcript|CODING|ENST00000539535|1|1),EXON(MODIFIER|||||EMG1|processed_transcript|CODING|ENST00000539535|1|2),EXON(MODIFIER|||||EMG1|processed_transcript|CODING|ENST00000541016|1|1),EXON(MODIFIER|||||EMG1|processed_transcript|CODING|…		13,30,
12	7080212	rs11428482	T	TC	.	.	RS=11428482;RSPOS=7080212;dbSNPBuildID=120;SSR=0;SAO=0;VP=0x050200021201000002000200;WGT=1;VC=DIV;S3D;NSF;REF;R5;OTHERKG;EFF=EXON(MODIFIER|||||EMG1|processed_transcript|CODING|ENST00000539535|1|1),EXON(MODIFIER|||||EMG1|processed_transcript|CODING|ENST00000541016|1|1),EXON(MODIFIER|||||EMG1|processed_transcript|CODING|ENST00000546220|1|1),EXON(MODIFIER|||||EMG1|processed_transcript|CODING|ENST000…		13,30,
13	114312354	rs9285616	T	A,G	.	.	RS=9285616;RSPOS=114312354;dbSNPBuildID=119;SSR=0;SAO=0;VP=0x05030000080105051e000100;WGT=1;VC=SNV;S3D;SLO;NSM;VLD;G5;HD;GNO;KGPhase1;KGPilot123;KGPROD;OTHERKG;CAF=[0,.,1];COMMON=0;EFF=NON_SYNONYMOUS_CODING(MODERATE|MISSENSE|Agg/Tgg|R36W|291|ATP4B|protein_coding|CODING|ENST00000335288|1|1),SYNONYMOUS_CODING(LOW|SILENT|Agg/Cgg|R36|291|ATP4B|protein_coding|CODING|ENST00000335288|1|2)		153,
14	68053977	rs6573783	A	C,G	.	.	RS=6573783;RSPOS=68053977;dbSNPBuildID=116;SSR=0;SAO=0;VP=0x05010080000114051f000100;WGT=1;VC=SNV;SLO;U3;VLD;HD;GNO;KGPhase1;KGPilot123;KGPROD;OTHERKG;PH3;CAF=[0.01377,0.9862,.];COMMON=1;EFF=DOWNSTREAM(MODIFIER||1276|||PLEKHH1|retained_intron|CODING|ENST00000559766||1),DOWNSTREAM(MODIFIER||1276|||PLEKHH1|retained_intron|CODING|ENST00000559766||2),DOWNSTREAM(MODIFIER||1658|||PLEKHH1|retained_intro…		129,
14	101198417	rs6575799	A	C,G	.	.	RS=6575799;RSPOS=101198417;dbSNPBuildID=116;SSR=0;SAO=0;VP=0x05030000080104051f000100;WGT=1;VC=SNV;S3D;SLO;NSM;VLD;HD;GNO;KGPhase1;KGPilot123;KGPROD;OTHERKG;PH3;CAF=[0.0009183,.,0.9991];COMMON=0;EFF=DOWNSTREAM(MODIFIER||10||96|DLK1|protein_coding|CODING|ENST00000392848||1),DOWNSTREAM(MODIFIER||10||96|DLK1|protein_coding|CODING|ENST00000392848||2),DOWNSTREAM(MODIFIER||2846||136|DLK1|protein_coding…		160,
14	107282973	rs200848671	G	T,C,A	.	.	RS=200848671;RSPOS=107282973;RV;dbSNPBuildID=137;SSR=0;SAO=0;VP=0x050000000001070402000104;WGT=1;VC=SNV;VLD;G5A;G5;HD;OTHERKG;NOV;EFF=DOWNSTREAM(MODIFIER||4797|||IGHVIII-82|IG_V_pseudogene|NON_CODING|ENST00000522058||1),DOWNSTREAM(MODIFIER||4797|||IGHVIII-82|IG_V_pseudogene|NON_CODING|ENST00000522058||2),DOWNSTREAM(MODIFIER||4797|||IGHVIII-82|IG_V_pseudogene|NON_CODING|ENST00000522058||3),NON_SYN…		20,
15	41483636	rs200607195	C	CT	.	.	RS=200607195;RSPOS=41483636;dbSNPBuildID=137;SSR=0;SAO=0;VP=0x050000000001000002000200;WGT=1;VC=DIV;OTHERKG;EFF=DOWNSTREAM(MODIFIER||528|||RN7SL497P|misc_RNA|NON_CODING|ENST00000476341||1),INTRON(MODIFIER||||514|EXD1|protein_coding|CODING|ENST00000314992|8|1),INTRON(MODIFIER||||572|EXD1|protein_coding|CODING|ENST00000458580|10|1),SPLICE_SITE_DONOR(HIGH||||514|EXD1|protein_coding|CODING|ENST000003…		125,
15	73428224	rs113527808	T	TA	.	.	RS=113527808;RSPOS=73428226;dbSNPBuildID=132;SSR=0;SAO=0;VP=0x050100080001000102000200;WGT=1;VC=DIV;SLO;INT;GNO;OTHERKG;EFF=INTRON(MODIFIER||||1408|NEO1|protein_coding|CODING|ENST00000560262|4|1),INTRON(MODIFIER||||1450|NEO1|protein_coding|CODING|ENST00000558964|4|1),INTRON(MODIFIER||||1461|NEO1|protein_coding|CODING|ENST00000261908|4|1),INTRON(MODIFIER||||1461|NEO1|protein_coding|CODING|ENST0000…		2,13,
15	99646107	rs60530833	A	AG	.	.	RS=60530833;RSPOS=99646107;dbSNPBuildID=129;SSR=0;SAO=0;VP=0x05010000120500011e000200;WGT=1;VC=DIV;SLO;NSF;REF;ASP;GNO;KGPhase1;KGPilot123;KGPROD;OTHERKG;CAF=[0.0009183,0.9991];COMMON=1;EFF=EXON(MODIFIER|||||SYNM|processed_transcript|CODING|ENST00000558420|1|1),EXON(MODIFIER|||||SYNM|processed_transcript|CODING|ENST00000561306|1|1),EXON(MODIFIER|||||SYNM|processed_transcript|CODING|ENST0000056132…		73,
16	138772	rs57321480	A	AG	.	.	RS=57321480;RSPOS=138772;dbSNPBuildID=129;SSR=0;SAO=0;VP=0x05010000120100011e000200;WGT=1;VC=DIV;SLO;NSF;REF;GNO;KGPhase1;KGPilot123;KGPROD;OTHERKG;CAF=[0,1];COMMON=0;EFF=DOWNSTREAM(MODIFIER||2921||293|MPG|protein_coding|CODING|ENST00000356432||1),DOWNSTREAM(MODIFIER||2932||298|MPG|protein_coding|CODING|ENST00000219431||1),DOWNSTREAM(MODIFIER||2934||281|MPG|protein_coding|CODING|ENST00000397817||…		97,29,
16	2059621	rs11366527	GC	G	.	.	RS=11366527;RSPOS=2059622;dbSNPBuildID=120;SSR=0;SAO=0;VP=0x05010000120110011e000200;WGT=1;VC=DIV;SLO;NSF;REF;GNO;KGPhase1;KGPilot123;KGPROD;OTHERKG;CAF=[0.01515,0.9848];COMMON=1;EFF=EXON(MODIFIER|||||ZNF598|retained_intron|CODING|ENST00000562988|1|1),EXON(MODIFIER|||||ZNF598|retained_intron|CODING|ENST00000564824|1|1),EXON(MODIFIER|||||ZNF598|retained_intron|CODING|ENST00000565396|1|1),FRAME_SHI…		68,6,
16	3602227	rs56070390	AG	A	.	.	RS=56070390;RSPOS=3602228;dbSNPBuildID=129;SSR=0;SAO=0;VP=0x05030000120100011e000200;WGT=1;VC=DIV;S3D;SLO;NSF;REF;GNO;KGPhase1;KGPilot123;KGPROD;OTHERKG;CAF=[0,1];COMMON=0;EFF=EXON(MODIFIER|||||NLRC3|polymorphic_pseudogene|CODING|ENST00000603507|8|1),EXON(MODIFIER|||||NLRC3|processed_transcript|CODING|ENST00000419350|11|1),EXON(MODIFIER|||||NLRC3|processed_transcript|CODING|ENST00000603128|10|1),…		98,29,
16	67876823	rs34213159	AC	A	.	.	RS=34213159;RSPOS=67876824;dbSNPBuildID=126;SSR=0;SAO=0;VP=0x050000081201000002000200;WGT=1;VC=DIV;NSF;REF;INT;OTHERKG;EFF=FRAME_SHIFT(HIGH||-/-|-123|314|THAP11|protein_coding|CODING|ENST00000303596|1|1),INTRON(MODIFIER||||47|CENPT|protein_coding|CODING|ENST00000565114|1|1),INTRON(MODIFIER||||561|CENPT|protein_coding|CODING|ENST00000562787|1|1),INTRON(MODIFIER||||5|CENPT|protein_coding|CODING|ENS…		31,2,10,
16	67876823	rs377516180	ACAG	A	.	.	RS=377516180;RSPOS=67876824;RV;dbSNPBuildID=138;SSR=0;SAO=0;VP=0x050000080001000002000200;WGT=1;VC=DIV;INT;OTHERKG;EFF=CODON_DELETION(MODERATE||cag/-|Q123-|314|THAP11|protein_coding|CODING|ENST00000303596|1|1),INTRON(MODIFIER||||47|CENPT|protein_coding|CODING|ENST00000565114|1|1),INTRON(MODIFIER||||561|CENPT|protein_coding|CODING|ENST00000562787|1|1),INTRON(MODIFIER||||5|CENPT|protein_coding|CODI…		31,2,10,
16	76311602	rs59314262	G	GT	.	.	RS=59314262;RSPOS=76311602;dbSNPBuildID=129;SSR=0;SAO=0;VP=0x05010000000100011e000200;WGT=1;VC=DIV;SLO;GNO;KGPhase1;KGPilot123;KGPROD;OTHERKG;CAF=[0,1];COMMON=0;EFF=EXON(MODIFIER|||||CNTNAP4|processed_transcript|CODING|ENST00000469589|1|1),EXON(MODIFIER|||||CNTNAP4|processed_transcript|CODING|ENST00000469667|1|1),INTRON(MODIFIER||||1259|CNTNAP4|protein_coding|CODING|ENST00000377504|1|1),INTRON(MO…		97,29,
16	88717386	rs8053867	T	C,G	.	.	RS=8053867;RSPOS=88717386;dbSNPBuildID=116;SSR=0;SAO=0;VP=0x05010000080104051e000100;WGT=1;VC=SNV;SLO;NSM;VLD;HD;GNO;KGPhase1;KGPilot123;KGPROD;OTHERKG;CAF=[0.003673,0.9963,.];COMMON=1;EFF=DOWNSTREAM(MODIFIER||1376|||MVD|retained_intron|CODING|ENST00000562981||1),DOWNSTREAM(MODIFIER||1376|||MVD|retained_intron|CODING|ENST00000562981||2),DOWNSTREAM(MODIFIER||1532|||MVD|retained_intron|CODING|ENST0…		139,
16	88872145	rs507329	T	C,G	.	.	RS=507329;RSPOS=88872145;dbSNPBuildID=83;SSR=0;SAO=0;VP=0x050300000a0104051f000100;WGT=1;VC=SNV;S3D;SLO;NSM;REF;VLD;HD;GNO;KGPhase1;KGPilot123;KGPROD;OTHERKG;PH3;CAF=[0.0004591,0.9995,.];COMMON=0;EFF=DOWNSTREAM(MODIFIER||3602||180|APRT|protein_coding|CODING|ENST00000378364||1),DOWNSTREAM(MODIFIER||3602||180|APRT|protein_coding|CODING|ENST00000378364||2),DOWNSTREAM(MODIFIER||3674||147|APRT|protein…		161,
17	6555546	rs56268735	C	CG	.	.	RS=56268735;RSPOS=6555546;dbSNPBuildID=129;SSR=0;SAO=0;VP=0x05010000120100011e000200;WGT=1;VC=DIV;SLO;NSF;REF;GNO;KGPhase1;KGPilot123;KGPROD;OTHERKG;CAF=[0.003673,0.9963];COMMON=1;EFF=DOWNSTREAM(MODIFIER||1236|||CTC-281F24.1|antisense|NON_CODING|ENST00000576138||1),DOWNSTREAM(MODIFIER||3212|||MIR4520A|miRNA|NON_CODING|ENST00000582609||1),EXON(MODIFIER|||||AC004706.1|pseudogene|NON_CODING|ENST0000…		98,29,
17	8725214	rs56322041	A	AG	.	.	RS=56322041;RSPOS=8725214;dbSNPBuildID=129;SSR=0;SAO=0;VP=0x05010000120100011e000200;WGT=1;VC=DIV;SLO;NSF;REF;GNO;KGPhase1;KGPilot123;KGPROD;OTHERKG;CAF=[0,1];COMMON=0;EFF=EXON(MODIFIER|||||PIK3R6|processed_transcript|CODING|ENST00000434064|16|1),FRAME_SHIFT(HIGH||-/C|-609?|753|PIK3R6|protein_coding|CODING|ENST00000311434|17|1),UTR_3_PRIME(MODIFIER|||||PIK3R6|nonsense_mediated_decay|CODING|ENST00…		96,25,
17	26699205	rs11340312	GA	G	.	.	RS=11340312;RSPOS=26699206;dbSNPBuildID=120;SSR=0;SAO=0;VP=0x05010002000110011e000200;WGT=1;VC=DIV;SLO;R5;GNO;KGPhase1;KGPilot123;KGPROD;OTHERKG;CAF=[0.02296,0.977];COMMON=1;EFF=FRAME_SHIFT(HIGH||-/-|-18|690|SARM1|protein_coding|CODING|ENST00000457710|1|1),INTRON(MODIFIER||||117|VTN|protein_coding|CODING|ENST00000542029|1|1),INTRON(MODIFIER||||299|TMEM199|protein_coding|CODING|ENST00000509083|5|1…		13,2,
17	26699367	rs11437594	G	GC	.	.	RS=11437594;RSPOS=26699367;dbSNPBuildID=120;SSR=0;SAO=0;VP=0x05010002000100011e000200;WGT=1;VC=DIV;SLO;R5;GNO;KGPhase1;KGPilot123;KGPROD;OTHERKG;CAF=[0.008724,0.9913];COMMON=1;EFF=FRAME_SHIFT(HIGH||-/C|-72?|690|SARM1|protein_coding|CODING|ENST00000457710|1|1),INTRON(MODIFIER||||117|VTN|protein_coding|CODING|ENST00000542029|1|1),INTRON(MODIFIER||||299|TMEM199|protein_coding|CODING|ENST00000509083|…		73,2,
17	26727721	rs199895119	G	A	.	.	RS=199895119;RSPOS=26727721;dbSNPBuildID=137;SSR=0;SAO=0;VP=0x050000000301000002000100;WGT=1;VC=SNV;REF;SYN;OTHERKG;EFF=DOWNSTREAM(MODIFIER||2542|||SARM1|retained_intron|CODING|ENST00000003834||1),DOWNSTREAM(MODIFIER||2570|||SARM1|processed_transcript|CODING|ENST00000379061||1),DOWNSTREAM(MODIFIER||3537|||SLC46A1|processed_transcript|CODING|ENST00000578217||1),DOWNSTREAM(MODIFIER||3613|||SLC46A1|…	rs199895119,0,	98,29,
17	26727721	rs5819844	GA	G	.	.	RS=5819844;RSPOS=26727722;dbSNPBuildID=114;SSR=0;SAO=0;VP=0x05012800120100011e000200;WGT=1;VC=DIV;PM;PMC;SLO;NSF;REF;GNO;KGPhase1;KGPilot123;KGPROD;OTHERKG;CAF=[0.001377,0.9986];COMMON=1;EFF=DOWNSTREAM(MODIFIER||2543|||SARM1|retained_intron|CODING|ENST00000003834||1),DOWNSTREAM(MODIFIER||2571|||SARM1|processed_transcript|CODING|ENST00000379061||1),DOWNSTREAM(MODIFIER||3536|||SLC46A1|processed_tra…		98,29,
17	37898543	rs2952142	T	C,G	.	.	RS=2952142;RSPOS=37898543;dbSNPBuildID=101;SSR=0;SAO=0;VP=0x05010040080104051e000100;WGT=1;VC=SNV;SLO;NSM;U5;VLD;HD;GNO;KGPhase1;KGPilot123;KGPROD;OTHERKG;CAF=[0.001837,0.9982,.];COMMON=1;EFF=DOWNSTREAM(MODIFIER||3308|||GRB7|processed_transcript|CODING|ENST00000584853||1),DOWNSTREAM(MODIFIER||3308|||GRB7|processed_transcript|CODING|ENST00000584853||2),EXON(MODIFIER|||||GRB7|processed_transcript|C…		158,
17	38978536	rs4261597	A	C,G	.	.	RS=4261597;RSPOS=38978536;dbSNPBuildID=111;SSR=0;SAO=0;VP=0x05010008080104051e000100;WGT=1;VC=SNV;SLO;NSM;INT;VLD;HD;GNO;KGPhase1;KGPilot123;KGPROD;OTHERKG;CAF=[0.001837,0.9982,.];COMMON=1;EFF=INTRON(MODIFIER||||188|TMEM99|protein_coding|CODING|ENST00000436612|1|1),INTRON(MODIFIER||||188|TMEM99|protein_coding|CODING|ENST00000436612|1|2),INTRON(MODIFIER||||258|TMEM99|protein_coding|CODING|ENST0000…		160,
17	43192549	rs35911033	T	TC	.	.	RS=35911033;RSPOS=43192549;dbSNPBuildID=126;SSR=0;SAO=0;VP=0x05010000000100011e000200;WGT=1;VC=DIV;SLO;GNO;KGPhase1;KGPilot123;KGPROD;OTHERKG;CAF=[0.002296,0.9977];COMMON=1;EFF=DOWNSTREAM(MODIFIER||2873|||PLCD3|retained_intron|CODING|ENST00000546350||1),DOWNSTREAM(MODIFIER||3071|||PLCD3|retained_intron|CODING|ENST00000542173||1),DOWNSTREAM(MODIFIER||3189||72|PLCD3|protein_coding|CODING|ENST000005…		97,19,
17	43364293	rs56405343	C	CG	.	.	RS=56405343;RSPOS=43364293;dbSNPBuildID=129;SSR=0;SAO=0;VP=0x05010000000100011e000200;WGT=1;VC=DIV;SLO;GNO;KGPhase1;KGPilot123;KGPROD;OTHERKG;CAF=[0.0009183,0.9991];COMMON=1;EFF=EXON(MODIFIER|||||MAP3K14|processed_transcript|NON_CODING|ENST00000587332|5|1),INTRON(MODIFIER|||||MAP3K14|processed_transcript|NON_CODING|ENST00000344686|5|1),INTRON(MODIFIER|||||MAP3K14|processed_transcript|NON_CODING|E…		98,29,
17	56056604	rs369163670	TTGC	T	.	.	RS=369163670;RSPOS=56056605;dbSNPBuildID=138;SSR=0;SAO=0;VP=0x050000000001000002000200;WGT=1;VC=DIV;OTHERKG;EFF=CODON_CHANGE_PLUS_CODON_DELETION(MODERATE||cagcaa/caa|QQ166Q|339|VEZF1|protein_coding|CODING|ENST00000258963|4|1|WARNING_TRANSCRIPT_NO_START_CODON),CODON_CHANGE_PLUS_CODON_DELETION(MODERATE||cagcaa/caa|QQ339Q|512|VEZF1|protein_coding|CODING|ENST00000584396|5|1),CODON_CHANGE_PLUS_CODON_D…		4,22,
17	61660889	rs66502552	CG	C	.	.	RS=66502552;RSPOS=61660890;dbSNPBuildID=130;SSR=0;SAO=0;VP=0x05030000120100010e000200;WGT=1;VC=DIV;S3D;SLO;NSF;REF;GNO;KGPilot123;KGPROD;OTHERKG;EFF=EXON(MODIFIER|||||DCAF7|processed_transcript|CODING|ENST00000577702|5|1),EXON(MODIFIER|||||DCAF7|processed_transcript|CODING|ENST00000582103|5|1),EXON(MODIFIER|||||DCAF7|processed_transcript|CODING|ENST00000585252|4|1),INTRON(MODIFIER||||142|DCAF7|pr…		95,29,1,
18	14183646	rs62085004	C	G,T	.	.	RS=62085004;RSPOS=14183646;dbSNPBuildID=129;SSR=0;SAO=0;VP=0x050000080001000002000100;WGT=1;VC=SNV;INT;OTHERKG;EFF=INTRON(MODIFIER|||||ANKRD20A5P|processed_transcript|NON_CODING|ENST00000581181|1|1),INTRON(MODIFIER|||||ANKRD20A5P|processed_transcript|NON_CODING|ENST00000581181|1|2),INTRON(MODIFIER|||||ANKRD20A5P|processed_transcript|NON_CODING|ENST00000581363|1|1),INTRON(MODIFIER|||||ANKRD20A5P|p…		27,
18	19100758	rs200728627	A	T	.	.	RS=200728627;RSPOS=19100758;dbSNPBuildID=137;SSR=0;SAO=0;VP=0x050000000a01000002000100;WGT=1;VC=SNV;NSM;REF;OTHERKG;EFF=DOWNSTREAM(MODIFIER||58||188|GREB1L|protein_coding|CODING|ENST00000580384||1),NON_SYNONYMOUS_CODING(MODERATE|MISSENSE|gAt/gTt|D1752V|1814|GREB1L|protein_coding|CODING|ENST00000269218|31|1),NON_SYNONYMOUS_CODING(MODERATE|MISSENSE|gAt/gTt|D1861V|1923|GREB1L|protein_coding|CODING|E…	rs200728627,0,	77,2,
18	19100758	rs34960489	A	ATCT	.	.	RS=34960489;RSPOS=19100758;dbSNPBuildID=126;SSR=0;SAO=0;VP=0x05000000000110001e000200;WGT=1;VC=DIV;KGPhase1;KGPilot123;KGPROD;OTHERKG;CAF=[0.01469,0.9853];COMMON=1;EFF=CODON_INSERTION(MODERATE||gat/gaTCTt|D1752DL|1814|GREB1L|protein_coding|CODING|ENST00000269218|31|1),CODON_INSERTION(MODERATE||gat/gaTCTt|D1861DL|1923|GREB1L|protein_coding|CODING|ENST00000424526|32|1),CODON_INSERTION(MODERATE||gat…		77,2,
18	30804756	rs113589354	CGA	C	.	.	RS=113589354;RSPOS=30804759;dbSNPBuildID=132;SSR=0;SAO=0;VP=0x050100001201000102000200;WGT=1;VC=DIV;SLO;NSF;REF;GNO;OTHERKG;EFF=FRAME_SHIFT(HIGH||-/-|-147|364|CCDC178|protein_coding|CODING|ENST00000581524|4|1|WARNING_TRANSCRIPT_NO_START_CODON),FRAME_SHIFT(HIGH||-/-|-600|817|CCDC178|protein_coding|CODING|ENST00000402325|15|1),FRAME_SHIFT(HIGH||-/-|-600|829|CCDC178|protein_coding|CODING|ENST0000030…		160,
18	33779821	rs646424	C	A,T	.	.	RS=646424;RSPOS=33779821;dbSNPBuildID=83;SSR=0;SAO=0;VP=0x050100000b0105051e000100;WGT=1;VC=SNV;SLO;NSM;REF;SYN;VLD;G5;HD;GNO;KGPhase1;KGPilot123;KGPROD;OTHERKG;CAF=[0.004591,0.9954,.];COMMON=1;EFF=NON_SYNONYMOUS_CODING(MODERATE|MISSENSE|Cgg/Tgg|R159W|888|MOCOS|protein_coding|CODING|ENST00000261326|4|2),SYNONYMOUS_CODING(LOW|SILENT|Cgg/Agg|R159|888|MOCOS|protein_coding|CODING|ENST00000261326|4|1)		160,
18	61326628	rs11370831	A	AT	.	.	RS=11370831;RSPOS=61326628;dbSNPBuildID=120;SSR=0;SAO=0;VP=0x05010000000500011e000200;WGT=1;VC=DIV;SLO;ASP;GNO;KGPhase1;KGPilot123;KGPROD;OTHERKG;CAF=[0.007346,0.9927];COMMON=1;EFF=INTRON(MODIFIER||||338|SERPINB3|protein_coding|CODING|ENST00000332821|4|1),INTRON(MODIFIER||||390|SERPINB3|protein_coding|CODING|ENST00000283752|4|1),INTRON(MODIFIER|||||SERPINB11|processed_transcript|CODING|ENST000004…		34,3,30,
18	74090957	rs56087742	CG	C	.	.	RS=56087742;RSPOS=74090958;dbSNPBuildID=129;SSR=0;SAO=0;VP=0x05010000000110011e000200;WGT=1;VC=DIV;SLO;GNO;KGPhase1;KGPilot123;KGPROD;OTHERKG;CAF=[0.01561,0.9844];COMMON=1;EFF=DOWNSTREAM(MODIFIER||728|||RP11-504I13.3|antisense|NON_CODING|ENST00000583287||1),EXON(MODIFIER|||||ZNF516|processed_transcript|CODING|ENST00000524431|4|1),EXON(MODIFIER|||||ZNF516|processed_transcript|CODING|ENST0000052944…		86,1,29,
19	1094004	rs12459404	G	A,T	.	.	RS=12459404;RSPOS=1094004;dbSNPBuildID=120;SSR=0;SAO=0;VP=0x05030000080104051f000100;WGT=1;VC=SNV;S3D;SLO;NSM;VLD;HD;GNO;KGPhase1;KGPilot123;KGPROD;OTHERKG;PH3;CAF=[0.002296,0.9977,.];COMMON=1;EFF=EXON(MODIFIER|||||POLR2E|retained_intron|CODING|ENST00000586817|1|1),EXON(MODIFIER|||||POLR2E|retained_intron|CODING|ENST00000586817|1|2),EXON(MODIFIER|||||POLR2E|retained_intron|CODING|ENST00000591709|…		2,157,
19	2340154	rs5826760	G	GC	.	.	RS=5826760;RSPOS=2340154;dbSNPBuildID=114;SSR=0;SAO=0;VP=0x05010000120100011e000200;WGT=1;VC=DIV;SLO;NSF;REF;GNO;KGPhase1;KGPilot123;KGPROD;OTHERKG;CAF=[0.0004591,0.9995];COMMON=0;EFF=DOWNSTREAM(MODIFIER||1630|||SPPL2B|processed_transcript|NON_CODING|ENST00000585725||1),DOWNSTREAM(MODIFIER||2221|||SPPL2B|retained_intron|NON_CODING|ENST00000587851||1),DOWNSTREAM(MODIFIER||2674|||SPPL2B|processed_t…		95,25,1,
19	15730498	rs55848814	G	GC	.	.	RS=55848814;RSPOS=15730498;dbSNPBuildID=129;SSR=0;SAO=0;VP=0x05030000120500011e000200;WGT=1;VC=DIV;S3D;SLO;NSF;REF;ASP;GNO;KGPhase1;KGPilot123;KGPROD;OTHERKG;CAF=[0.0009183,0.9991];COMMON=0;EFF=DOWNSTREAM(MODIFIER||891|||CYP4F8|retained_intron|NON_CODING|ENST00000590209||1),EXON(MODIFIER|||||CYP4F8|processed_transcript|NON_CODING|ENST00000443973|4|1),EXON(MODIFIER|||||CYP4F8|processed_transcript|…		151,
19	36214632	rs11373774	A	AG	.	.	RS=11373774;RSPOS=36214632;dbSNPBuildID=120;SSR=0;SAO=0;VP=0x05010000000100011e000200;WGT=1;VC=DIV;SLO;GNO;KGPhase1;KGPilot123;KGPROD;OTHERKG;CAF=[0,1];COMMON=0;EFF=DOWNSTREAM(MODIFIER||2202||582|KMT2B|protein_coding|CODING|ENST00000341701||1),DOWNSTREAM(MODIFIER||2202|||KMT2B|processed_transcript|NON_CODING|ENST00000606995||1),EXON(MODIFIER|||||KMT2B|processed_transcript|NON_CODING|ENST000006076…		100,27,
19	41123093	rs201314196	A	G	.	.	RS=201314196;RSPOS=41123093;dbSNPBuildID=137;SSR=0;SAO=0;VP=0x050200000a01000402000100;WGT=1;VC=SNV;S3D;NSM;REF;HD;OTHERKG;EFF=DOWNSTREAM(MODIFIER||167|||LTBP4|retained_intron|CODING|ENST00000601464||1),DOWNSTREAM(MODIFIER||203|||LTBP4|retained_intron|CODING|ENST00000602251||1),DOWNSTREAM(MODIFIER||3359|||LTBP4|retained_intron|CODING|ENST00000546155||1),DOWNSTREAM(MODIFIER||3741|||LTBP4|processed…	rs201314196,0,	101,26,
19	41123093	rs59030801	A	AG	.	.	RS=59030801;RSPOS=41123093;dbSNPBuildID=129;SSR=0;SAO=0;VP=0x05030000120100010e000200;WGT=1;VC=DIV;S3D;SLO;NSF;REF;GNO;KGPilot123;KGPROD;OTHERKG;EFF=DOWNSTREAM(MODIFIER||168|||LTBP4|retained_intron|CODING|ENST00000601464||1),DOWNSTREAM(MODIFIER||204|||LTBP4|retained_intron|CODING|ENST00000602251||1),DOWNSTREAM(MODIFIER||3360|||LTBP4|retained_intron|CODING|ENST00000546155||1),DOWNSTREAM(MODIFIER||…		101,26,
19	41811730	rs12745	T	C,G	.	.	RS=12745;RSPOS=41811730;dbSNPBuildID=52;SSR=0;SAO=0;VP=0x05010000030104051f000100;WGT=1;VC=SNV;SLO;REF;SYN;VLD;HD;GNO;KGPhase1;KGPilot123;KGPROD;OTHERKG;PH3;CAF=[0.004591,0.9954,.];COMMON=1;EFF=DOWNSTREAM(MODIFIER||4179|||HNRNPUL1|processed_transcript|CODING|ENST00000600493||1),DOWNSTREAM(MODIFIER||4179|||HNRNPUL1|processed_transcript|CODING|ENST00000600493||2),EXON(MODIFIER|||||HNRNPUL1|retained…		156,1,
19	51835892	rs11402251	T	TG	.	.	RS=11402251;RSPOS=51835892;dbSNPBuildID=120;SSR=0;SAO=0;VP=0x05010000000100010e000200;WGT=1;VC=DIV;SLO;GNO;KGPilot123;KGPROD;OTHERKG;EFF=DOWNSTREAM(MODIFIER||2285||336|IGLON5|protein_coding|CODING|ENST00000270642||1),FRAME_SHIFT(HIGH||-/C|-859?|867|VSIG10L|protein_coding|CODING|ENST00000335624|10|1),UTR_3_PRIME(MODIFIER|||||VSIG10L|nonsense_mediated_decay|CODING|ENST00000600663|7|1)		98,29,
19	55286781	rs62121640	G	A	.	.	RS=62121640;RSPOS=55286781;dbSNPBuildID=129;SSR=1;SAO=0;VP=0x050200000a01000002000140;WGT=1;VC=SNV;S3D;NSM;REF;OTHERKG;EFF=INTRON(MODIFIER||||348|KIR2DL3|protein_coding|CODING|ENST00000434419|5|1),INTRON(MODIFIER||||397|KIR2DL4|protein_coding|CODING|ENST00000396284|1|1),INTRON(MODIFIER||||427|KIR3DL1|protein_coding|CODING|ENST00000541392|1|1),INTRON(MODIFIER||||444|KIR3DL1|protein_coding|CODING|E…	rs62121640,0,rs201609645,0.001,	28,
19	55324674	rs148484482	C	CA	.	.	RS=148484482;RSPOS=55324674;dbSNPBuildID=134;SSR=0;SAO=0;VP=0x050000000001000002000200;WGT=1;VC=DIV;OTHERKG;EFF=EXON(MODIFIER|||||KIR2DL4|processed_transcript|CODING|ENST00000463062|5|1),FRAME_SHIFT(HIGH||-/A|-266?|397|KIR2DL4|protein_coding|CODING|ENST00000396284|6|1),FRAME_SHIFT(HIGH||-/A|-266?|397|KIR2DL4|protein_coding|CODING|ENST00000396289|6|1),FRAME_SHIFT(HIGH||-/A|-268?|273|KIR2DL4|protei…		8,2,28,
19	55330036	rs643861	G	A,C	.	.	RS=643861;RSPOS=55330036;dbSNPBuildID=83;SSR=0;SAO=0;VP=0x050200000a01070002000100;WGT=1;VC=SNV;S3D;NSM;REF;VLD;G5A;G5;OTHERKG;EFF=DOWNSTREAM(MODIFIER||4064||273|KIR2DL4|protein_coding|CODING|ENST00000359085||1),DOWNSTREAM(MODIFIER||4064||273|KIR2DL4|protein_coding|CODING|ENST00000359085||2),DOWNSTREAM(MODIFIER||4064||325|KIR2DL4|protein_coding|CODING|ENST00000357494||1),DOWNSTREAM(MODIFIER||4064…		32,
19	56024519	rs671542	T	G,C,A	.	.	RS=671542;RSPOS=56024519;RV;dbSNPBuildID=83;SSR=0;SAO=0;VP=0x050100000a0115051f000100;WGT=1;VC=SNV;SLO;NSM;REF;VLD;G5;HD;GNO;KGPhase1;KGPilot123;KGPROD;OTHERKG;PH3;CAF=[0.02938,.,0.9706,.];COMMON=1;EFF=NON_SYNONYMOUS_CODING(MODERATE|MISSENSE|cTg/cAg|L976Q|1573|SSC5D|protein_coding|CODING|ENST00000389623|13|3),NON_SYNONYMOUS_CODING(MODERATE|MISSENSE|cTg/cCg|L976P|1573|SSC5D|protein_coding|CODING|E…		125,
19	58718360	rs373818336	A	G	.	.	RS=373818336;RSPOS=58718360;dbSNPBuildID=138;SSR=0;SAO=0;VP=0x050000000001000002000100;WGT=1;VC=SNV;OTHERKG;EFF=DOWNSTREAM(MODIFIER||128||133|ZNF274|protein_coding|CODING|ENST00000594839||1),DOWNSTREAM(MODIFIER||4525|||ZNF274|processed_transcript|CODING|ENST00000601995||1),EXON(MODIFIER|||||ZNF274|processed_transcript|CODING|ENST00000595772|3|1),EXON(MODIFIER|||||ZNF274|processed_transcript|CODIN…		120,29,
19	58718360	rs59557917	A	AG	.	.	RS=59557917;RSPOS=58718360;dbSNPBuildID=129;SSR=0;SAO=0;VP=0x05010000000100011e000200;WGT=1;VC=DIV;SLO;GNO;KGPhase1;KGPilot123;KGPROD;OTHERKG;CAF=[0.001377,0.9986];COMMON=0;EFF=DOWNSTREAM(MODIFIER||129||133|ZNF274|protein_coding|CODING|ENST00000594839||1),DOWNSTREAM(MODIFIER||4526|||ZNF274|processed_transcript|CODING|ENST00000601995||1),EXON(MODIFIER|||||ZNF274|processed_transcript|CODING|ENST000…		120,29,
20	34240740	rs201181145	A	AGGGCCG	.	.	RS=201181145;RSPOS=34240740;dbSNPBuildID=137;SSR=0;SAO=0;VP=0x05000008000110001c000200;WGT=1;VC=DIV;INT;KGPhase1;KGPilot123;KGPROD;CAF=[0.9605,0.03949];COMMON=1;EFF=CODON_CHANGE_PLUS_CODON_INSERTION(MODERATE||cct/cCGGCCCct|P835PAP|932|RBM12|protein_coding|CODING|ENST00000359646|2|1),CODON_CHANGE_PLUS_CODON_INSERTION(MODERATE||cct/cCGGCCCct|P835PAP|932|RBM12|protein_coding|CODING|ENST00000374104|3…		14,2,
20	57572675	rs163785	A	C,G	.	.	RS=163785;RSPOS=57572675;dbSNPBuildID=79;SSR=0;SAO=0;VP=0x05030000040104051e000100;WGT=1;VC=SNV;S3D;SLO;NSN;VLD;HD;GNO;KGPhase1;KGPilot123;KGPROD;OTHERKG;CAF=[0.0004591,.,0.9995];COMMON=0;EFF=DOWNSTREAM(MODIFIER||2487||599|NELFCD|protein_coding|CODING|ENST00000602795||1),DOWNSTREAM(MODIFIER||2487||599|NELFCD|protein_coding|CODING|ENST00000602795||2),DOWNSTREAM(MODIFIER||2487|||NELFCD|nonsense_med…		159,1,
21	34948684	rs34377180	G	GA	.	.	RS=34377180;RSPOS=34948684;dbSNPBuildID=126;SSR=0;SAO=0;VP=0x05010000000100011e000200;WGT=1;VC=DIV;SLO;GNO;KGPhase1;KGPilot123;KGPROD;OTHERKG;CAF=[0,1];COMMON=0;EFF=DOWNSTREAM(MODIFIER||1157||508|DONSON|protein_coding|CODING|ENST00000453626||1),DOWNSTREAM(MODIFIER||1182|||DONSON|nonsense_mediated_decay|CODING|ENST00000457359||1),DOWNSTREAM(MODIFIER||1526||566|DONSON|protein_coding|CODING|ENST0000…		106,30,
22	19189003	rs11386977	A	AC	.	.	RS=11386977;RSPOS=19189003;dbSNPBuildID=120;SSR=0;SAO=0;VP=0x05010000000100010e000200;WGT=1;VC=DIV;SLO;GNO;KGPilot123;KGPROD;OTHERKG;EFF=EXON(MODIFIER|||||CLTCL1|nonsense_mediated_decay|CODING|ENST00000505027|23|1),EXON(MODIFIER|||||CLTCL1|processed_transcript|CODING|ENST00000442042|2|1),EXON(MODIFIER|||||CLTCL1|processed_transcript|CODING|ENST00000536806|2|1),EXON(MODIFIER|||||CLTCL1|retained_in…		96,29,
22	25011077	rs375956048	C	G,T	.	.	RS=375956048;RSPOS=25011077;dbSNPBuildID=138;SSR=0;SAO=0;VP=0x050200000a01000002000100;WGT=1;VC=SNV;S3D;NSM;REF;OTHERKG;EFF=DOWNSTREAM(MODIFIER||17||115|GGT1|protein_coding|CODING|ENST00000451366||1),DOWNSTREAM(MODIFIER||17||115|GGT1|protein_coding|CODING|ENST00000451366||2),DOWNSTREAM(MODIFIER||206||96|GGT1|protein_coding|CODING|ENST00000455483||1),DOWNSTREAM(MODIFIER||206||96|GGT1|protein_codin…		25,
22	29707639	rs34777709	G	GC	.	.	RS=34777709;RSPOS=29707639;dbSNPBuildID=126;SSR=0;SAO=0;VP=0x05010080120510011e000200;WGT=1;VC=DIV;SLO;NSF;REF;U3;ASP;GNO;KGPhase1;KGPilot123;KGPROD;OTHERKG;CAF=[0.01745,0.9826];COMMON=1;EFF=DOWNSTREAM(MODIFIER||1282||115|RASL10A|protein_coding|CODING|ENST00000401450||1),DOWNSTREAM(MODIFIER||1282||203|RASL10A|protein_coding|CODING|ENST00000216101||1),DOWNSTREAM(MODIFIER||1852|||RASL10A|processed_…		73,4,
22	36006923	rs35171458	G	GC	.	.	RS=35171458;RSPOS=36006923;dbSNPBuildID=126;SSR=0;SAO=0;VP=0x05010008000100011e000200;WGT=1;VC=DIV;SLO;INT;GNO;KGPhase1;KGPilot123;KGPROD;OTHERKG;CAF=[0.001837,0.9982];COMMON=1;EFF=DOWNSTREAM(MODIFIER||7||105|MB|protein_coding|CODING|ENST00000447607||1),DOWNSTREAM(MODIFIER||7||105|MB|protein_coding|CODING|ENST00000451685||1),DOWNSTREAM(MODIFIER||93||76|MB|protein_coding|CODING|ENST00000419229||1)…		124,2,
22	45810278	rs111381981	A	C	.	.	RS=111381981;RSPOS=45810278;dbSNPBuildID=132;SSR=0;SAO=0;VP=0x050000020001000002000100;WGT=1;VC=SNV;R5;OTHERKG;EFF=EXON(MODIFIER|||||RIBC2|retained_intron|CODING|ENST00000498265|1|1),NON_SYNONYMOUS_CODING(MODERATE|MISSENSE|Act/Cct|T64P|377|RIBC2|protein_coding|CODING|ENST00000538017|2|1),UPSTREAM(MODIFIER||3609|||RIBC2|processed_transcript|CODING|ENST00000466226||1),UPSTREAM(MODIFIER||778||1161|S…	rs111381981,0,	84,2,
22	45810278	rs59404993	A	AC	.	.	RS=59404993;RSPOS=45810278;dbSNPBuildID=129;SSR=0;SAO=0;VP=0x05010000000100011e000200;WGT=1;VC=DIV;SLO;GNO;KGPhase1;KGPilot123;KGPROD;OTHERKG;CAF=[0.0009183,0.9991];COMMON=1;EFF=EXON(MODIFIER|||||RIBC2|retained_intron|CODING|ENST00000498265|1|1),FRAME_SHIFT(HIGH||-/C|-64?|377|RIBC2|protein_coding|CODING|ENST00000538017|2|1),UPSTREAM(MODIFIER||3608|||RIBC2|processed_transcript|CODING|ENST000004662…		84,2,
22	51042513	rs140511	C	CG	.	.	RS=140511;RSPOS=51042513;RV;dbSNPBuildID=78;SSR=0;SAO=0;VP=0x05010000120500011e000200;WGT=1;VC=DIV;SLO;NSF;REF;ASP;GNO;KGPhase1;KGPilot123;KGPROD;OTHERKG;CAF=[0.009183,0.9908];COMMON=1;EFF=FRAME_SHIFT(HIGH||-/G|-262?|546|MAPK8IP2|protein_coding|CODING|ENST00000442429|6|1),FRAME_SHIFT(HIGH||-/G|-262?|823|MAPK8IP2|protein_coding|CODING|ENST00000329492|6|1),INTRON(MODIFIER||||444|MAPK8IP2|protein_co…		89,
X	140993698	rs201506503	G	T	.	.	RS=201506503;RSPOS=140993698;dbSNPBuildID=137;SSR=0;SAO=0;VP=0x050000000a01000002000100;WGT=1;VC=SNV;NSM;REF;OTHERKG;EFF=INTRON(MODIFIER||||209|MAGEC1|protein_coding|CODING|ENST00000406005|3|1),NON_SYNONYMOUS_CODING(MODERATE|MISSENSE|Gcc/Tcc|A170S|1142|MAGEC1|protein_coding|CODING|ENST00000285879|4|1)	rs201506503,0,	15,
X	153149708	rs77883713	G	GC	.	.	RS=77883713;RSPOS=153149708;dbSNPBuildID=131;SSR=0;SAO=0;VP=0x05010000120500011e000210;WGT=1;VC=DIV;SLO;NSF;REF;ASP;GNO;KGPhase1;KGPilot123;KGPROD;OTHERKG;NOC;CAF=[0,1];COMMON=0;EFF=EXON(MODIFIER|||||L1CAM|processed_transcript|CODING|ENST00000484587|2|1),FRAME_SHIFT(HIGH||-/C|-12?|163|LCA10|protein_coding|CODING|ENST00000357566|3|1),FRAME_SHIFT(HIGH||-/C|-180?|331|LCA10|protein_coding|CODING|ENST…		117,1,
X	153151280	rs143464562	G	GCC	.	.	RS=143464562;RSPOS=153151280;dbSNPBuildID=134;SSR=0;SAO=0;VP=0x05000008120100001e000210;WGT=1;VC=DIV;NSF;REF;INT;KGPhase1;KGPilot123;KGPROD;OTHERKG;NOC;CAF=[0,1];COMMON=0;EFF=FRAME_SHIFT(HIGH||-/CC|-217?|331|LCA10|protein_coding|CODING|ENST00000452593|5|1|WARNING_TRANSCRIPT_NO_START_CODON),FRAME_SHIFT(HIGH||-/CC|-49?|163|LCA10|protein_coding|CODING|ENST00000357566|5|1),INTRON(MODIFIER||||1248|L1C…		55,2,3,
X	153151280	rs59857608	G	GC,GCC	.	.	RS=59857608;RSPOS=153151281;dbSNPBuildID=129;SSR=0;SAO=0;VP=0x050000081201000002000200;WGT=1;VC=DIV;NSF;REF;INT;OTHERKG;CAF=[0,.,1];COMMON=0;EFF=FRAME_SHIFT(HIGH||-/CC|-217?|331|LCA10|protein_coding|CODING|ENST00000452593|5|2|WARNING_TRANSCRIPT_NO_START_CODON),FRAME_SHIFT(HIGH||-/CC|-49?|163|LCA10|protein_coding|CODING|ENST00000357566|5|2),FRAME_SHIFT(HIGH||-/C|-217?|331|LCA10|protein_coding|CODI…		55,2,3,
