# Supplementary material for: FLAGS, frequently mutated genes in public exomes
Source: BMC Med Genomics. 2014 Dec 3;7:64. doi: 10.1186/s12920-014-0064-y (PMC4267152; doi:10.1186/s12920-014-0064-y)
Supplement: Supplementary file 10 — Additional file 10: Table S8.: A table of number of exomes from TIDEX project that lists out the number of rare functional variants for each protein-coding gene captured in the exome capture kits. Please refer to methodology section for how ‘rare’ and ‘functional’ descriptors were defined. (TXT 2 KB) [file 12920_2014_64_MOESM10_ESM.txt]

"Family type: 1 - singleton, 2 - two exomes available, 3 - trio structure, 4 - quart structure"							
Family number	Family type	Total number of recessive candidates	# overlapped from recessive candidates	Ratio	Total number of de novo candidates	# overlapped from de novo candidates	Ratio
1	4	13	3	0.230769231	170	4	0.023529412
2	4	9	2	0.222222222	33	1	0.03030303
3	3	17	2	0.117647059	96	7	0.072916667
4	3	23	4	0.173913043	45	2	0.044444444
5	4	25	7	0.28	NA	NA	0
6	3	16	1	0.0625	72	2	0.027777778
7	3	21	4	0.19047619	63	2	0.031746032
8	3	81	19	0.234567901	359	14	0.038997214
9	3	35	4	0.114285714	126	3	0.023809524
10	3	22	3	0.136363636	46	2	0.043478261
11	2	63	4	0.063492063	155	4	0.025806452
12	3	41	3	0.073170732	146	5	0.034246575
13	1	39	2	0.051282051	110	6	0.054545455
14	3	61	9	0.147540984	101	5	0.04950495
15	1	71	10	0.14084507	243	9	0.037037037
16	2	73	5	0.068493151	NA	NA	0
17	3	39	4	0.102564103	67	1	0.014925373
18	3	45	2	0.044444444	79	2	0.025316456
19	1	78	6	0.076923077	99	9	0.090909091
20	3	45	1	0.022222222	27	1	0.037037037
21	3	51	5	0.098039216	29	2	0.068965517
22	4	6	0	0	6	0	0
23	3	38	1	0.026315789	41	1	0.024390244
24	1	55	2	0.036363636	69	3	0.043478261
25	2	15	3	0.2	179	6	0.033519553
26	3	30	4	0.133333333	60	1	0.016666667
27	2	39	5	0.128205128	138	5	0.036231884
28	4	28	2	0.071428571	NA	NA	0
29	2	43	4	0.093023256	185	7	0.037837838
30	3	33	2	0.060606061	41	3	0.073170732
31	3	29	2	0.068965517	49	1	0.020408163
32	3	39	3	0.076923077	58	4	0.068965517
33	2	69	1	0.014492754	99	6	0.060606061
34	3	21	0	0	32	2	0.0625
35	4	61	0	0	NA	NA	0
36	1	81	3	0.037037037	21	1	0.047619048
37	1	44	4	0.090909091	39	0	0
38	4	19	0	0	37	2	0.054054054
39	3	16	2	0.125	12	0	0
40	4	22	3	0.136363636	28	2	0.071428571
41	2	66	5	0.075757576	NA	NA	0
42	3	19	0	0	30	3	0.1
43	4	12	0	0	54	1	0.018518519
44	1	56	2	0.035714286	388	14	0.036082474
45	3	17	1	0.058823529	13	0	0
46	1	88	4	0.045454545	255	17	0.066666667
47	2	63	2	0.031746032	155	2	0.012903226
48	3	49	2	0.040816327	183	5	0.027322404
49	2	75	1	0.013333333	89	3	0.033707865
50	2	67	2	0.029850746	131	2	0.015267176
51	2	74	1	0.013513514	139	7	0.050359712
52	3	8	1	0.125	95	1	0.010526316
53	1	79	9	0.113924051	90	1	0.011111111
							
Note:							
1. These numbers represent variants whose majority have not been Sanger-validated							
"2. In some families, variants were limited to only specific genes of interest"							
"3. The exome/whole-genome coverage, capture kit used, software version and databases used to filter the variants change over time"							
