# Supplementary material for: FLAGS, frequently mutated genes in public exomes
Source: BMC Med Genomics. 2014 Dec 3;7:64. doi: 10.1186/s12920-014-0064-y (PMC4267152; doi:10.1186/s12920-014-0064-y)
Supplement: Supplementary file 12 — Additional file 12: Text S5.: This section describes an analysis looking at the distribution of number of MeSH and HPO terms per gene, after normalizing by the number of biological functionally-related literature published for that gene, as reported in GeneRIF. (XLSX 848 KB) [file 12920_2014_64_MOESM12_ESM.xlsx]

## Sheet: Sheet1
Entire gene list	dN/dS	Gene length (aa)	# of MeSH terms	# of HPO terms	# of paralogs
TTN	0.777849	35992	16	14	7
MUC16	0.869116	14508		24	0
OBSCN	0.589871	8924			7
AHNAK2	0.539905	5796			0
SYNE1	0.566087	8798	6		9
FLG	0.914418	4062	2	29	0
MUC5B	0.59442	5766		20	0
DNAH17	0.440208	4486			8
PLEC	0.447013	4685	9	9	5
DST	0.56943	7751	5	6	3
SYNE2	0.565647	6908	3	2	9
NEB	0.548334	8526	6	4	0
HSPG2	0.598079	4392	5	3	0
LAMA5	0.562131	3696		2	9
AHNAK	0.694828	5891			0
HMCN1	0.790981	5636		9	11
USH2A	0.784136	5227	5	22	8
DNAH11	0.685251	4524	3	13	8
MACF1	0.55447	7593			3
MUC17	1.01855	4494		6	0
DNAH5	0.783383	4625	3	13	10
GPR98	0.728967	6307	4	22	0
FAT1	0.55483	4589			6
PKD1	0.484623	4304	3	7	5
MDN1	0.652677	5597			0
RNF213	0.45042	5257	2	6	0
RYR1	0.572228	5039	11	15	3
DNAH2	0.647365	4428		1	8
DNAH3	0.603837	4117		1	8
DNAH8	0.617781	4696			10
DNAH1	0.576865	4266		7	8
DNAH9	0.688516	4487		4	8
ABCA13	0.748587	5059			6
APOB	0.754846	4564	4	49	0
SRRM2	0.961003	2753			0
CUBN	0.631849	3624	3	16	5
SPTBN5	0.734661	3675		1	8
PKHD1	0.859491	4075	3	6	0
LRP2	0.585667	4656	3	4	9
FBN3	0.611623	2810		9	3
CDH23	0.571051	3360	5	21	0
DNAH10	0.56126	4472		6	10
FAT4	0.683272	4982	3		6
RYR3	0.468017	4871		1	3
PKHD1L1	0.831234	4244		2	0
FAT2	0.582831	4350			6
CSMD1	0.350202	3566		2	11
PCNT	0.630618	3337	4	6	0
COL6A3	0.568455	3178	5	5	6
FRAS1	0.522318	4013	3	7	0
FCGBP	0.549994	5406			7
DNAH7	0.759716	4025		2	8
RP1L1	0.743306	2401	4	10	0
PCLO	0.702728	5143		4	0
ZFHX3	0.432381	3704		3	0
COL7A1	0.948164	2945	19	13	14
LRP1B	0.44988	4600			7
FAT3	0.49358	4590		1	6
EPPK1	0.665591	5089			5
VPS13C	0.697131	3754		2	0
HRNR	0.895248	2851		2	0
MKI67	0.846824	3257		78	0
MYO15A	0.690165	3531	3	9	6
STAB1	0.554371	2571			0
ZAN	0.718627	2721		1	7
UBR4	0.422708	5205			0
VPS13B	0.664452	4023	3	24	0
LAMA1	0.523835	3076		4	7
XIRP2	0.777673	3550		3	0
BSN	0.723698	3927		11	0
KMT2C	0.516509	4969			4
ALMS1	0.787964	4168	3	31	0
CELSR1	0.405657	3015		4	6
TG	0.680657	2769	3	19	0
LAMA3	0.64472	3334	7	3	9
DYNC2H1	0.632716	4315	5	4	8
KMT2D	0.489279	5538	3	3	4
BRCA2	1.71037	3419	12	39	0
CMYA5	0.757284	4070		2	0
SACS	0.597999	4580	3	26	0
STAB2	0.572882	2552		2	0
AKAP13	0.742827	2818			5
UTRN	0.63751	3434		5	3
VWF	0.914779	2814	10	24	7
VPS13D	0.521503	4389			0
ANK3	0.458627	4378	3	4	7
FREM2	0.698485	3170	3	8	0
PKD1L1	0.614351	2850		6	2
LAMA2	0.573593	3123	3	5	7
ABCA7	0.829155	2147		4	8
LRP1	0.262043	4545		14	7
ASPM	0.810248	3478	3	10	0
MYOM2	0.524805	1466			6
PDE4DIP	0.704573	2483			0
TACC2	0.629648	2949		3	0
MUC2	0.367587	2818		34	7
TEP1	0.847813	2628			0
HELZ2	0.517508	2650			0
HERC2	0.336541	4835	3	5	2
ABCA4	0.914919	2274	8	17	8
PPL	0.638595	1757		1	3
SDK1	0.414699	2214		1	2
LYST	0.652993	3802	4	8	5
AKAP9	0.649469	3912	3	1	0
VCAN	0.650746	3397	3	6	5
HERC1	0.413822	4862			2
CACNA1H	0.381234	2354		4	12
CELSR2	0.530311	2924		10	6
LRBA	0.685289	2864	3	4	3
SPTA1	0.735718	2420	7	7	9
SPTB	0.493726	2329	5	6	8
ANK2	0.574401	3958	3	9	7
CSMD2	0.457054	3632			11
SVEP1	0.592095	3572			7
ACACB	0.528184	2459		11	0
CELSR3	0.609592	3318			6
CSMD3	0.560304	3708		1	11
DCHS1	0.69649	3299	3	1	8
DMD	0.65848	3686	9	14	3
PRKDC	0.531183	4128		10	0
IGSF10	0.70467	2624		3	4
RELN	0.536649	3461	3	5	0
OTOF	0.553762	1998	3	12	0
DCHS2	0.681471	2917			8
MYO18B	0.557998	2569		1	0
BIRC6	0.442635	4858			0
DMXL1	0.620147	3049		1	0
PDZD2	0.583831	2840			4
COL6A6	0.76735	2264		4	6
MYO7A	0.626102	2216	7	23	10
CENPF	0.641956	3115		2	0
FBN2	0.527887	2913	3	10	3
TNXB	0.667854	4245	5	12	7
NCOR2	0.530421	2522		1	0
SPEN	0.587554	3665			0
ATM	0.788909	3057	7	38	0
DNHD1	0.738055	4754			0
HYDIN	0.579694	5122	3	3	0
DYSF	0.546164	2120	8	14	0
TUBGCP6	0.461927	1820	3		0
PCDH15	0.781342	1958	6	23	6
TSC2	0.788347	1808	6	23	0
DMBT1	0.680761	2414		10	10
RANBP2	0.613179	3225	5	15	2
MUC4	1.16145	5413		21	0
FLNC	0.40522	2726	5	5	0
NBAS	0.590789	2372	3	3	0
EP400	0.402509	3160			0
IGF2R	0.449058	2492	2	4	0
FASN	0.350236	2512		10	0
SZT2	0.579821	3376	3		0
MUC6	0.654811	2440		15	8
AGRN	0.483268	2046	3	3	0
FLNB	0.563946	2634	11	3	0
ROS1	0.668245	2348		15	9
SLX4	0.642945	1835	3	1	0
TRPM2	0.490255	1554			4
WDR90	0.528737	1751			0
CCDC108	0.651448	1926			0
COL12A1	0.626344	3064		1	6
GPR179	0.901417	2368	3	5	0
TRIOBP	0.795753	2366	3		0
ZZEF1	0.43071	2962			0
MYBBP1A	0.607175	1333			0
PLB1	0.844796	1459			0
FREM1	0.584765	2181	8	10	0
MYO7B	0.498978	2118			10
POLE	0.493497	2287	3		0
PRUNE2	0.595327	3089			0
RYR2	0.327158	4974	7	17	3
NAV2	0.43455	2489			0
SETX	0.611745	2707	5	29	0
CFTR	0.980417	1481	8	34	0
DOCK8	0.484248	2100	6	11	3
ANKRD11	0.36707	2664	4		4
CNTRL	0.708373	2326			0
CPAMD8	0.651488	1933			7
FANCA	0.71678	1456	3	12	0
DOPEY2	0.479921	2299		7	0
SEC16A	0.460603	2358			0
NBEAL2	0.529461	2755	3	3	3
TNC	0.567655	2202	3	17	6
ITPR3	0.329803	2672			3
MGAM	0.566569	2755			2
MYH7B	0.509991	1984		1	8
CROCC	0.735009	2018			0
ITGB4	0.541897	1823	8	10	5
SPTBN2	0.489744	2391	5	9	8
VPS13A	0.551558	3175	3	7	0
OTOGL	0.628086	2345	3	2	8
PCM1	0.908577	2025	3	3	0
SH3TC1	0.551985	1337		1	0
SOGA2	0.67784	1906			0
ZFYVE26	0.597645	2540	3	10	0
EPG5	0.634729	2580	3		0
EVPL	0.744087	2056		3	3
HIVEP3	0.59954	2407			0
MEGF8	0.424233	2846	3	2	0
SRCAP	0.668159	3231	3		0
BOD1L1	0.644744	3052			0
TEX15	0.624155	2790		2	0
NPHP4	0.74532	1427	5	10	0
TLN2	0.395319	2543			0
UTP20	0.506192	2786			0
DSP	0.52917	2872	14	12	5
MPDZ	0.695607	2085	3	1	6
REV3L	0.625109	3131		3	0
CSPG4	0.720307	2323		9	0
INTS1	0.330718	2395			0
CEP350	0.664985	3118			3
KANK1	0.695527	1353	4	1	0
MYCBP2	0.369842	4679			0
POLQ	0.795937	2591			0
SPG11	0.733825	2444	4	17	0
BDP1	0.755066	2625			0
COL6A2	0.423038	1020	7	6	8
CUL9	0.571174	2518			0
FOCAD	0.759968	1802			0
LAMC3	0.595207	1576	3		7
MXRA5	0.715424	2829		1	4
SDK2	0.437227	2173		1	2
COL18A1	0.488579	1755	3	11	0
MYO9A	0.674277	2620		1	7
SIGLEC1	0.69095	1710			0
COL22A1	0.792545	1627		2	8
FAM208B	0.677155	2431			0
MYH1	0.523998	1940		15	8
NUP214	0.776798	2092	2	5	0
TDRD6	0.737848	2097			0
TENM4	0.537046	2770			2
TRANK1	0.439515	2926			0
ACAN	0.705018	2531	7	12	4
DOCK6	0.577321	2048	3	1	3
NOTCH1	0.276101	2556	2	32	11
XIRP1	0.775575	1844			0
CHTF18	0.60486	1185			0
SVIL	0.528967	2215			5
UMODL1	0.668864	1447		5	0
HIVEP1	0.561188	2719		1	0
KIAA1217	0.56204	1944		3	0
KIAA1549	0.566277	1951		6	0
KIF20B	0.836449	1851			0
NUP210	0.624036	1888		4	0
PCNXL2	0.56237	2138			0
RTTN	0.632624	2227	3		0
SBF1	0.343294	1894	3	1	11
TECTA	0.466482	2156	5	10	7
CACNA1S	0.505976	1874	5	12	12
CEP250	0.666862	2443			0
COL27A1	0.608888	1861			12
GPR112	0.827944	3081		2	11
VWA8	0.754311	1906			0
KALRN	0.355274	2987			7
SPAG17	0.737932	2224		1	0
ZFHX4	0.441012	3617	2	1	0
KIAA1109	0.477015	5006		20	0
MYH13	0.61392	1939			8
ADAMTS7	0.528085	1687		8	7
GOLGB1	0.514411	3270			0
KIAA0556	0.550281	1619			0
NRAP	0.565852	1739			0
SIPA1L3	0.583881	1782		1	3
ATP2C2	0.616174	976		1	0
DIDO1	0.483005	2241			0
MYH6	0.401317	1940	7	11	12
RTEL1	0.443507	1401	4	5	0
SPATA31D1	0.625147	1577			0
AKAP6	0.69659	2320			0
DMXL2	0.539123	3038			0
HTT	0.421248	3143	4	18	0
IFT140	0.527581	1463	4		0
KIAA2026	0.830881	2104			0
SORL1	0.469703	2215		10	0
ZNF646	0.785388	1833			0
FER1L6	0.578434	1858		2	0
MTUS1	0.738965	1271		1	0
RECQL4	0.689472	1209	7	21	0
SCN10A	0.614807	1957	6	11	13
BZRAP1	0.658768	1908			0
EFCAB6	0.791018	1502			0
PTPN13	0.752221	2491			0
SPEG	0.517489	3268			7
TICRR	0.886261	1911			0
ABCA12	0.564403	2596	6	6	10
ARHGEF10	0.523557	1370	3	1	0
GSE1	0.567408	1218			0
TCHH	0.73761	1944		3	0
WFS1	0.459048	891	8	34	0
ADAMTS9	0.612337	1936		13	9
ALPK2	0.661346	2171			0
APC	0.720522	2844	11	29	0
CCDC88C	0.483195	2029	3	1	0
MYOF	0.518311	2062		1	0
CENPE	0.545634	2702			12
DLEC1	0.617051	1779	3	6	0
FLG2	0.718944	2392		1	0
MCM3AP	0.599029	1981		1	0
MYH4	0.692055	1940			8
PLXNB3	0.56927	1933			5
PRRC2B	0.471101	2230			0
PTPRZ1	0.822711	2316			9
BRCA1	2.23932	1885	7	31	0
GOLGA4	0.73881	2244		5	0
HEATR1	0.561359	2145			0
OBSL1	0.640185	1897	3	5	3
PLEKHG4B	0.772577	1272			6
ABCA3	0.421691	1705	4	9	10
MYH14	0.578714	2037	4	7	8
NIN	0.669332	2134	3	1	0
PKD1L2	0.702584	992		1	2
QRICH2	0.868313	1664			0
CDK5RAP2	0.703723	1894	3	5	0
DUOX2	0.650218	1549	4	8	0
FANCM	0.825828	2049	3	10	0
GREB1	0.471642	1950		3	0
HECTD4	0.358807	4273			3
TRRAP	0.224808	3860		1	0
ADAMTS20	0.856691	1911		1	9
ATG2A	0.498254	1941		1	0
IGFN1	0.724777	3709		1	6
MICAL3	0.535369	2003			11
MYH11	0.379678	1980	5	6	8
NWD1	0.772011	1565		1	0
PLXNA3	0.387931	1872			4
ABCC10	0.722659	1493			0
COL20A1	0.680061	1317			6
FBN1	0.596494	2872	19	26	3
MYO5B	0.591074	1849	3	4	9
NUMA1	0.619072	2116			0
PLXNB2	0.313155	1839			5
USP34	0.368924	3547			6
ABCC3	0.77048	1528		3	5
LTBP2	0.495806	1822	7	4	12
MGA	0.574484	3066			0
PRRC2C	0.586529	2899			0
TTC3	0.53791	2026		7	0
ARHGEF17	0.615296	2064		1	0
C5orf42	0.703993	3198		1	0
COL5A1	0.399435	1839	5	25	12
GOLGA3	0.588271	1499		1	0
IFT172	0.932995	1750	4		0
PHRF1	0.436326	1650		6	0
DUOX1	0.725763	1552		3	0
SYNJ2	0.4455	1497			6
ZNF407	0.432008	2249			0
MYOM3	0.608328	1441		2	6
TRIO	0.303331	3098		1	7
UGT1A1	1.04068	534	8	40	14
CASC5	0.789815	2343	3		0
CCDC180	0.641407	1702			0
CEP192	0.736259	2538			0
COL11A1	0.873277	1819	8	23	12
LMO7	0.754436	1671			0
ADAMTSL1	0.560229	1763			7
MYO9B	0.39144	2158		14	7
SYTL2	0.748943	1781			3
TENM3	0.479863	2700	3		2
CHD7	0.446095	2998	7	40	5
COL17A1	0.685903	1498	5	10	6
DOCK5	0.458173	1871			0
MYOM1	0.656409	1686		1	6
RIF1	0.441526	2473			0
BAIAP3	0.550334	1188			0
FN1	0.556281	2478	4	4	5
PNPLA7	0.612009	1343		1	0
ABCC6	0.962049	1504	6	16	5
ANK1	0.418031	1906	4	1	7
EXPH5	0.851251	1990	2		0
LRRK1	0.402189	2016		4	0
MYH8	0.609467	1938	5	10	8
SNAPC4	0.565354	1470			0
SPATA31E1	0.837766	1446			0
CUL7	0.578457	1783	3	8	0
LAMB1	0.524489	1811	3	1	8
PTPRB	0.664065	2216		1	6
RALGAPA2	0.601056	1874		5	0
ARHGAP32	0.650933	2088			0
INADL	0.811483	1802			6
MAMDC4	0.855839	1217			0
MYO10	0.414522	2059			9
PAPLN	0.593198	1279		1	4
TENM2	0.420006	2775			2
WNK2	0.433588	2298			0
ZNF638	0.768211	1979			0
AIM1	0.838899	1724		4	0
DLC1	0.561983	1529		15	7
MYLK	0.453427	1915	3	5	8
PDCD11	0.637604	1872			0
PTPRF	0.419513	1908		1	7
SGK223	0.583044	1403		1	0
SON	0.50703	2427		2	0
TIAM2	0.50325	1731			9
ALPK3	0.681124	1908			0
F5	0.67834	2230	7	89	4
FRYL	0.527402	3014		1	0
KMT2A	0.432948	3973	8	20	4
KNTC1	0.557442	2210			0
MST1R	0.835424	1401		14	0
NUP98	0.781855	1801		9	0
SCRIB	0.416834	1656			10
UNC13B	0.694928	1623			4
CCDC171	0.805819	1327		1	0
DLG5	0.459183	1920		13	0
LAMA4	0.586009	1824	3	1	9
LAMB2	0.685358	1799	6	12	8
LAMB4	0.601582	1762			8
MAST4	0.513033	2627			0
SCN9A	0.726779	1990	13	17	12
THADA	0.657463	1954		11	0
ACE	0.491834	1307	3	104	0
AZI1	0.655547	1084			0
COL5A3	0.69674	1746		4	12
KNDC1	0.606059	1752			0
RREB1	0.539125	1743			0
THSD7A	0.544796	1658			0
TNS1	0.581944	1736			5
AHCTF1	0.649186	2302			0
ARAP2	0.755833	1705			13
CABIN1	0.513953	2221			0
MYO3A	0.635128	1617	3		7
NCOA6	0.610455	2064			0
RP1	0.769932	2157	3	6	0
SI	0.53293	1828	7	3	4
TRPM5	0.521403	1174		1	4
AKAP11	0.737502	1902			0
DHX34	0.690289	1144			0
GCN1L1	0.33052	2672			0
MAP1A	0.797754	3042		1	0
PASK	0.590267	1331			3
WDR96	0.541563	1666			0
ABCC12	0.700446	1360			5
CDC42BPG	0.531748	1552		2	8
DCDC1	0.727812	1784		4	0
FNDC1	0.785431	1895			0
KIF26B	0.400537	2109		1	0
MAN2B2	0.917462	1010			0
MYO18A	0.499379	2055			0
PEG3	0.691434	1589		4	0
WDFY3	0.386526	3527			5
ZNF292	0.522969	2724			0
ABCA2	0.276868	2437		6	8
ABCC2	0.765302	1546	3	15	5
ADAMTSL3	0.699827	1692			7
MYH15	0.766767	1947		6	8
NOTCH3	0.517212	2322	5	21	11
PCNX	0.53626	2342			0
PTPN23	0.601285	1637			0
TTC40	0.600552	2716			0
ABCA6	0.725041	1618			6
ANO7	0.537515	934		4	7
CHD6	0.463642	2716			5
EVC2	0.54113	1309	4	16	0
JMJD7-PLA2G4B	0.711755	1013			0
TMPRSS9	0.656572	1060		2	17
TNKS1BP1	0.630327	1730			0
ABCA8	0.715617	1622			6
ATR	0.442985	2645	5	14	0
FYCO1	0.697751	1499	3		0
KIF26A	0.538607	1883		2	0
LRRK2	0.587962	2528	3	22	0
MEGF6	0.429446	1542		2	10
PTPRD	0.388803	1913		7	7
C1orf173	0.812273	1531			0
COL4A2	0.62563	1713	3	3	15
ITSN2	0.598349	1698			7
PLA2G4B	0.711755	1013			0
PTPRH	0.75229	1116			5
TJP3	0.712595	953			0
UNC13C	0.616407	2215		4	4
CEP290	0.777954	2482	11	19	0
DSCAML1	0.364658	2114		2	2
FRY	0.330884	3014			0
GAK	0.461242	1312		7	4
LRP5	0.390431	1616	14	17	7
MROH2B	0.762399	1586		1	4
NCAPD3	0.505315	1499			0
NUP188	0.647809	1750			0
PLXNA1	0.311331	1897			4
SHROOM3	0.610367	1997		4	0
ZDBF2	0.605791	2355			0
ANKRD26	0.742896	1727	3	2	0
ARHGAP21	0.581217	1959			8
ATP8B3	0.590627	1311			6
C2CD3	0.790341	2354			0
C4orf21	0.726584	2105			0
COL15A1	0.83803	1389			0
KIAA0947	0.629351	2267			0
KIAA1551	0.808948	1748			0
LTBP1	0.553162	1723			10
NCKAP5	0.637734	1910		2	0
PIK3C2B	0.52969	1635		1	4
PRDM2	0.547201	1719		4	0
TNRC6A	0.744322	1963			0
BRWD1	0.471821	2321		5	0
CILP	0.929421	1185		12	0
KIAA1683	0.808889	1368			0
LAMB3	0.803164	1173	6	5	5
PKDREJ	0.534592	2254		6	5
PTPRS	0.292537	1950			7
PXDNL	0.740201	1464		1	0
SCN4A	0.486089	1837	13	20	13
YLPM1	0.810976	2147			0
ZNF318	0.749043	2280			0
ABCA1	0.447964	2262	5	26	8
ABCA9	0.736223	1625			6
MADD	0.566747	1648			0
SPEF2	0.705458	1823			0
TRPM1	0.669629	1643	3	8	4
WDR62	0.580414	1524	3	8	0
ATP10A	0.574877	1500		2	0
CACNA1G	0.35869	2378		1	12
COL16A1	0.638519	1605			7
FARP2	0.647513	1055		1	11
NID2	0.617352	1376			10
PARP4	0.673585	1725			0
PLCE1	0.613052	2303	4	13	0
WNK1	0.521952	2881	5	16	0
ZNF142	0.84223	1688			0
ABCC11	0.555382	1383	2	4	5
AKAP12	0.564413	1783		2	0
ARHGEF11	0.643227	1563			5
CAD	0.370769	2226			0
COL14A1	0.494587	1797	2		6
DNAJC13	0.591012	2244			0
LRRIQ1	0.952113	1723		1	0
NLRP5	0.604018	1201		1	5
NOTCH2	0.472148	2472	5	18	11
PLXNA4	0.368892	1895		3	4
PLXND1	0.411756	1926		1	5
SCN11A	0.654289	1792	8	3	13
SYNM	0.720437	1565		2	0
TANC1	0.500091	1862			9
TIMELESS	0.815595	1209		1	0
ADAMTS14	0.544615	1227		4	11
ADAMTS18	0.525641	1222	3		12
CASZ1	0.395333	1760		3	0
DHX57	0.585478	1387			4
GLI2	0.463495	1587	9	18	11
JMJD1C	0.539136	2541			0
LRP4	0.412949	1906	6	5	7
NINL	0.538922	1383			0
NPC1L1	0.598804	1360		16	0
PCNXL3	0.403602	2035			0
RAI1	0.466785	1907	4	18	0
TEX14	0.78629	1498			0
ARAP3	0.827192	1545		2	13
CREBBP	0.315387	2443	5	10	4
DOCK10	0.527667	2187			3
MSH6	0.906313	1361	8	28	0
PLIN4	0.499332	1358		5	0
PLXNA2	0.432703	1895		2	4
SLC12A7	0.325613	1084			4
ZNF462	0.387611	2567			0
ADAMTS13	0.655556	1428	3	33	4
ARHGEF28	0.706798	1732			5
BAZ2B	0.617287	2169			4
BPTF	0.420526	3047			4
CGNL1	0.722369	1303		1	0
DENND4C	0.753176	1959			7
SFI1	0.914867	1243			0
SMG1	0.382468	3663			0
SPHKAP	0.630369	1701			0
ARAP1	0.543666	1451		1	13
DIP2A	0.485891	1573			0
DOCK9	0.358568	2094			3
KMT2B	0.363661	2716			4
NSD1	0.488401	2697	8	26	8
PAPPA2	0.757054	1792		2	0
PLA2R1	0.62233	1464		7	0
PRR5-ARHGAP8	0.50826	644			0
SCN5A	1.10831	2017	16	32	13
SEC31B	1.07082	1180			0
TULP4	0.439455	1544			0
ASXL3	0.62913	2249		1	0
CEP170B	0.486624	1591			0
CLTCL1	0.727795	1641			0
DHX37	0.522027	1158			0
DYNC1H1	0.162892	4647	7		8
IQGAP3	0.656374	1632			0
KIAA1549L	0.506543	1856			0
MAP1B	0.417182	2469			0
MYO5C	0.615467	1743		1	9
PHF3	0.566035	2040		3	0
PREX1	0.380122	1660			7
TENC1	0.804158	1420			5
TRAP1	0.832271	705			0
ADAMTS12	0.505786	1595			7
AKNA	0.675101	1440		1	0
ANKHD1	0.684343	2618			9
ASH1L	0.485573	2970			8
ATG2B	0.578338	2079			0
CCDC88B	0.801597	1477			0
CDHR2	0.518997	1311			0
DNMBP	0.675773	1602		5	0
ERCC6	0.715048	1494	10	18	0
KIAA0922	0.531737	1611			0
MYO1A	1.08466	1044	3	5	6
NID1	0.517702	1248			10
NLRC5	0.483805	1867			3
PIK3C2G	0.780014	1487		5	4
UNC79	0.529105	2658		3	0
A2ML1	0.753147	1455			6
ARHGAP8	0.517671	644			0
ATP10B	0.594924	1462			0
COL24A1	0.791178	1715		2	12
DNAH6	0.601537	4159		6	8
HEATR5A	0.985451	2047			0
KIAA2018	0.625765	2246			0
MICALL2	0.641106	905			10
MROH7	0.610874	1324		1	4
OPLAH	0.683104	1289	3	1	0
PER1	0.618053	1291		3	0
PLEKHH2	0.575697	1494			0
PRRC2A	0.733828	2158		5	0
RGS12	0.493825	1448			4
TNRC18	0.334551	2969		1	0
USP6	0.601751	1407		3	4
XDH	0.514467	1334	3	1	0
ADAMTSL4	0.876248	1098	4	7	4
ASXL1	0.690886	1542	4	13	0
C2orf71	0.695119	1289		6	0
CEP152	0.760517	1711	5	5	0
CEP164	0.637713	1461	3		0
CORO7	0.81868	926			4
CORO7-PAM16	0.83724	1049			4
EP300	0.333885	2415	4	1	4
EPHA8	0.62862	1006			7
LAMC1	0.478655	1610		3	7
LY75	0.510874	1874		1	0
PLEKHG2	0.841042	1387		1	10
PPAN	0.575447	795			0
PPAN-P2RY11	0.555759	795			0
RRBP1	0.495105	1411			0
TCOF1	0.675794	1526	3	13	0
TLN1	0.382712	2542			0
TRIP11	0.547557	1980	3		0
ALK	0.499747	1621	5	24	9
ANKHD1-EIF4EBP3	0.606335	2618			9
ATP7B	0.722142	1466	3	16	0
C2orf16	0.846575	1985			0
CTTNBP2	0.718468	1664		3	0
HK3	0.64711	924			0
KIAA1244	0.425207	2178			0
LLGL2	0.53749	1021			0
LONP1	0.449756	960			0
LPA	0.67262	2041	1	32	4
MLLT4	0.458232	1835			0
MYBPC3	0.624057	1275	5	10	4
MYH2	0.464189	1942	4	17	8
MYO1C	0.466324	1064			5
NLRP1	0.593823	1474	5	13	4
NOD2	0.824467	1041	5	58	3
PFAS	0.715751	1339			0
SH3TC2	0.592842	1289	4	9	0
TENM1	0.425509	2733		6	2
TP53BP1	0.55096	1978		1	0
UGGT2	0.71888	1517			0
ABCA10	0.714408	1544			6
CD163L1	0.635257	1464		4	10
CNGB1	0.727434	1252	3	5	12
FHOD3	0.565949	1623			0
FRMPD1	0.686413	1579		1	0
KIAA1462	0.714784	1360		8	0
KIF14	0.706384	1649		4	8
MCF2L	0.420667	1183		1	7
NBEAL1	0.911364	2695			3
PLEKHG3	0.637205	1220		1	10
PLXNB1	0.462667	2136		1	5
TRPM6	0.490984	2027	3	10	4
ZNFX1	0.443135	1919			0
ABCA5	0.733795	1644			6
ABCB5	0.779	1258		6	0
ABCC1	0.330047	1542		7	5
CUX1	0.535669	1517			0
LY75-CD302	0.516611	1874		1	0
NAV3	0.521149	2386		4	0
SPTAN1	0.306509	2478	3	4	9
TAS1R3	0.576901	853			9
CHD9	0.502358	2898			5
CHL1	0.549358	1225		2	15
CIT	0.381618	2070		1	8
DDX60L	0.563171	1707			0
FLII	0.478252	1270			5
KIAA0100	0.556823	2236			0
MAST2	0.561159	1799		1	0
MYH9	0.281528	1961	8	33	8
NLRP12	0.696656	1063	3	2	9
PPP1R26	0.559451	1210			0
RGS3	0.563836	1199			8
RRP12	0.55622	1298			0
SLC12A3	0.624468	1031	3	27	5
ARHGEF10L	0.408608	1280		1	0
CGN	0.80734	1204			0
DOCK2	0.33866	1831			0
MSLN	0.638118	631		36	0
MYH3	0.371503	1941	6	9	8
RPAP1	0.748175	1394		1	0
SLIT3	0.410374	1531			13
TCF20	0.452204	1961		5	0
TTC21B	0.526285	1317	5	1	0
WRN	0.657315	1433	3	6	0
ATP13A5	0.826137	1219		3	0
CD109	0.887635	1446		1	7
FGD5	0.63984	1463			6
KIF1B	0.576655	1824	4	12	8
MAN2C1	0.664813	1058			0
NUP153	0.654688	1507			0
PIKFYVE	0.45712	2099	3	1	0
PRX	0.723292	1462	5	16	0
PTCH1	0.444723	1448	12	40	0
PZP	0.670376	1483		1	6
REXO1	0.601274	1222			0
RIMS2	0.819158	1368			0
TAF1L	0.587278	1827			0
ULK4	0.770108	1276		1	0
USP36	0.469196	1124			0
ARHGEF40	0.662653	1520			6
COL6A1	0.395214	1029	5	11	8
FBLN2	0.54604	1232			11
FUK	0.764609	1091			0
HIVEP2	0.388947	2447			0
LAMC2	0.67642	1194	6	20	7
LST3	0.719198	749			8
MAP3K15	0.730973	1314			2
MICAL1	0.810697	1087			11
PDE6B	0.514741	855	5	8	3
PHLDB1	0.782801	1378		2	0
PLCH2	0.517915	1417			7
SHROOM2	0.534509	1617			0
TNK2	0.476443	1087			10
USP24	0.41702	2621			6
ZNF106	0.707623	1884			5
ASCC3	0.497826	2203			0
CC2D2A	0.640147	1621	7	15	0
DDX60	0.426012	1713			0
GCC2	0.536104	1685			0
H6PD	0.606119	803	3	8	0
IGSF22	1.10632	1327			4
ITPR2	0.331426	2702		4	3
KIF17	0.600249	1030			12
SCNN1D	0.496425	803			4
SETD2	0.633316	2565		3	8
SMG6	0.545604	1420			0
TAF1C	0.677441	870			0
TONSL	0.58653	1379		1	4
TPR	0.447754	2364			0
WDR17	0.686142	1323			0
ZNF804B	0.686938	1350			0
ANKRD12	0.465366	2063		1	4
BCAR1	0.635169	917		5	0
CNTNAP2	0.60061	1332	4	14	4
DUSP27	0.642424	1159		4	8
FANCI	0.671942	1329	3	6	0
FBF1	0.70128	1149		1	0
GEMIN4	0.603743	1059		2	0
GTF3C1	0.415149	2110			0
IFT122	0.503317	1293	3		0
LMTK2	0.394431	1504		12	0
LRPPRC	0.857146	1395	3	3	0
MAP2	0.609595	1828		7	0
MYO3B	0.625227	1351		1	7
PALM2-AKAP2	0.60347	1104			0
PI4KA	0.302769	2103		6	0
SIPA1L2	0.412578	1723		2	3
STON1-GTF2A1L	0.85657	1183			0
TNS3	0.485709	1446			5
ULK1	0.409706	1051			3
ANKRD30A	0.748953	1461		5	0
CAMTA1	0.410511	1674	3	4	0
CPZ	0.512843	653			5
FMN1	0.757804	1420		1	8
LOXHD1	0.460396	2212	3	5	0
MCPH1	0.662504	836	4	8	0
NOL6	0.853413	1147			0
PARD3B	0.718843	1206			6
PLEKHG6	1.09143	791			0
POLRMT	0.345475	1231			0
SETD1A	0.411923	1708			4
TBC1D9B	0.476827	1251		1	4
ACAD10	0.768779	1091			8
ADCY10	0.595331	1611		1	0
CCDC40	0.537237	1143	3	7	0
CIC	0.434424	2515		7	0
CIITA	0.524456	1131	3	24	3
COBL	0.604385	1344			0
GPR125	0.76801	1322		2	0
IGHV2-70	0.830104	119		1	8
KTN1	0.686864	1358			0
MAPKBP1	0.744649	1515		1	0
MUC12	0.786616	5479		5	0
PER2	0.477966	1256	3	4	0
PLA2G4F	0.711667	852		1	0
RADIL	0.548646	1076			0
SHPK	0.574878	840		2	0
STK36	0.793223	1316			0
TNN	0.521537	1300			6
UVSSA	0.676309	710	3	7	0
ADAM8	0.554633	825		7	5
AGBL1	0.587021	1067	3	1	0
BOC	0.633433	1116			0
CACNA2D4	0.482963	1155	3	2	0
COL5A2	0.664287	1500	4	18	13
DEPDC5	0.428344	1595	5		0
DNAH14	0.929261	4516		3	0
DOCK7	0.421749	2130		3	3
GEMIN5	0.641863	1509			0
KAT6A	0.377582	2005		3	0
KIAA1009	0.567393	1404			0
KIF24	0.814326	1369			0
MAGI1	0.540923	1463		1	0
MED16	0.260626	878			0
MIA3	0.620185	1908		9	0
PEAK1	0.70497	1747			0
PTPRN2	0.457388	1039		4	9
ROBO1	0.534088	1652		5	14
TTC21A	0.525187	1322			0
ADCY7	0.42439	1081		3	12
AMZ1	0.552229	499		2	0
ATP9B	0.442306	1148			0
C20orf26	0.640961	1238			0
CACNA1D	0.366009	2182	5	4	14
CR1	0.664005	2490		19	7
DOCK1	0.304885	1866			0
GLI3	0.451874	1581	14	23	11
HEATR5B	0.48185	2072		1	0
IQGAP2	0.584859	1576			0
ITGAD	0.598214	1162		1	13
ITGAX	0.588186	1170		5	13
LRIG1	0.518457	1094		3	11
MED13	0.567416	2175			0
MSLNL	0.630706	1054			0
NLRP2	0.408234	1063		3	5
NUP205	0.510644	2013			0
OSBPL5	0.436226	880			0
TMEM131	0.609236	1884		1	0
AGL	0.736812	1533	3	4	0
AOX1	0.550966	1339			0
ARID1B	0.348065	2290	5		0
ATP8B4	0.986066	1193			6
CACNA1E	0.320051	2314		2	1
CECR2	0.585665	1444			4
CEP135	0.883561	1141	3		0
COL28A1	0.844075	1126			6
FPGT-TNNI3K	0.867028	950			12
KIAA0195	0.496923	1367		1	0
KIF13A	0.397233	1806			8
KIF13B	0.37373	1827			8
NACA	0.790671	2079			0
RAB11FIP1	0.708455	1284			0
RPGRIP1L	1.04311	1316	7	13	0
SCUBE1	0.422013	989			10
SORBS1	0.577009	1295			4
ADAMTS17	0.457197	1096	3	2	11
CCDC158	0.804355	1114			0
DAAM2	0.741134	1069			8
IKBKAP	0.693935	1333	3	23	0
KIF7	0.653213	1344	9	1	12
LMF2	0.595014	708			0
MAP4	0.702332	2298			0
MLH3	0.723796	1454	5	16	0
MYO1F	0.470362	1099			5
NISCH	0.374473	1505			0
NOTCH4	0.704959	2006		3	11
NPC1	0.492651	1279	7	17	0
NPHP3	0.681859	1331	8	6	0
NPHS1	0.772052	1242	6	21	0
PER3	0.594691	1211		7	0
PHKB	0.716723	1094	3	4	0
RAPGEF3	0.728036	924			6
SPTBN4	0.479605	2565			8
TTLL5	0.702768	1282			7
ZNF831	0.682851	1678			0
C3	0.378772	1664	4	22	5
CDAN1	0.682494	1228	3	4	0
EXD3	0.58222	877			0
EYS	0.759268	3166	3	5	0
GBF1	0.460951	1860			0
KIDINS220	0.535799	1772			8
KIF1A	0.276457	1792	7	7	8
MAN2A2	0.486857	1151		6	0
MICAL2	0.556909	1125			11
MYBPC2	0.681259	1142		2	4
NFASC	0.423012	1348		3	15
NLRC3	0.582126	1112		3	9
PPARGC1B	0.666395	1024		7	0
PREX2	0.475955	1607			7
RANBP17	1.20342	1089		1	0
RIMBP2	0.466292	1053			0
SLC12A4	0.539899	1088		5	4
SPTBN1	0.221031	2365		2	8
SSFA2	0.822341	1260			0
SUN1	0.705065	975		2	0
TNNI3K	0.858849	937		4	12
TTC37	0.711234	1565	3	1	0
TTC7A	0.698693	883	4		0
TTF2	0.854978	1163		9	0
UNC13D	0.642362	1143	3	5	0
ZNF335	0.5372	1343	3		0
ATP12A	0.542986	1046			0
BCL9	0.605759	1427			0
CACNA1F	0.576753	1978	7	14	14
CARD14	0.525308	1005	3	3	0
DNAH12	0.779112	3093		6	0
GON4L	0.466713	2242			0
KAT6B	0.602035	2074	6	3	0
KMT2E	0.54297	1859		5	0
LLGL1	0.543634	1065			0
MTUS2	0.574297	1380			0
PAPPA	0.445476	1628	1	24	0
SBF2	0.450543	1850	3	11	11
SLC38A10	0.508589	1120			3
TCF3	0.566582	659	3	13	0
URB2	0.556917	1525			0
ZNF236	0.299375	1848		2	0
AP5Z1	0.517469	808	3	5	0
CASKIN2	0.541549	1203			0
CD36	1.28362	473	2	24	0
CNTLN	0.522869	1407			0
COL4A3	0.658697	1671	6	24	14
EVC	0.649295	993	5	18	0
FLNA	0.335452	2648	21	13	0
ITGA7	0.689286	1182	4		15
KIAA1755	0.702999	1201		2	6
LRRC16B	0.597938	1373			0
LTBP4	0.495006	1624	4	3	12
NEBL	0.513559	1015		1	0
NUP160	0.777656	1437			0
PARD3	0.653625	1357		2	6
SCN7A	0.677262	1683			12
TBL3	0.53722	809			0
TIAM1	0.422371	1592		20	9
TPO	0.692121	934	3	22	0
UNC5B	0.54045	946			4
USH1C	0.585846	900	5	21	0
ANKRD27	0.631939	1051			0
ASTN2	0.470074	1340		1	0
COL19A1	0.77634	1143			8
COL4A4	0.650861	1691	4	22	15
GPR123	0.600801	1280			0
HR	0.804566	1190	7	5	0
IARS	0.618835	1263			0
PLD2	1.0196	934			0
PRDM16	0.346561	1277	5	8	0
RUSC2	0.569366	1517			0
SNED1	0.338645	1414			11
SORBS3	0.827034	672			4
ANO2	0.590267	1000			7
ATP11A	0.347525	1192			6
ATP13A4	0.490523	1197		3	0
CHD8	0.455053	2582		1	5
DFNB31	0.80379	908	5	18	0
ECE2	0.691935	884		2	3
EFCAB5	0.63481	1504		1	0
EIF4G1	0.559808	1607	3		0
ITPR1	0.232841	2744	5	18	3
KCNH6	0.59845	995			13
MFI2	0.499647	739		6	0
N4BP2	0.761877	1771			0
NLRP13	0.530373	1044		1	5
PLEKHG4	0.95736	1192		13	6
PML	0.746006	883		6	0
SPAG5	1.21762	1194			0
TET1	0.458237	2137		1	0
TRAPPC9	0.421809	1247	4	2	0
TRPM4	0.654268	1215	4	3	4
ANKMY1	0.563126	1031		1	0
ATP10D	0.7619	1427			0
BMP1	0.394779	987	3		6
ESPL1	0.523716	2121		1	0
FLT4	0.450072	1364	4	14	10
HEATR4	0.787923	1027			0
KIF16B	0.503317	1393		2	8
MED13L	0.376195	2211	4	1	0
NEURL4	0.508587	1563		1	0
NLRX1	0.853866	976			4
NRDE2	0.595597	1165			0
PPRC1	0.652346	1665			0
PTPRG	0.426801	1446			9
PTPRJ	0.775963	1338	2	4	5
SEMA5A	0.42374	1075		9	4
SIPA1L1	0.378806	1805			3
TJP2	0.616833	1222	4	6	0
CDC42BPB	0.295575	1712			8
CHD3	0.32826	2060		3	4
CLSPN	0.958262	1340			0
CNTN6	0.720299	1029			15
CNTNAP4	0.516511	1312			4
CR2	0.656682	1093	3	4	7
CTC1	0.901868	1218	4	3	0
GCNT2	0.630422	403	2	3	3
ITGA8	0.611047	1064			12
ITGAE	0.559833	1180		1	13
KDM6B	0.475188	1683			0
MAN2A1	0.761426	1145			0
MAP3K6	0.728513	1289			2
NOC2L	0.454545	750			0
PCSK6	0.471699	969			2
PIK3C2A	0.622848	1687			4
PLEKHN1	0.786522	664			0
POLR1A	0.441594	1721			0
PTCHD2	0.456494	1393			0
PTPRU	0.424505	1447			8
STARD13	0.442021	1114		3	7
TCIRG1	0.5781	831	3	5	0
TMEM2	0.628733	1384			0
ZC3H13	0.658578	1669			0
ADAMTS2	0.411285	1212	3	10	11
ADCY4	0.542059	1078			12
AFF1	0.483362	1219	2	11	0
ANKRD35	1.18457	1002			0
CACNA1B	0.344319	2341		1	1
COL4A1	0.421037	1670	9	13	14
DOT1L	0.323827	1538		2	0
ERN2	0.753407	975			0
FAM179A	0.776119	1020		1	0
FRMPD2	0.636854	1310			0
HECTD1	0.449088	2611			0
INSRR	0.52865	1298			8
LDLR	0.592078	949	3	25	9
LIPE	0.796373	1077		16	0
MASP1	0.508356	729	3		6
PLCG2	0.307225	1266	5	2	0
PLEKHA6	0.639178	1069			0
RBP3	0.53075	1248	3	9	0
TRAK1	0.427803	954		2	0
TSHZ2	0.449642	1035		1	0
ABCC8	0.48117	1583	12	13	5
AK9	0.630779	1912			0
ASTN1	0.511745	1303		2	0
CDHR5	0.518636	846			0
COL11A2	0.576279	1737	13	27	12
GAS2L2	0.754391	881		1	0
GPR116	0.471429	1347		1	0
GPR124	0.685436	1339			0
HIP1R	0.522346	1069		2	0
IGHMBP2	0.620088	994	3	12	0
KIAA0586	0.842135	1645			0
KIF21B	0.356789	1638		5	12
MBTPS1	0.540837	1053		1	0
MIS18BP1	1.02865	1133			0
MMRN1	0.67466	1229		1	0
MYCBPAP	0.808919	985			0
MYO16	0.428563	1859			7
NBEA	0.294124	2947		2	3
NCOR1	0.422406	2441		3	0
NF1	0.48912	2840	12	37	0
OCA2	0.597439	839	7	17	0
PDIA2	0.615035	526			4
PIWIL3	0.857705	883		1	4
PLCH1	0.529133	1694		1	7
PRG4	0.847437	1405	3	12	0
RECQL5	0.633771	992		1	0
TANC2	0.507628	2001		1	9
TIE1	0.639217	1139		2	0
XRN1	0.583375	1707			0
AKAP2	0.609644	1104			0
ARID2	0.489926	1836			0
CRB1	0.686245	1407	7	17	10
CRB2	0.502751	1286			11
DSG1	0.700756	1050	7	15	7
ERBB3	0.784294	1343	3	13	10
FAM179B	0.665517	1774		1	0
FHDC1	0.678487	1144			8
ITGA11	0.4082	1190		1	14
JUP	0.46036	746	8	4	0
KIF1C	0.594476	1104	2	1	8
KIF27	0.740427	1402			12
MSH2	1.57721	935	8	37	0
OGDHL	0.492698	1011			0
PLEKHA7	0.521621	1272		3	0
PTK2B	0.522828	1010			12
PYGM	0.691269	843	3	4	0
RNF17	0.572357	1624			0
SRBD1	1.02091	996		1	0
TET3	0.382736	1661		1	0
THBS2	0.353571	1173		5	0
TMPRSS15	0.983754	1020	3	1	11
TRAPPC10	0.500489	1260			0
UBR1	0.387466	1750	3	19	0
WDR27	0.723486	896			0
ZNF609	0.461118	1412			0
BAZ2A	0.697206	1906			4
CCDC135	0.651699	875			0
CDHR1	0.694117	860	4	5	0
CEP128	0.756741	1095		1	0
COL1A1	1.45601	1465	20	46	13
COL9A1	0.731097	922	5	9	7
FARP1	0.484993	1077			11
GRM6	0.565915	878	3	7	9
KIAA0319	0.853349	1073		8	0
MCC	0.439262	1020	2	12	0
MCTP2	0.933473	879			0
MTMR8	0.808584	705			11
NIPBL	0.43925	2805	4	8	0
PHLPP2	0.604496	1359			0
PIEZO2	0.408848	2778	3		0
PLD1	0.7135	1075			0
PMS2	0.978072	863	6	29	0
PPP2R3A	0.658436	1151			0
PSD3	0.576546	1050			0
PWP2	0.448563	920		1	0
SGSM2	0.458679	1052			0
TECPR1	0.411239	1168		2	0
TECPR2	0.485906	1412	3		0
TRPM3	0.434487	1735			4
UACA	0.594782	1417			0
ALS2CL	0.531558	954			0
ARID1A	0.440241	2286	3	11	0
ATP13A2	0.453392	1181	4	9	0
ATP1A4	0.535884	1030			0
B4GALNT3	0.573209	999			4
CAMSAP1	0.335262	1614			0
DAGLB	0.807709	673			0
DCC	0.541979	1448	5	13	13
EGFLAM	0.657827	1018		3	0
EIF2AK4	0.663861	1650	3		0
FAM135B	0.437384	1407			0
FAM65C	0.533704	951			0
FLYWCH1	0.623494	766			0
GAA	0.568338	953	5	13	4
IFIH1	0.900772	1026		25	0
ITIH2	0.612903	947			0
LOXL2	0.463098	775		5	10
LTN1	0.483632	1813			0
MOV10L1	0.529836	1212		1	0
MYO19	0.558859	971			6
NLRP7	0.481867	1066	4	14	5
PDGFRB	0.43143	1107	10	7	8
POLN	0.705111	901			0
RAD50	0.699458	1313	4	13	0
RNF123	0.58904	1315			0
ROBO4	0.852733	1008		1	0
SORCS2	0.410488	1160			0
SUSD2	0.545878	823			0
SYNRG	0.701221	1315			0
THSD7B	0.514595	1610		1	0
TYK2	0.67423	1188	5	16	10
YTHDC2	0.714286	1431			3
ZFYVE16	0.529374	1540			0
BCLAF1	1.01364	921			0
C9orf84	0.744801	1445			0
CAND2	0.732171	1237		1	0
CPNE7	0.505233	634			3
CTBP2	0.616702	986		4	0
DISP2	0.701284	1402			0
DOCK4	0.46117	2000			0
DPYD	0.843277	1026	4	23	0
EPHA1	0.66142	977			7
ESPNL	0.684895	1006			0
FANCD2	0.513912	1472	3	12	0
HEPHL1	0.5619	1160		2	0
ITIH6	0.824204	1314			0
KIAA1614	0.663899	1191			0
KIF19	0.687083	999		1	8
NAV1	0.373301	1878			0
NEDD4	0.702666	1320			7
NFATC1	0.406716	944		1	0
PHLDB2	0.553746	1254			0
PLEKHG1	0.44804	1386		2	10
PMFBP1	0.658139	1023			0
PRDM15	0.316041	1508		4	0
QSER1	0.689365	1736			0
ROR2	0.52823	944	5	14	8
SCAF11	0.707372	1464			0
SLC26A1	0.642407	702		1	5
TELO2	0.5999	838			0
TLL2	0.599675	1016			6
UHRF1BP1	0.690014	1441		3	0
USP42	0.494069	1317			0
WNK4	0.973818	1244	3	8	0
ALDH1L1	0.476679	913		3	10
ATP2A3	0.39017	1053			0
BCAR3	0.758114	826		4	0
BLM	0.510949	1418	3	10	0
CSPP1	0.955839	1222	3		0
FRMD4B	0.758268	1035		1	4
GLDC	0.507035	1021	5	10	0
ITGA10	0.851204	1168			14
KANK2	0.545928	860			0
NES	0.865478	1622		15	0
PCDHA9	0.644953	951			11
PEX1	0.89293	1284	6	21	0
PFKP	0.265411	785			0
PXDN	0.333015	1480			0
RAPGEF6	0.608661	1610			4
SPG7	0.577267	796	4	12	0
SYCP2	0.714453	1531		2	0
TJP1	0.545479	1769		1	0
UNC45A	0.607009	945			0
ADAMTS3	0.569047	1206		7	11
ARFGEF2	0.39939	1786	3		4
ARVCF	0.718229	963	2	9	3
BCOR	0.483083	1756	4	7	4
C12orf55	0.65048	3097		2	0
C6	0.800813	935	3	4	0
CDH4	0.298991	917			10
CDON	0.595997	1288	8	6	0
CHD5	0.221456	1955		3	4
CHPF2	0.936804	773			4
COL1A2	1.42905	1367	15	15	13
CPSF1	0.240465	1444			0
DDX54	0.861214	883			0
DNAAF1	0.912402	726	4	8	0
DOPEY1	0.563116	2477			0
FGD6	0.662604	1431			6
GANC	0.691735	915		7	2
GIGYF1	0.437233	1036			0
GLIS3	0.601012	931	3	8	9
HEATR6	0.908567	1182			0
KIAA1199	0.386927	1362			0
MAGEC1	0.999477	1143		16	19
MAP3K4	0.522936	1609		1	0
MMEL1	0.640634	780		9	4
MSH3	0.810909	1138		14	0
NCAN	0.667911	1322			4
NPAP1	0.87513	1157		16	0
OAS3	0.78939	1088		6	0
PIDD	0.630748	911			7
PIGQ	0.725553	761			0
PITRM1	0.505383	1039			0
POLD1	0.41989	1134	3		0
PTCH2	0.512633	1204	4	9	0
SASH1	0.400865	1248			0
SLC14A2	0.559187	921			0
SLC4A3	0.382322	1260		1	6
TGM6	0.753091	707	3	9	4
UGGT1	0.532576	1556			0
VPS8	0.467726	1429			0
VWA3A	0.871616	1185			0
WDR36	0.739988	952	2	3	0
ZFR2	0.584235	940			0
ZNF208	0.740148	1281			0
ZNF518B	0.669159	1075			0
ABCB11	0.517532	1322	6	15	0
ABCC4	0.441146	1326		4	5
CACNA1C	0.266646	2210	5	9	14
CENPJ	0.833318	1339	5	6	0
COL3A1	0.882221	1467	7	29	13
DIP2B	0.611463	1577	2		0
EGFR	0.40717	1211	4	61	10
EMR2	0.833537	832			12
ENPP3	0.950621	876		3	3
GPR113	0.733672	1080			0
IL16	0.524476	1333		22	4
ITIH1	0.556587	912			0
ITIH5	0.630794	957			0
KCNU1	0.603642	1150		1	0
KDR	0.452469	1357	3	10	10
KIAA0368	0.531986	2018			0
KIAA1210	0.690272	1710			0
KIF15	0.595572	1389			12
KIF21A	0.571442	1676	3	16	12
MAPK15	0.893933	545			5
MTOR	0.253403	2550		16	0
MYO1G	0.79869	1019		4	5
NCAPD2	0.631869	1402			0
PARP10	0.822426	1038			3
PCDH12	0.655421	1185			22
PDE6A	0.720341	861	3	5	3
PLA2G4D	0.802249	819			0
PPFIBP2	0.843233	877			4
RBM19	0.583716	961		1	0
TARBP1	0.674556	1622			0
TBC1D8	0.41761	1156			4
TTLL3	1.17512	916			8
VWA2	0.829419	756			5
WDFY4	0.477819	3185		6	5
ZC3H3	0.652411	949		1	0
ZNF598	0.605885	905			0
ALDH16A1	0.648649	803			0
ATAD5	0.609115	1845		6	0
BMS1	0.703313	1283			0
C5	0.557167	1677	3	26	5
DCST2	1.2503	774			0
DOCK3	0.414484	2031			0
EPHA2	0.435246	977	4	16	7
FAN1	0.643213	1018	3	5	0
HFM1	0.613511	1436		1	0
HKDC1	0.607901	918			0
KIAA0355	0.519393	1071		1	0
LGR6	0.585818	968			2
NEK10	0.576205	1173		2	6
NOD1	0.568154	954		23	3
NUP210L	0.722848	1889		1	0
NYNRIN	0.473195	1899			0
PCNXL4	0.755901	1173			0
RBBP6	0.464198	1793			0
SHANK2	0.425878	1851			0
SMTN	0.809398	941		4	10
SYNE3	0.578366	976		1	0
TRPM8	0.473607	1105		8	4
UBAP2	0.657567	1120			0
USP40	0.57641	1248			4
WDR81	0.383167	1942	3		0
ZNF687	0.475513	1238			0
ZNF778	0.572825	730			0
ANPEP	0.492827	968		5	4
C16orf62	0.656073	1053			0
CARD6	1.34361	1038			0
CD101	0.673143	1022			0
CPS1	0.536188	1507	3	8	0
DSG4	0.785559	1060	4	10	7
EHMT1	0.355182	1299	4	5	10
EXO1	0.878676	847		15	0
FAM186B	0.950034	894			0
JAKMIP3	0.400373	845			0
KIAA0430	0.466139	1743			0
LILRB1	0.620639	702		3	14
LOXL4	0.792066	757		1	10
LPHN1	0.276501	1475			12
MDC1	0.70329	2090			0
MEGF10	0.430869	1141	3		0
MTR	0.59831	1266	3	55	0
MYH10	0.292628	2008			8
NEO1	0.622349	1462			13
NLRP4	0.419384	995			5
NOS2	0.51938	1154		38	0
NRXN2	0.399557	1713			6
PEAR1	0.599595	1038		5	0
PIWIL2	0.60438	974			4
PKP4	0.71272	1193			3
PTPN14	0.42739	1188	2	1	12
SIDT1	0.723411	833			0
SLIT2	0.404342	1543			13
SPATA20	0.680271	803			0
TBCD	0.384124	1231			0
TDRD1	0.695251	1190			0
TMEM8A	0.577022	772			0
TRAPPC11	0.515644	1134	4		0
VWA3B	0.727077	1295		2	0
ZNF608	0.465725	1513			0
ZNF721	0.627747	924			15
AARS2	0.838341	986	3	1	0
AHDC1	0.408567	1604		1	0
ATAD3B	0.668875	649			0
AXIN1	0.435919	863	3	8	0
BRAT1	0.57259	822	2		0
CAPN9	0.684331	691			9
CDCA2	0.746707	1024		1	0
CDHR3	0.688284	886		2	0
EPB41L3	0.424791	1088		10	8
EPRS	0.602114	1513			0
EPX	0.910885	716	2	5	0
GPATCH8	0.722259	1503			0
IGF1R	0.313817	1368	3	28	8
KDM5A	0.52972	1691			0
LCT	0.376279	1928	3	13	0
LPHN2	0.624656	1475			12
NLRP14	0.719406	1094			5
PALD1	0.475098	857			0
PLA2G6	0.774572	807	6	10	0
PLEKHH1	0.71342	1365			0
PNPLA6	0.447555	1376	6	4	0
POP1	0.611998	1025		1	0
PPP6R2	0.496122	967			0
SEMA5B	0.499816	1206			4
SOGA1	0.509678	1662			0
SSH2	0.686641	1451			7
STK10	0.528156	969			7
THSD4	0.565805	1019		1	4
TMC3	0.683699	1102		2	3
TSPEAR	0.527618	670	3		0
TTLL4	0.684773	1200			7
UBN1	0.448851	1135			0
UBR5	0.310203	2800			7
USP54	0.547883	1685			0
WDR52	0.635772	1855			0
WDR72	0.991514	1113	3	10	0
ABCB4	0.768348	1287	7	15	0
ACIN1	0.687483	1342			0
AHI1	0.532311	1197	3	5	0
CCDC129	0.830705	1063		2	0
CCDC157	0.764751	753			0
CD97	0.577423	836		1	12
COL6A5	0.610559	2616		4	6
CSF2RB	0.574762	904	3	1	0
ERCC5	0.534607	1187	4	31	0
FAM160A2	0.67464	987			0
FBXW5	0.403674	567			0
FKBP15	0.544097	1245			0
FRMD1	0.654174	550			0
GPATCH1	0.640953	932		2	0
HAUS6	0.678149	956			0
MYO1E	0.44508	1109	3		5
MYPN	0.619544	1321	4	1	1
PCDHA13	0.671846	951			11
PLEKHG5	0.650198	1086	5		0
RALGDS	0.392408	986			10
SLC26A4	1.49546	781	7	19	6
SLC26A9	0.605051	888		2	6
TNRC6C	0.436152	1727			0
TPCN2	0.643833	753		2	0
ZFC3H1	0.478395	1990		1	0
ZNF99	0.720738	1038			15
ABI3BP	0.797758	1778			0
ACOX3	0.433624	701		1	0
ASXL2	0.592554	1436			0
ATP8B2	0.44858	1224		4	6
CC2D1B	0.805635	859			0
CDH26	0.738902	853			11
CKAP5	0.512649	2040			0
CLASP1	0.445497	1539			0
COG1	0.740497	981	3		0
DIP2C	0.216027	1557			0
ENAM	0.704011	1143	4	10	0
HECW2	0.406069	1573		1	7
ITIH4	0.535805	936			0
KIAA1024	0.487215	917			0
KIAA1432	0.401783	1424			0
MFSD12	0.516696	539			0
MYO6	0.778628	1287	6	8	10
NCOA3	0.562674	1425		7	0
NPAT	0.718072	1428		10	0
NRCAM	0.636754	1305			14
PCDHA1	0.679303	951			11
PCDHA11	0.696469	950			11
PPP1R12B	0.673712	983			3
PRTG	0.869885	1151		4	13
PSG6	0.732828	436		2	2
RERE	0.322256	1567			0
SEC16B	0.662482	1061		10	0
SEC31A	0.631718	1252			0
SLC38A8	0.603324	436		2	0
TBC1D2	0.655528	918			4
TRPM7	0.573457	1866		4	4
TTBK2	0.718437	1245	3	9	8
UHRF1BP1L	0.605814	1465			0
VIL1	0.607646	828		1	3
WDR7	0.415581	1491		1	0
ASPH	0.71252	759		5	0
CACNA1A	0.346493	2507	9	30	1
CC2D1A	0.751459	952	3	3	0
CCDC18	0.552417	1509		1	0
CLMN	0.586933	1003			9
DDX11	0.755162	971	3		0
DICER1	0.360294	1923	7	7	0
EGF	0.571026	1208	4	13	10
EMR1	0.771962	887			12
EPB41L2	0.618166	1006			8
GMIP	0.728002	971			0
HDAC4	0.322042	1085	3	4	0
IRS1	0.635616	1243		23	0
KANK4	0.629743	996			0
LRP6	0.517442	1614		4	7
MAN2B1	0.664299	1012	4	3	0
MMS22L	0.703306	1244		1	0
MYO5A	0.382541	1881	5	5	9
NELL2	0.743518	867		1	3
NLRP8	0.577251	1049			5
PCK1	0.612895	623	3	6	0
PDPR	0.88675	880			0
PPFIA1	0.441401	1203			3
PPP1R21	0.700392	781			0
RPGRIP1	0.749032	1287	6	12	0
SORBS2	0.526336	1201			4
SYNPO2	0.693107	1262			0
TAOK2	0.388143	1236			7
TAS1R1	0.870988	842		2	9
TBC1D31	0.580548	1067		1	0
TNR	0.458167	1359		3	6
USP19	0.689935	1420			4
YEATS2	0.656571	1423		1	0
ANO1	0.412804	987		6	7
C10orf12	0.604141	1248			0
CACHD1	0.470641	1275		1	0
CAPN12	0.588903	720			9
CAPN15	0.291596	1087			0
CARD11	0.321173	1155	5	6	0
CLEC16A	0.471213	1054		19	0
CLIP1	0.439892	1439			5
COL2A1	0.531206	1488	33	37	13
CORIN	0.72193	1043	2	6	0
CP	0.617256	1066	3	15	0
CTNNA3	0.704967	896	5	8	0
DGKQ	0.461003	943		5	6
DSCAM	0.262184	2013		5	2
ERCC4	0.698961	917	7	21	0
HECW1	0.412007	1607		1	7
IPO4	0.563579	1082			0
ITGA3	0.602375	1067	3	5	15
ITGA9	0.477231	1036		1	12
ITGAM	0.483936	1154	2	5	13
JAG2	0.352342	1239		19	11
KEL	0.971934	733			3
MCF2L2	0.566473	1115			7
MED12L	0.336337	2146			0
NKTR	0.6152	1463			0
NOS3	0.431969	1204		74	0
PALB2	0.73919	1187	5	24	0
PAMR1	0.697105	738		1	0
POLG	0.517371	1240	13	50	0
PREPL	0.741103	728		9	0
PTPN21	0.442295	1175			12
PTPRM	0.365344	1467		4	8
RALGAPA1	0.461263	2084			0
RLTPR	0.508492	1436		1	0
RSPH6A	0.672048	718			0
SH3PXD2A	0.398352	1134			0
SLC45A4	0.377242	809			0
SLC4A11	0.409396	919	7	8	6
SLCO1B3	0.628197	749	3		8
SMCHD1	0.481208	2006	3		0
SPECC1	0.563015	1069			10
SREBF2	0.59448	1142		7	0
TNRC6B	0.48806	1834		2	0
TOPBP1	0.641085	1523			0
TSHZ1	0.346484	1078	3	1	0
TTLL8	0.665984	835			8
ZC3H18	0.70346	978		1	0
ZCCHC11	0.540777	1646			0
ZFYVE28	0.417228	888			0
ALPK1	0.550055	1245			0
ALS2	0.566844	1658	7	16	0
ARHGAP31	0.724601	1445	3	2	0
ARHGEF1	0.507533	969			5
BAI2	0.372412	1586		1	5
BAI3	0.422753	1523			5
C3orf20	0.693187	905		1	0
CATSPERG	0.543378	1160			0
CDC42BPA	0.439779	1782		2	8
CEP104	0.638395	926			0
CNGA3	0.649409	699	3	11	12
CNTNAP5	0.412577	1307		1	4
COL9A3	0.623171	685	4	9	7
DIS3	0.862754	959			0
EEF2K	0.590473	726			0
EMILIN2	0.648448	1054		1	0
ERAP2	0.6477	961		5	5
ERBB2IP	0.616949	1420			13
ESYT1	0.759181	1115			0
GNPTAB	0.669185	1257	5	13	0
GPLD1	0.394323	841			0
GPR158	0.730485	1216		2	0
GYLTL1B	0.641229	722		1	0
KIAA0232	0.622755	1396			0
KIAA1429	0.506608	1813			0
MEGF11	0.641643	1045		1	0
MRC2	0.345334	1480			0
NAT10	0.600488	1026			0
NLRP9	0.503081	992		1	5
OVCH1	0.698514	1135			0
PIGG	0.642005	984			0
PLCD1	0.481303	778	3	1	7
PSME4	0.329624	1844		7	0
PTPRC	0.54033	1307	3	13	9
PTPRT	0.359453	1461		2	8
RB1CC1	0.45188	1595	2		0
RGS22	0.793438	1265			0
SAMD9	0.621947	1590	3	5	0
SARDH	0.500348	919			0
SCAPER	0.558434	1401			0
SEC24A	0.673949	1094			0
SGOL2	0.835793	1266			0
SGSM3	0.489552	750			4
SLC3A1	0.691265	686	6	9	0
SLIT1	0.293372	1535			13
SUN2	0.801072	739			0
TET2	0.580853	2024	9	15	0
TGM1	0.571708	818	7	7	5
TGS1	0.759661	854			0
TRERF1	0.488569	1221			0
USP32	0.563923	1605			4
ADCY9	0.312027	1354		1	12
ANKRD24	0.618652	1237			0
AQPEP	0.579523	991			4
C15orf39	0.591348	1048			0
C9orf131	1.23754	1080			0
CCDC66	0.689292	949		1	0
CEP120	0.774297	987			0
DBH	0.64359	618	3	17	0
DSG2	0.867496	1119	7	7	7
ELMSAN1	0.658966	1046			0
EMILIN3	0.835905	767			0
F8	1.42419	2352	6	20	4
FAM193A	0.496021	1266		3	0
FCRL3	0.988295	743		22	8
FILIP1L	0.792285	1136		7	0
HABP2	0.705005	561		6	4
HEG1	0.533739	1382		1	0
IGDCC4	0.519285	1251			13
IGSF3	0.40994	1215			0
LILRB2	0.727815	599			14
LTK	0.845337	865			9
MAD1L1	0.503187	719	2		0
MEFV	0.764574	782	6	39	0
MYRIP	0.535117	860			0
NAALADL1	0.799185	792			0
NALCN	0.362691	1739	3		3
NLRP11	0.497561	1034			5
NUP155	0.411143	1392			0
PCDHGA8	0.679784	933			19
POR	0.458935	726	4	17	0
PTK7	0.497872	1079		1	2
PTPRO	0.526904	1217	6	4	6
RIN3	0.657249	986			0
ROBO2	0.622425	1440	3	2	14
RPTOR	0.249502	1336			0
SBNO2	0.228929	1367		3	0
SCAP	0.476746	1280		7	0
SHPRH	0.537149	1688		2	0
SLC26A11	0.736289	607			5
SMC4	0.605986	1289		1	0
STAG3	0.577876	1226			0
UBR2	0.374858	1756			0
WDHD1	0.806625	1130			0
WDR35	0.687252	1182	5	1	0
WWC1	0.406746	1120		5	0
AASDH	0.513393	1099			0
ADCY6	0.417606	1169			13
AEBP1	0.683222	1159			3
AKAP8	0.536709	693			0
ATP2B4	0.511831	1206			0
AXIN2	0.534227	844	5	31	0
CACNA1I	0.269496	2230			12
CLSTN3	0.502594	969			0
DGKG	0.61095	792			6
EHBP1L1	0.583322	1524			11
EIF4G3	0.469324	1592			0
EPHA10	0.666413	1015			7
ERCC6-PGBD3	0.643061	1062			0
FTCD	0.592742	573	3	8	0
GRIN3B	0.855792	1044		9	4
HIPK3	0.911469	1216			4
IQCE	0.495642	696			0
LIMCH1	0.573114	1468			0
LRGUK	0.806203	826		2	0
NOP14	0.626778	858			0
PCDHA3	0.566109	951			11
PCK2	1.04242	641	3	1	0
PGBD3	0.643061	1062		4	0
PLOD3	0.61964	739	3		0
RAPH1	0.44189	1303			0
RBM33	0.509578	1171		3	0
RMDN2	0.679913	574			0
SCUBE2	0.758422	1029			10
ST18	0.637446	1048		1	0
STK11IP	0.80157	1100			0
TBC1D4	0.608394	1299		2	2
TCEB3B	0.911499	754			0
USP20	0.480193	915			0
USP28	0.517638	1078			0
WWC2	0.411287	1217		1	0
ZFPM2	0.770336	1152	5	7	0
A2M	0.802429	1475	2	8	6
AIM1L	0.565208	788			0
AIRE	0.624007	546	3	18	0
ANKAR	0.97517	1435			0
ANKRD17	0.28688	2604			9
AVIL	0.861691	820			3
BPIFB4	0.889152	615			0
C20orf194	0.635509	1178			0
CLUH	0.243181	1310		1	0
CTU2	0.590108	587			0
CYP2B6	0.690999	492		16	10
DAPK1	0.365316	1456		17	8
DENND4A	0.537046	1907			7
DISC1	0.787252	855		6	0
DISP1	0.459329	1525		2	0
DOCK11	0.480289	2078			3
DZIP3	0.602765	1209			0
ERCC6L2	0.780535	713			0
HELZ	0.488362	1944			0
INF2	0.599501	1250	5	6	8
IQCH	0.645084	1028			0
KDM2B	0.337763	1337			0
KDM5B	0.438668	1581		7	0
LRIG2	0.795674	1066	3	2	11
MAN1B1	0.523584	706	3		0
MET	0.380823	1409	5	36	0
MON2	0.5977	1719			0
MYH7	0.262503	1936	12	14	12
NCOA2	0.564683	1465		2	0
NRIP1	0.711072	1159			0
PCDHA8	0.604089	951			11
PCDHAC1	0.633852	964			11
PROM1	0.657995	866	9	38	0
SALL3	0.501373	1301		1	0
SCN1A	0.912441	2010	10	19	12
SLC4A2	0.52588	1242		5	6
SPPL2C	0.883323	685		2	0
SSH1	0.430347	1050		1	7
TBC1D32	0.647054	1299		1	0
TMEM175	0.574494	505		7	0
UGT2A1	1.28131	694			24
WDR66	0.685663	1150			0
WWOX	0.731673	415	5	17	4
ZFAT	0.344343	1244		8	0
ZNF862	0.484413	1170			0
ADAMTS10	0.413397	1104	3	9	12
AFAP1L1	0.820282	769			0
APC2	0.424952	2304		6	0
ARHGEF18	0.476585	1174			5
C10orf71	0.647499	1436			0
CCDC150	0.60103	1102			0
CCDC57	0.666271	917		1	0
CYP11B1	0.664734	575	5	22	4
DCTN1	0.589587	1279	6	7	3
DIS3L	0.868166	1055			0
FBLN1	0.444507	722	3		11
FMN2	0.340045	1723		4	8
GCOM1	0.744641	766			0
HELB	0.554602	1088			0
HPS4	0.917036	722	3	16	0
KANSL1	0.677707	1106	4		0
MAGI2	0.441085	1456		8	0
MAP3K19	0.79905	1329			2
MAPK8IP3	0.247363	1337	1		0
MMS19	0.670035	1031			0
NADSYN1	0.444478	707			0
PCDHA12	0.491303	942			11
PCDHA2	0.627858	949			11
PPFIBP1	0.740135	1012			4
RAD51AP2	0.620428	1160			0
RAG1	0.837445	1044	9	17	0
SELP	0.643343	831		29	7
SKIV2L	0.780678	1247	3	3	0
TBC1D8B	0.864883	1121			4
TMPRSS6	0.486776	825	3	6	13
TOP1MT	0.527125	602			0
UNC45B	0.766139	932		1	0
USPL1	0.885776	1093			0
VILL	0.645412	857			5
ZKSCAN2	0.777421	968			0
ZSWIM8	0.383678	1843			0
AACS	0.407538	673			0
AARS	0.420397	969	3	5	0
ACOT11	0.837822	608			0
ADAMTS16	0.46811	1225		1	12
AFAP1L2	0.519797	872			0
ANLN	0.693661	1125			0
ATAD2	0.564908	1391			0
BCR	0.322281	1272	7	18	0
BNC2	0.589457	1100		6	0
CAPN13	0.526341	670			12
CILP2	0.631819	1163		6	0
CLIP2	0.402735	1047		10	5
CNGB3	0.891048	810	6	10	12
CNOT1	0.31204	2377		2	0
COBLL1	0.707648	1234		3	0
DOK7	0.678853	609	5	10	0
DSEL	0.655545	1223			0
ENGASE	0.460713	744		1	0
FAM129A	0.664084	929		7	0
FCHO1	0.547731	897		1	0
FHOD1	0.575443	1165			0
FNDC3A	0.645159	1199			4
GPR126	0.624508	1251			11
GPRIN3	0.664771	777			0
GRIN2C	0.562868	1234		10	3
GSN	0.61978	783	3	4	3
IQGAP1	0.415533	1658			0
KIF4B	1.03443	1235			12
KLHDC4	0.422439	521			0
KRBA1	0.637588	1030			0
KRI1	0.747195	710			0
MAP3K9	0.609884	1119			14
MISP	0.612624	680			0
MORN1	0.776628	498			0
MYO1H	0.657567	1033		3	5
NFRKB	0.382265	1325			0
NUTM1	0.996686	1161		11	0
OSMR	0.694858	980	3	2	0
PADI1	0.706915	664			0
PCDHB12	0.680587	796			21
PYGB	0.467654	844			0
RHBDF2	0.539992	857	3		0
RIMS1	0.423906	1693	3	1	0
SAMD11	0.705074	682			0
SHROOM4	0.865274	1494	3	1	0
SLC4A9	0.868907	984			4
SUCO	0.649158	1407			0
SYNJ1	0.489125	1613	3		6
TAS1R2	0.460942	840			9
TLR9	0.432522	1187		43	16
TRPV1	0.555904	851		19	0
TXNDC11	0.67479	986		2	0
UBE3B	0.463875	1069	4		0
UNC80	0.337888	3259			0
WDR6	0.648605	1152			0
ZNF516	0.368387	1164			0
AATK	0.428179	1375			0
ABCB9	0.604775	770			0
ABCG8	0.612022	674	4	22	0
AFAP1	0.387032	815			0
AP1G2	1.04082	786			0
ARHGAP5	0.48571	1503			7
ARHGEF12	0.601271	1545	2		5
ATHL1	0.727529	765			0
CAPRIN2	0.574731	1128			6
CCDC147	0.691587	873		2	0
CFH	0.544103	1232	8	43	0
CNKSR1	0.870451	721			0
CUX2	0.431156	1487			0
DAB2IP	0.358886	1190		6	5
DENND2A	0.466972	1010		2	9
DLGAP2	0.365229	979		3	0
EPN3	0.906991	661			0
FAM135A	0.593562	1516			0
GLI1	0.796729	1107		19	11
GPR128	0.766479	798			0
HAL	0.7031	658		1	0
HGFAC	0.470703	663		5	5
IGSF9	0.674532	1180			0
INTU	0.946722	943			0
LPIN3	0.725821	852		3	0
LRRFIP1	0.468351	809			0
MBD6	0.95838	1004			0
MCM10	0.632237	876			0
MED1	0.671889	1582			0
PARP14	0.531606	1802			3
PCDHA7	0.820616	938			11
PCDHGA2	0.746427	933		1	19
PCSK4	0.589262	756			2
PKN3	0.621622	890			7
PLOD1	0.505824	775	3	15	0
POMT1	0.563297	748	10	10	0
PSD	0.569157	1025		3	0
RAB3GAP2	0.717743	1394	5	1	0
ROBO3	0.810115	1387	3	12	14
SEMA4D	0.53516	863		1	6
SGSM1	0.44711	1149			0
SLC1A7	0.662273	561			3
SLC6A18	0.469019	629		1	1
SLC9C1	0.592	1178		2	0
SRMS	0.67774	489			8
STARD8	0.73491	1104			7
STON2	0.761872	921			0
THBS1	0.383033	1171		9	0
TMC5	0.733852	1007		2	3
TOP3A	0.472849	1002		10	0
TTC16	0.641365	874			0
TTI1	0.600742	1090			0
TUBGCP2	0.360765	931			0
URB1	0.443271	2272			0
VIT	0.660319	694		1	6
WDR60	0.525154	1067	4		0
ZNF341	0.544571	855			0
ZNF423	0.240361	1285	3	1	0
ABCB6	0.669599	843	5		0
ACTN2	0.387603	895	3	1	9
ADAM18	0.758135	740		1	3
ADAM2	0.63341	736			3
ADAM28	0.741017	776			5
AFF3	0.433235	1252		9	0
ANKS1A	0.424144	1135			0
ANKZF1	0.92019	727		1	0
ATP5J2-PTCD1	0.559411	750		1	0
AXDND1	0.910618	1013		1	0
BCAN	0.658569	912		5	5
C6orf222	0.829378	653			0
CAMTA2	0.573843	1242		2	0
CCDC141	0.758001	1531			0
CEP112	0.612739	956			0
CLCN2	0.647737	899	4	3	5
CLSTN1	0.44068	982			0
DDX31	0.695494	852			0
DENND4B	0.548806	1497			7
DRC1	0.654732	741	3		0
DSG3	0.715592	1000		9	7
EHBP1	0.518985	1232		8	11
EPB41L4A	1.23357	687			9
ERCC2	0.506614	761	7	57	0
FCRL5	0.830171	978		5	8
GOLGA2	0.66069	1003			0
GPR133	0.461838	907		1	11
GRID1	0.417907	1010			9
HIP1	0.496812	1038		9	0
HPS5	0.686788	1130	3	16	0
IMPG2	0.823529	1242	3	5	0
INPPL1	0.518934	1259	3		5
KCNT1	0.212121	1257	5		0
KRT82	0.659567	514			19
LGR5	0.618811	908		19	2
MAGI3	0.602824	1482			0
NCKAP5L	0.584928	1335			0
NOM1	0.740297	861			0
PADI3	0.834399	665			0
PALLD	0.715996	1124		7	1
PCDHB7	0.579163	794			21
PCSK9	0.671664	693	3	20	0
PDE3A	0.490128	1142			6
PLEKHA4	1.32123	780			0
PPEF2	0.583687	754			0
PTCD1	0.559411	750		4	0
RSF1	0.492719	1442		8	0
SLC4A5	0.421178	1138			4
SMG5	0.701475	1017			0
TANGO6	0.76284	1095			0
TEKT5	0.639142	486		1	0
TPTE	0.95472	552		5	4
TRAPPC8	0.52297	1436			0
TSNARE1	0.963822	514			0
TUBB3	0.365985	798	5	13	20
UROC1	0.654667	737	3		0
ZNF544	0.77245	716			10
ACSM2A	0.740491	578			2
AKNAD1	0.890022	837		2	0
ALDH1L2	0.654388	924			10
AP3D1	0.270738	1216			0
ATP6V0A4	0.469013	841	3	9	0
ATP8B1	0.507803	1252	7	6	6
BCL9L	0.398639	1500		4	0
BCORL1	0.531489	1786			4
CAPN3	0.510143	822	3	10	9
CCDC136	0.479063	1155			0
CHD1L	0.785532	898		5	0
CNTNAP1	0.460619	1385			6
CNTROB	0.723851	926			0
COL4A6	0.533593	1692	4	8	15
CSF3R	0.499211	864	5	15	0
CYFIP1	0.243131	1254		1	0
DDX58	0.807612	926		9	0
DPP3	0.721085	758			0
EEA1	0.569362	1412			0
EML5	0.418251	1978			0
FAM188B	0.718514	758		2	0
FGFR3	0.352101	809	30	46	8
FLT1	0.409153	1339		16	10
FNDC3B	0.469208	1205			4
KDM4C	0.478701	1057		2	0
KIAA0226	0.551867	973		1	0
KLHL25	0.551613	590			14
LDB3	0.590554	733	6	4	9
LZTR1	0.332324	841			4
MBD5	0.503414	1728	4	12	0
MYOCD	0.546648	987		5	0
NUP93	0.453736	881			0
PCDHA10	0.647874	949			11
PCDHGA7	0.710895	933			19
PITPNM2	0.38441	1350		2	3
PMS1	0.953379	933		7	0
PSG8	0.88441	427			2
PTPN3	0.39603	914			9
REV1	0.512375	1252			0
RFC1	0.475186	1149		31	0
RGS11	0.817287	468			3
RHBDF1	0.504914	856			0
RHOT2	0.318572	619			0
RLF	0.611122	1915			0
SALL1	0.419032	1325	3	15	0
SAMD9L	0.478764	1585		3	0
SEC24C	0.520394	1095			0
SHANK1	0.348369	2170			0
SLC12A1	0.441492	1100	3	11	5
SLC27A3	0.817321	812			0
SLC7A4	0.76928	636		1	4
SLCO4A1	0.421336	723			10
SNX19	0.640499	993		4	0
SORCS1	0.515563	1199		9	0
TMEM132A	0.756082	1025			0
TNKS	0.34294	1328			8
TRIM6-TRIM34	0.856615	843			10
TRPV3	0.454461	792	3	4	0
TSC22D1	0.592621	1074		4	0
VLDLR	0.539286	874	3	1	9
ABCB8	0.681115	736			0
ABL1	0.474172	1150	4	15	8
ADAM7	0.623455	777			5
ADCK3	0.529538	648	3	3	0
ADNP2	0.418336	1132		1	0
AGBL5	0.74953	887		1	0
ANKEF1	0.682122	777			0
ANKS3	0.426615	657			8
ANKS6	0.635565	873	4		9
ARHGAP30	0.723298	1102			0
BBS9	0.61116	888	3	3	0
BBX	0.454672	942			0
C1orf222	0.488302	868			0
CATSPER1	0.562227	781	3	2	0
CCDC88A	0.35175	1872			0
CDH16	0.532328	830			0
CDH5	0.535572	785		2	8
COL4A5	2.60683	1692	4	20	14
CRIM1	0.417215	1037			0
CYP2D6	0.661382	498		27	13
DVL1	0.432044	696			0
EEF1D	0.487221	698			0
ELN	0.792562	793	6	25	0
FGFR4	0.448678	803		19	8
GBA2	0.808061	934	4	5	0
HUWE1	0.233716	4375	3		7
INVS	0.582422	1066	4	10	7
ITGA2B	0.797957	1040	6	19	12
ITIH3	0.518051	891			0
JAG1	0.363118	1219	6	13	11
KDM4B	0.312173	1131			0
KIAA0020	0.926916	649		1	0
KIAA0753	1.00371	968			0
KIF6	0.70835	815		12	0
KLHL17	0.356886	643			10
LARS	0.515803	1177			0
MAP7	0.871807	772		1	0
MATN2	0.406626	958			5
MIB2	0.314594	1071		3	0
MINK1	0.345439	1333		1	10
N4BP2L2	0.958442	753			0
NOL8	0.760115	1168			0
NOS1	0.305547	1469		16	0
PCDHA5	0.47205	937			11
[truncated: 16,581 more rows]
