# Supplementary material for: FLAGS, frequently mutated genes in public exomes
Source: BMC Med Genomics. 2014 Dec 3;7:64. doi: 10.1186/s12920-014-0064-y (PMC4267152; doi:10.1186/s12920-014-0064-y)
Supplement: Supplementary file 13 — Additional file 13: Text S1.: This section describes an analysis looking at the uniformity of distribution for rare functional variants across genes. The hypothesis was that genes of less significance to monogenic human diseases would display more uniformity in the occurrences of benign coding mutations across the protein sequence, whereas genes that are more linked to causing penetrating diseases would harbor regions that are more devoid of mutations due to conservation of important protein domains. (TXT 161 KB) [file 12920_2014_64_MOESM13_ESM.txt]

0	AADACL2
0	AADACL3
0	AADACL4
0	AAED1
0	AAR2
0	AARSD1
0	ABCF3
0	ABHD12B
0	ABHD14A-ACY1
0	ABHD14B
0	ABHD15
0	ABHD16B
0	ABHD17A
0	ABHD17B
0	ABHD17C
0	ABHD3
0	ABHD8
0	ABT1
0	ACBD7
0	ACCSL
0	ACOT1
0	ACOT6
0	ACOT9
0	ACPT
0	ACRC
0	ACTL10
0	ACTL7B
0	ACTL8
0	ACTR10
0	ACTR3C
0	ACTRT3
0	ADAD2
0	ADAM20
0	ADAM21
0	ADM5
0	ADPRHL1
0	ADPRM
0	AEBP2
0	AGAP2-AS1
0	AGAP4
0	AGAP5
0	AGAP6
0	AGAP7
0	AGAP8
0	AGFG2
0	AHDC1
0	AHNAK2
0	AHSA2
0	AIDA
0	AKIRIN1
0	AKIRIN2
0	AKR1CL1
0	AKR7L
0	ALG1L
0	ALG5
0	ALKBH6
0	ALLC
0	ALPK3
0	ALS2CR11
0	AMDHD2
0	AMIGO1
0	AMMECR1L
0	AMN1
0	AMTN
0	AMY1C
0	ANGEL1
0	ANGEL2
0	ANKAR
0	ANKDD1A
0	ANKEF1
0	ANKHD1-EIF4EBP3
0	ANKMY2
0	ANKRD10
0	ANKRD16
0	ANKRD20A1
0	ANKRD20A4
0	ANKRD23
0	ANKRD24
0	ANKRD29
0	ANKRD30B
0	ANKRD31
0	ANKRD33
0	ANKRD33B
0	ANKRD34A
0	ANKRD34B
0	ANKRD35
0	ANKRD36
0	ANKRD39
0	ANKRD45
0	ANKRD46
0	ANKRD50
0	ANKRD53
0	ANKRD65
0	ANKRD66
0	ANKRD9
0	ANKS3
0	ANKS4B
0	ANKUB1
0	ANKZF1
0	ANO4
0	ANP32D
0	AP4S1
0	AP5S1
0	AP5Z1
0	APBB3
0	APITD1-CORT
0	APOC4-APOC2
0	AQP12B
0	ARGFX
0	ARHGAP11A
0	ARHGAP11B
0	ARHGAP19-SLIT1
0	ARHGAP23
0	ARHGAP27
0	ARHGAP28
0	ARHGAP36
0	ARHGAP39
0	ARHGAP40
0	ARHGEF19
0	ARHGEF33
0	ARHGEF35
0	ARHGEF37
0	ARID5A
0	ARIH2OS
0	ARL10
0	ARL13A
0	ARL14
0	ARL14EP
0	ARL5C
0	ARL6IP4
0	ARL6IP6
0	ARL9
0	ARMC12
0	ARMC6
0	ARMC7
0	ARMCX5
0	ARMCX6
0	ARPC4-TTLL3
0	ARPC5L
0	ARRDC2
0	ARRDC5
0	ARSF
0	ARSH
0	ART5
0	ASAH2B
0	ASB12
0	ASB14
0	ASB18
0	ASB6
0	ASB7
0	ASCC2
0	ASCL3
0	ASIC5
0	ASPDH
0	ASPHD1
0	ASZ1
0	ATP10B
0	ATP11C
0	ATP13A5
0	ATP5D
0	ATP5J2-PTCD1
0	ATP5L2
0	ATP6AP1L
0	ATP6V1G1
0	ATP8B3
0	ATXN3L
0	ATXN7L1
0	AVL9
0	B3GALT1
0	B3GALT2
0	B3GNT4
0	B4GALT4
0	BAIAP2L2
0	BARHL2
0	BCL2L2-PABPN1
0	BEAN1
0	BEGAIN
0	BEND2
0	BEND4
0	BEND5
0	BEND6
0	BEX4
0	BEX5
0	BPIFA3
0	BRICD5
0	BRINP2
0	BRIX1
0	BRMS1L
0	BRPF3
0	BSDC1
0	BTBD17
0	BTBD18
0	BTBD19
0	BTF3L4
0	BTN2A2
0	BTN3A3
0	BTNL3
0	BTNL9
0	BUD31
0	C10orf105
0	C10orf111
0	C10orf113
0	C10orf118
0	C10orf12
0	C10orf120
0	C10orf128
0	C10orf131
0	C10orf32
0	C10orf62
0	C10orf71
0	C10orf82
0	C10orf91
0	C10orf95
0	C10orf99
0	C11orf1
0	C11orf16
0	C11orf21
0	C11orf24
0	C11orf35
0	C11orf42
0	C11orf44
0	C11orf45
0	C11orf48
0	C11orf52
0	C11orf54
0	C11orf57
0	C11orf58
0	C11orf70
0	C11orf71
0	C11orf80
0	C11orf82
0	C11orf84
0	C11orf85
0	C11orf86
0	C11orf87
0	C11orf88
0	C11orf91
0	C11orf94
0	C12orf23
0	C12orf29
0	C12orf36
0	C12orf4
0	C12orf40
0	C12orf45
0	C12orf49
0	C12orf54
0	C12orf60
0	C12orf61
0	C12orf66
0	C12orf71
0	C12orf73
0	C12orf74
0	C12orf76
0	C12orf77
0	C13orf35
0	C14orf119
0	C14orf142
0	C14orf177
0	C14orf178
0	C14orf183
0	C14orf2
0	C14orf39
0	C14orf79
0	C14orf80
0	C14orf93
0	C15orf26
0	C15orf27
0	C15orf32
0	C15orf37
0	C15orf38
0	C15orf38-AP3S2
0	C15orf39
0	C15orf40
0	C15orf43
0	C15orf52
0	C15orf54
0	C15orf56
0	C15orf57
0	C15orf59
0	C15orf60
0	C16orf11
0	C16orf13
0	C16orf3
0	C16orf45
0	C16orf47
0	C16orf52
0	C16orf54
0	C16orf59
0	C16orf71
0	C16orf72
0	C16orf78
0	C16orf80
0	C16orf86
0	C16orf87
0	C16orf90
0	C16orf91
0	C16orf92
0	C16orf93
0	C16orf96
0	C16orf98
0	C17orf100
0	C17orf102
0	C17orf103
0	C17orf104
0	C17orf105
0	C17orf107
0	C17orf47
0	C17orf49
0	C17orf51
0	C17orf58
0	C17orf59
0	C17orf62
0	C17orf64
0	C17orf72
0	C17orf74
0	C17orf75
0	C17orf77
0	C17orf80
0	C17orf82
0	C17orf85
0	C17orf89
0	C17orf97
0	C17orf98
0	C17orf99
0	C18orf21
0	C18orf32
0	C18orf42
0	C18orf54
0	C18orf8
0	C19orf18
0	C19orf26
0	C19orf35
0	C19orf38
0	C19orf43
0	C19orf44
0	C19orf45
0	C19orf47
0	C19orf52
0	C19orf54
0	C19orf55
0	C19orf57
0	C19orf59
0	C19orf66
0	C19orf69
0	C19orf70
0	C19orf71
0	C19orf73
0	C19orf77
0	C1ORF220
0	C1QL4
0	C1QTNF2
0	C1QTNF9
0	C1orf100
0	C1orf106
0	C1orf111
0	C1orf115
0	C1orf123
0	C1orf127
0	C1orf131
0	C1orf141
0	C1orf145
0	C1orf146
0	C1orf147
0	C1orf158
0	C1orf159
0	C1orf162
0	C1orf168
0	C1orf172
0	C1orf174
0	C1orf185
0	C1orf186
0	C1orf189
0	C1orf192
0	C1orf194
0	C1orf198
0	C1orf200
0	C1orf204
0	C1orf21
0	C1orf210
0	C1orf213
0	C1orf216
0	C1orf226
0	C1orf228
0	C1orf229
0	C1orf35
0	C1orf50
0	C1orf51
0	C1orf53
0	C1orf54
0	C1orf61
0	C1orf63
0	C1orf65
0	C1orf74
0	C1orf87
0	C1orf94
0	C20orf141
0	C20orf166
0	C20orf173
0	C20orf195
0	C20orf196
0	C20orf197
0	C20orf201
0	C20orf202
0	C20orf96
0	C21orf128
0	C21orf58
0	C21orf59
0	C21orf67
0	C22orf15
0	C22orf23
0	C22orf24
0	C22orf26
0	C22orf29
0	C22orf39
0	C22orf42
0	C22orf46
0	C2CD3
0	C2CD4D
0	C2CD5
0	C2ORF15
0	C2orf15
0	C2orf16
0	C2orf42
0	C2orf44
0	C2orf48
0	C2orf49
0	C2orf50
0	C2orf53
0	C2orf54
0	C2orf62
0	C2orf66
0	C2orf69
0	C2orf70
0	C2orf72
0	C2orf73
0	C2orf74
0	C2orf78
0	C2orf81
0	C2orf82
0	C2orf83
0	C2orf88
0	C3orf17
0	C3orf22
0	C3orf27
0	C3orf36
0	C3orf38
0	C3orf52
0	C3orf55
0	C3orf56
0	C3orf62
0	C3orf65
0	C3orf70
0	C3orf72
0	C3orf79
0	C3orf84
0	C4orf17
0	C4orf29
0	C4orf33
0	C4orf40
0	C4orf46
0	C4orf51
0	C5orf15
0	C5orf22
0	C5orf24
0	C5orf27
0	C5orf28
0	C5orf34
0	C5orf45
0	C5orf46
0	C5orf47
0	C5orf48
0	C5orf51
0	C5orf52
0	C5orf54
0	C5orf55
0	C5orf58
0	C5orf60
0	C5orf63
0	C5orf64
0	C6ORF165
0	C6orf118
0	C6orf123
0	C6orf132
0	C6orf141
0	C6orf163
0	C6orf195
0	C6orf201
0	C6orf222
0	C6orf223
0	C6orf226
0	C6orf52
0	C6orf58
0	C6orf62
0	C7orf25
0	C7orf26
0	C7orf31
0	C7orf33
0	C7orf34
0	C7orf43
0	C7orf50
0	C7orf55-LUC7L2
0	C7orf61
0	C7orf62
0	C7orf65
0	C7orf66
0	C7orf69
0	C7orf71
0	C7orf76
0	C8orf22
0	C8orf31
0	C8orf33
0	C8orf34
0	C8orf44
0	C8orf44-SGK3
0	C8orf46
0	C8orf47
0	C8orf48
0	C8orf58
0	C8orf59
0	C8orf74
0	C8orf82
0	C8orf86
0	C9orf114
0	C9orf116
0	C9orf117
0	C9orf131
0	C9orf139
0	C9orf142
0	C9orf152
0	C9orf153
0	C9orf16
0	C9orf163
0	C9orf170
0	C9orf172
0	C9orf173
0	C9orf37
0	C9orf40
0	C9orf41
0	C9orf47
0	C9orf50
0	C9orf57
0	C9orf64
0	C9orf66
0	C9orf78
0	C9orf84
0	C9orf85
0	C9orf91
0	CA11
0	CABP5
0	CABS1
0	CACFD1
0	CACNG1
0	CACNG7
0	CACNG8
0	CALML4
0	CAMTA2
0	CAPN12
0	CAPN14
0	CAPN15
0	CAPS2
0	CAPZA2
0	CASC10
0	CASKIN2
0	CATSPERG
0	CBLN3
0	CBLN4
0	CBWD1
0	CBWD2
0	CBWD3
0	CBWD5
0	CBWD6
0	CBX6
0	CBY3
0	CCDC102A
0	CCDC107
0	CCDC108
0	CCDC112
0	CCDC113
0	CCDC115
0	CCDC117
0	CCDC120
0	CCDC121
0	CCDC126
0	CCDC127
0	CCDC130
0	CCDC135
0	CCDC137
0	CCDC138
0	CCDC14
0	CCDC140
0	CCDC144A
0	CCDC144NL
0	CCDC147
0	CCDC150
0	CCDC151
0	CCDC152
0	CCDC153
0	CCDC155
0	CCDC157
0	CCDC158
0	CCDC159
0	CCDC160
0	CCDC163P
0	CCDC168
0	CCDC169
0	CCDC169-SOHLH2
0	CCDC17
0	CCDC175
0	CCDC176
0	CCDC177
0	CCDC18
0	CCDC180
0	CCDC24
0	CCDC3
0	CCDC34
0	CCDC36
0	CCDC42
0	CCDC42B
0	CCDC43
0	CCDC47
0	CCDC53
0	CCDC59
0	CCDC60
0	CCDC63
0	CCDC64B
0	CCDC68
0	CCDC70
0	CCDC71
0	CCDC74A
0	CCDC74B
0	CCDC77
0	CCDC79
0	CCDC81
0	CCDC82
0	CCDC84
0	CCDC85C
0	CCDC87
0	CCDC89
0	CCDC9
0	CCDC93
0	CCDC94
0	CCDC96
0	CCER1
0	CCIN
0	CCNI2
0	CCNJ
0	CCNJL
0	CCNYL1
0	CCPG1
0	CCSAP
0	CCT8
0	CCT8L2
0	CCZ1B
0	CD200R1L
0	CD300LG
0	CD99L2
0	CDC20B
0	CDC42EP4
0	CDC42EP5
0	CDH19
0	CDK15
0	CDK17
0	CDKN2AIPNL
0	CDPF1
0	CDR2L
0	CDRT1
0	CDRT15
0	CDRT4
0	CEACAM18
0	CEACAM4
0	CELF5
0	CENPBD1
0	CENPL
0	CEP104
0	CEP170B
0	CEP290
0	CEP44
0	CEP57L1
0	CEP78
0	CEP85
0	CEP97
0	CERCAM
0	CES4A
0	CGB8
0	CHAC2
0	CHADL
0	CHDC2
0	CHIC1
0	CHRAC1
0	CHST7
0	CHURC1-FNTB
0	CISD3
0	CKLF-CMTM1
0	CLDN15
0	CLDN20
0	CLDN25
0	CLDND2
0	CLEC18A
0	CLEC18B
0	CLEC18C
0	CLEC2L
0	CLEC4F
0	CLIP4
0	CLLU1OS
0	CLPSL1
0	CLPSL2
0	CLRN2
0	CMAS
0	CMC4
0	CNBD2
0	CNFN
0	CNGA4
0	CNIH4
0	CNNM3
0	CNPPD1
0	CNPY1
0	CNTD1
0	CNTD2
0	CNTNAP3
0	COA4
0	COL20A1
0	COMMD2
0	COMMD3
0	COMMD3-BMI1
0	COMMD4
0	COMMD9
0	COPB1
0	COPRS
0	COPS7A
0	COPS7B
0	CORO6
0	CORO7-PAM16
0	COX6A2
0	COX6B2
0	COX7C
0	CPLX4
0	CPNE7
0	CPXCR1
0	CRAMP1L
0	CRCT1
0	CREBRF
0	CRIP3
0	CRIPAK
0	CSAG1
0	CSDC2
0	CSNK1A1L
0	CSNK1G3
0	CSNK2B-LY6G5B-1181
0	CST11
0	CST4
0	CSTL1
0	CT45A5
0	CT47A6
0	CT47B1
0	CT62
0	CTAGE15
0	CTAGE6
0	CTAGE9
0	CTRB2
0	CTTNBP2NL
0	CTXN1
0	CTXN2
0	CUEDC1
0	CWC15
0	CWC25
0	CWH43
0	CXXC11
0	CXorf21
0	CXorf22
0	CXorf23
0	CXorf27
0	CXorf30
0	CXorf38
0	CXorf40B
0	CXorf56
0	CXorf57
0	CXorf58
0	CXorf65
0	CXorf66
0	CYB561A3
0	CYB561D1
0	CYB5D1
0	CYB5D2
0	CYB5RL
0	CYHR1
0	CYP27C1
0	CYSTM1
0	DALRD3
0	DCAF10
0	DCAF15
0	DCAF16
0	DCAF4L1
0	DCAF8L2
0	DCDC2B
0	DCLK2
0	DCP1B
0	DCST1
0	DCTN3
0	DCUN1D2
0	DCUN1D4
0	DDX19A
0	DDX26B
0	DDX27
0	DDX49
0	DDX51
0	DDX52
0	DDX55
0	DDX60L
0	DECR2
0	DEF8
0	DEFB106B
0	DEFB110
0	DEFB112
0	DEFB113
0	DEFB115
0	DEFB116
0	DEFB121
0	DEFB123
0	DEFB124
0	DEFB125
0	DEFB128
0	DEFB129
0	DEFB131
0	DEFB133
0	DEFB134
0	DEFB135
0	DEFB136
0	DENND2C
0	DENND4A
0	DENND4B
0	DENND5B
0	DENND6B
0	DEPDC4
0	DEPDC7
0	DGAT2L6
0	DHRS11
0	DHRS12
0	DHRS13
0	DHRS4-AS1
0	DHRS7B
0	DHX37
0	DHX38
0	DHX40
0	DHX57
0	DIMT1
0	DIRC1
0	DISP2
0	DKFZP761J1410
0	DMRT2
0	DMRTA1
0	DMRTA2
0	DMRTB1
0	DMRTC2
0	DMWD
0	DMXL1
0	DNAH10OS
0	DNAH14
0	DNAH17-AS1
0	DNAH2
0	DNAH6
0	DNAJA4
0	DNAJB14
0	DNAJB5
0	DNAJB7
0	DNAJC22
0	DNAJC25
0	DNAJC25-GNG10
0	DNAJC28
0	DNAJC5G
0	DNAL4
0	DOCK11
0	DOLPP1
0	DONSON
0	DOPEY1
0	DPEP2
0	DPF1
0	DPM1
0	DPM3
0	DPRX
0	DPY19L1
0	DPY19L4
0	DQX1
0	DRGX
0	DSCR3
0	DTD2
0	DTHD1
0	DTWD1
0	DUS1L
0	DUS3L
0	DUSP21
0	DUSP28
0	DUXA
0	DYNC2LI1
0	DYTN
0	DZANK1
0	DZIP1L
0	EBF4
0	EBLN2
0	ECHDC2
0	ECM2
0	EDDM3A
0	EDDM3B
0	EDEM3
0	EFCAB10
0	EFCAB11
0	EFCAB13
0	EFCAB4A
0	EFCAB7
0	EFCAB9
0	EFCC1
0	EFR3A
0	EHBP1L1
0	EIF1B
0	EIF2D
0	EIF3CL
0	EIF4E1B
0	EIF5AL1
0	ELFN1
0	ELFN2
0	ELOF1
0	ELOVL3
0	EMC3
0	EMC9
0	EME2
0	EML5
0	ENDOD1
0	ENKD1
0	ENPP5
0	ENTHD2
0	EP400NL
0	EPN3
0	EPPIN-WFDC6
0	EPS15L1
0	EPS8L1
0	EPS8L2
0	ERCC6-PGBD3
0	ERICH1
0	ERVMER34-1
0	ESPNL
0	ETV3L
0	EVA1B
0	EVI2A
0	EVI2B
0	EVI5L
0	EVPLL
0	EXD2
0	EXD3
0	EXOC3L1
0	EXOC3L4
0	EXTL1
0	FADS6
0	FAHD2B
0	FAM101B
0	FAM102B
0	FAM104A
0	FAM104B
0	FAM105A
0	FAM110D
0	FAM114A2
0	FAM115A
0	FAM115C
0	FAM117A
0	FAM117B
0	FAM118B
0	FAM120AOS
0	FAM122A
0	FAM122B
0	FAM122C
0	FAM126B
0	FAM127B
0	FAM127C
0	FAM131A
0	FAM131C
0	FAM133A
0	FAM133B
0	FAM135B
0	FAM13B
0	FAM149A
0	FAM149B1
0	FAM150A
0	FAM150B
0	FAM151B
0	FAM153A
0	FAM153B
0	FAM153C
0	FAM154B
0	FAM155B
0	FAM159A
0	FAM159B
0	FAM160A2
0	FAM160B1
0	FAM161B
0	FAM163B
0	FAM166A
0	FAM166B
0	FAM169A
0	FAM169B
0	FAM170B
0	FAM171A2
0	FAM171B
0	FAM173A
0	FAM174A
0	FAM174B
0	FAM177B
0	FAM178B
0	FAM179A
0	FAM179B
0	FAM180A
0	FAM180B
0	FAM181A
0	FAM181B
0	FAM183A
0	FAM183B
0	FAM184B
0	FAM185A
0	FAM186A
0	FAM186B
0	FAM187A
0	FAM187B
0	FAM189A2
0	FAM192A
0	FAM195A
0	FAM195B
0	FAM196A
0	FAM198B
0	FAM199X
0	FAM19A3
0	FAM200A
0	FAM200B
0	FAM203A
0	FAM206A
0	FAM207A
0	FAM208B
0	FAM209A
0	FAM209B
0	FAM211B
0	FAM212A
0	FAM213B
0	FAM214A
0	FAM214B
0	FAM216A
0	FAM216B
0	FAM217A
0	FAM217B
0	FAM218A
0	FAM219A
0	FAM219B
0	FAM21A
0	FAM21B
0	FAM220A
0	FAM221A
0	FAM221B
0	FAM222A
0	FAM222B
0	FAM227A
0	FAM228A
0	FAM228B
0	FAM229B
0	FAM24A
0	FAM26D
0	FAM26E
0	FAM26F
0	FAM35A
0	FAM43A
0	FAM45A
0	FAM46B
0	FAM47B
0	FAM47C
0	FAM47E-STBD1
0	FAM49A
0	FAM50B
0	FAM53A
0	FAM53C
0	FAM57B
0	FAM63A
0	FAM63B
0	FAM65A
0	FAM69B
0	FAM71A
0	FAM71B
0	FAM71C
0	FAM71D
0	FAM71E1
0	FAM73A
0	FAM73B
0	FAM76A
0	FAM76B
0	FAM78A
0	FAM81A
0	FAM83C
0	FAM83G
0	FAM86A
0	FAM86B1
0	FAM86C1
0	FAM89A
0	FAM8A1
0	FAM90A1
0	FAM91A1
0	FAM98A
0	FAM98B
0	FAM98C
0	FANCD2OS
0	FASTKD1
0	FASTKD5
0	FAXC
0	FAXDC2
0	FBLL1
0	FBXL15
0	FBXL18
0	FBXO21
0	FBXO24
0	FBXO27
0	FBXO34
0	FBXO46
0	FBXW9
0	FCF1
0	FDXACB1
0	FGD6
0	FGF11
0	FGF22
0	FHDC1
0	FICD
0	FITM1
0	FJX1
0	FKBP7
0	FKBP9
0	FLJ00273
0	FLJ00418
0	FLJ20306
0	FLJ27365
0	FLJ45079
0	FLYWCH2
0	FNDC7
0	FNDC8
0	FNDC9
0	FOLR4
0	FOXB1
0	FOXB2
0	FOXD4L1
0	FOXD4L3
0	FOXI2
0	FOXN4
0	FOXS1
0	FPGT-TNNI3K
0	FRG2B
0	FRMD1
0	FRMD8
0	FRMPD3
0	FRRS1L
0	FSCB
0	FSCN3
0	FTHL17
0	FUK
0	FUNDC2
0	FXYD6-FXYD2
0	GAGE10
0	GAGE12J
0	GALNT5
0	GALNTL5
0	GAPT
0	GAREML
0	GATS
0	GCN1L1
0	GCNT4
0	GCNT7
0	GCSAML
0	GDAP1L1
0	GDF5OS
0	GDPD3
0	GDPD4
0	GFRAL
0	GGT5
0	GGT6
0	GGTLC1
0	GGTLC2
0	GHDC
0	GID4
0	GID8
0	GINM1
0	GJB7
0	GK5
0	GLB1L
0	GLB1L2
0	GLI4
0	GLIPR1L1
0	GLIPR1L2
0	GLOD5
0	GLRA4
0	GLTPD2
0	GLTSCR1L
0	GLYATL1
0	GLYR1
0	GMNC
0	GNG12
0	GNG4
0	GNL2
0	GOLGA6A
0	GOLGA6B
0	GOLGA6C
0	GOLGA6D
0	GOLGA7B
0	GOLGA8A
0	GOLGA8B
0	GOLGA8G
0	GOLT1B
0	GPALPP1
0	GPAT2
0	GPATCH3
0	GPBP1L1
0	GPC2
0	GPKOW
0	GPN2
0	GPR101
0	GPR111
0	GPR112
0	GPR113
0	GPR115
0	GPR137
0	GPR137B
0	GPR137C
0	GPR141
0	GPR142
0	GPR150
0	GPR152
0	GPR153
0	GPR157
0	GPR171
0	GPR173
0	GPR21
0	GPR27
0	GPR45
0	GPR52
0	GPR62
0	GPR63
0	GPR64
0	GPR75
0	GPR75-ASB3
0	GPR82
0	GPR88
0	GPR89A
0	GPR89B
0	GPRC5C
0	GPRIN1
0	GPRIN2
0	GRAMD1A
0	GRAMD1C
0	GRAMD2
0	GREB1L
0	GRTP1
0	GRWD1
0	GRXCR2
0	GSC2
0	GSE1
0	GSG1L
0	GTF2H2C
0	GTF2IRD2B
0	GTF3A
0	GTF3C6
0	GTPBP1
0	GTPBP2
0	GTSF1
0	GTSF1L
0	GUCD1
0	GYPE
0	H2AFB1
0	H2AFV
0	H2BFM
0	HAUS2
0	HAUS3
0	HAUS4
0	HAUS5
0	HCFC2
0	HDHD2
0	HDHD3
0	HDX
0	HEATR1
0	HEATR4
0	HEATR5A
0	HEATR6
0	HENMT1
0	HES4
0	HHIPL1
0	HHLA1
0	HHLA3
0	HIAT1
0	HIATL1
0	HIGD1B
0	HIGD1C
0	HIST1H2AA
0	HIST1H2AC
0	HIST1H2AD
0	HIST1H2AE
0	HIST1H2AI
0	HIST1H2AJ
0	HIST1H2AK
0	HIST1H2AL
0	HIST1H2AM
0	HIST1H2BC
0	HIST1H2BD
0	HIST1H2BE
0	HIST1H2BF
0	HIST1H2BH
0	HIST1H2BK
0	HIST1H2BN
0	HIST1H2BO
0	HIST1H3C
0	HIST1H3D
0	HIST1H3G
0	HIST1H3H
0	HIST1H3J
0	HIST1H4B
0	HIST1H4D
0	HIST1H4E
0	HIST1H4G
0	HIST1H4H
0	HIST1H4I
0	HIST1H4J
0	HIST1H4L
0	HIST2H2BF
0	HIST2H3D
0	HIST3H2A
0	HKR1
0	HMCES
0	HMGN4
0	HMGXB3
0	HMSD
0	HNRNPA1L2
0	HNRNPCL1
0	HOXC12
0	HRASLS5
0	HRCT1
0	HSF5
0	HSPB9
0	HSPE1-MOB4
0	HTR5A-AS1
0	IAH1
0	IER5L
0	IFFO1
0	IFFO2
0	IFI27L2
0	IFIT1B
0	IFITM10
0	IFLTD1
0	IFT27
0	IFT52
0	IGFL2
0	IGFL3
0	IGFL4
0	IGHD3-10
0	IGHD3-9
0	IGHD6-13
0	IGHD6-19
0	IGHD6-25
0	IGHG4
0	IGHV1-18
0	IGHV1-2
0	IGHV1-24
0	IGHV1-3
0	IGHV1-45
0	IGHV1-46
0	IGHV1-58
0	IGHV1-8
0	IGHV1OR21-1
0	IGHV2-26
0	IGHV2-5
0	IGHV2-70
0	IGHV3-11
0	IGHV3-13
0	IGHV3-15
0	IGHV3-16
0	IGHV3-20
0	IGHV3-23
0	IGHV3-30
0	IGHV3-33
0	IGHV3-35
0	IGHV3-38
0	IGHV3-43
0	IGHV3-48
0	IGHV3-49
0	IGHV3-53
0	IGHV3-64
0	IGHV3-66
0	IGHV3-72
0	IGHV3-73
0	IGHV3-74
0	IGHV3-9
0	IGHV4-34
0	IGHV4-4
0	IGHV4-61
0	IGHV5-51
0	IGHV6-1
0	IGHV7-81
0	IGKV1-12
0	IGKV1-16
0	IGKV1-17
0	IGKV1-27
0	IGKV1-33
0	IGKV1-5
0	IGKV1-6
0	IGKV1-8
0	IGKV1-9
0	IGKV1D-12
0	IGKV1D-13
0	IGKV1D-16
0	IGKV1D-17
0	IGKV1D-42
0	IGKV1D-43
0	IGKV1D-8
0	IGKV2-24
0	IGKV2-28
0	IGKV2-30
0	IGKV2D-24
0	IGKV2D-28
0	IGKV2D-29
0	IGKV2D-30
0	IGKV3-11
0	IGKV3-15
0	IGKV3-7
0	IGKV3D-11
0	IGKV3D-15
0	IGKV3D-20
0	IGKV4-1
0	IGKV5-2
0	IGKV6-21
0	IGKV6D-21
0	IGKV6D-41
0	IGLC7
0	IGLJ5
0	IGLL5
0	IGLON5
0	IGLV1-47
0	IGLV1-50
0	IGLV11-55
0	IGLV3-10
0	IGLV3-12
0	IGLV3-21
0	IGLV3-22
0	IGLV3-27
0	IGLV4-3
0	IGLV5-37
0	IGLV5-45
0	IGLV5-48
0	IGLV6-57
0	IGLV7-43
0	IGLV9-49
0	IGSF10
0	IGSF22
0	IGSF3
0	IGSF9
0	IGSF9B
0	IKZF5
0	ILVBL
0	IMP4
0	INO80B
0	INO80D
0	INO80E
0	INSL6
0	INTS1
0	INTS10
0	INTS2
0	INTS5
0	INTU
0	IPP
0	IQCA1
0	IQCC
0	IQCD
0	IQCF1
0	IQCF2
0	IQCF3
0	IQCF5
0	IQCF6
0	IQCG
0	IQCJ
0	IQCJ-SCHIP1
0	IRX6
0	ISLR
0	ISLR2
0	ISOC1
0	ISY1-RAB43
0	ITFG2
0	ITIH6
0	ITPRIPL1
0	ITPRIPL2
0	IZUMO2
0	IZUMO4
0	JAGN1
0	JMJD4
0	JMJD8
0	JOSD2
0	JRKL
0	KAAG1
0	KANK3
0	KANK4
0	KANSL1L
0	KANSL2
0	KANSL3
0	KATNBL1
0	KBTBD11
0	KBTBD2
0	KBTBD4
0	KBTBD6
0	KCNAB3
0	KCNF1
0	KCNG1
0	KCNG2
0	KCNK15
0	KCNK7
0	KCNS2
0	KCNV1
0	KCTD14
0	KCTD17
0	KCTD19
0	KCTD2
0	KCTD4
0	KDELC2
0	KDELR2
0	KDELR3
0	KHDC1
0	KHDC1L
0	KIAA0232
0	KIAA0408
0	KIAA0430
0	KIAA0753
0	KIAA0754
0	KIAA0895
0	KIAA0895L
0	KIAA0930
0	KIAA0947
0	KIAA1024
0	KIAA1045
0	KIAA1107
0	KIAA1143
0	KIAA1147
0	KIAA1210
0	KIAA1211
0	KIAA1244
0	KIAA1407
0	KIAA1429
0	KIAA1430
0	KIAA1522
0	KIAA1549L
0	KIAA1586
0	KIAA1614
0	KIAA1644
0	KIAA1919
0	KIAA2013
0	KIAA2018
0	KIAA2026
0	KIF25
0	KIF26A
0	KIF27
0	KIF4B
0	KLHDC4
0	KLHDC9
0	KLHL13
0	KLHL17
0	KLHL18
0	KLHL23
0	KLHL25
0	KLHL26
0	KLHL28
0	KLHL30
0	KLHL32
0	KLHL33
0	KLHL34
0	KLHL35
0	KLHL36
0	KLHL4
0	KLRC3
0	KNCN
0	KNOP1
0	KRBA1
0	KRBA2
0	KRBOX1
0	KRBOX4
0	KRCC1
0	KRT222
0	KRT26
0	KRT27
0	KRT28
0	KRT32
0	KRT33A
0	KRT33B
0	KRT36
0	KRT37
0	KRT76
0	KRT78
0	KRT82
0	KRT84
0	KRTAP10-10
0	KRTAP10-11
0	KRTAP10-12
0	KRTAP10-2
0	KRTAP10-3
0	KRTAP10-4
0	KRTAP10-5
0	KRTAP10-6
0	KRTAP10-7
0	KRTAP10-8
0	KRTAP10-9
0	KRTAP12-1
0	KRTAP12-2
0	KRTAP12-3
0	KRTAP12-4
0	KRTAP13-1
0	KRTAP13-3
0	KRTAP15-1
0	KRTAP19-1
0	KRTAP19-2
0	KRTAP19-3
0	KRTAP19-4
0	KRTAP19-6
0	KRTAP19-7
0	KRTAP19-8
0	KRTAP20-2
0	KRTAP20-3
0	KRTAP21-1
0	KRTAP21-2
0	KRTAP22-1
0	KRTAP22-2
0	KRTAP23-1
0	KRTAP25-1
0	KRTAP26-1
0	KRTAP27-1
0	KRTAP3-1
0	KRTAP3-2
0	KRTAP3-3
0	KRTAP4-1
0	KRTAP4-11
0	KRTAP4-12
0	KRTAP4-2
0	KRTAP4-3
0	KRTAP4-4
0	KRTAP4-7
0	KRTAP4-8
0	KRTAP4-9
0	KRTAP5-10
0	KRTAP5-11
0	KRTAP5-3
0	KRTAP5-4
0	KRTAP5-5
0	KRTAP5-6
0	KRTAP5-7
0	KRTAP5-8
0	KRTAP5-9
0	KRTAP6-1
0	KRTAP6-2
0	KRTAP6-3
0	KRTAP9-2
0	KRTAP9-3
0	KRTAP9-4
0	KRTAP9-8
0	KRTAP9-9
0	KRTCAP3
0	KTI12
0	LAGE3
0	LAMP5
0	LANCL3
0	LBX2
0	LCA5L
0	LCN10
0	LCN12
0	LCN15
0	LCN8
0	LCN9
0	LCNL1
0	LDLRAD1
0	LDLRAD2
0	LDOC1L
0	LENEP
0	LENG1
0	LENG8
0	LENG9
0	LETM2
0	LGALS9B
0	LIMD2
0	LIN37
0	LINC00346
0	LINC00696
0	LINGO3
0	LIPJ
0	LIPK
0	LIPM
0	LIX1L
0	LLPH
0	LMBRD2
0	LMF2
0	LNP1
0	LOH12CR1
0	LONRF1
0	LONRF3
0	LPHN2
0	LPPR1
0	LPPR3
0	LRCH2
0	LRCH3
0	LRCH4
0	LRFN1
0	LRFN3
0	LRP11
0	LRP3
0	LRP5L
0	LRRC10
0	LRRC14
0	LRRC14B
0	LRRC17
0	LRRC18
0	LRRC23
0	LRRC24
0	LRRC25
0	LRRC27
0	LRRC28
0	LRRC29
0	LRRC3
0	LRRC30
0	LRRC31
0	LRRC36
0	LRRC37A
0	LRRC37A2
0	LRRC37A3
0	LRRC40
0	LRRC41
0	LRRC42
0	LRRC43
0	LRRC45
0	LRRC46
0	LRRC47
0	LRRC4B
0	LRRC56
0	LRRC57
0	LRRC58
0	LRRC61
0	LRRC66
0	LRRC69
0	LRRC71
0	LRRC73
0	LRRD1
0	LRRIQ3
0	LRRIQ4
0	LRRN4CL
0	LRTM1
0	LRTM2
0	LSM12
0	LSM14B
0	LSMD1
0	LSMEM1
0	LSMEM2
0	LST3
0	LTV1
0	LUC7L2
0	LURAP1L
0	LUZP1
0	LY75-CD302
0	LYAR
0	LYG1
0	LYPD2
0	LYPD4
0	LYRM2
0	LYRM9
0	LYSMD1
0	LYSMD2
0	LYSMD3
0	LYZL4
0	LYZL6
0	MAB21L2
0	MAB21L3
0	MAGEA8
0	MAGEB10
0	MAGEB16
0	MAGEB18
0	MAGEB3
0	MAGEB4
0	MAGEB6
0	MAGEC3
0	MAGEE2
0	MAGIX
0	MAK16
0	MAMSTR
0	MAN2A2
0	MANBAL
0	MANEAL
0	MANSC1
0	MANSC4
0	MAP1LC3B2
0	MAP3K19
0	MAP3K7CL
0	MAP7D1
0	MAP7D2
0	MAPK1IP1L
0	MBD3L3
0	MBIP
0	MBLAC1
0	MBLAC2
0	MBOAT1
0	MBOAT2
0	MCMDC2
0	MDN1
0	MDP1
0	MEA1
0	MEAF6
0	MED10
0	MED11
0	MED16
0	MED18
0	MED20
0	MED27
0	MED31
0	MED6
0	MED7
0	MEGF6
0	MEGF8
0	MEGF9
0	MEGT1
0	MEIG1
0	METRNL
0	METTL11B
0	METTL12
0	METTL13
0	METTL15
0	METTL21C
0	METTL23
0	METTL24
0	METTL2A
0	METTL2B
0	METTL5
0	METTL6
0	METTL7A
0	METTL7B
0	METTL8
0	MEX3A
0	MEX3D
0	MFAP3L
0	MFSD11
0	MFSD3
0	MFSD4
0	MFSD5
0	MFSD7
0	MFSD9
0	MGA
0	MICU3
0	MIER2
0	MINOS1-NBL1
0	MIOS
0	MMGT1
0	MMRN2
0	MOB3A
0	MOB3C
0	MOGAT1
0	MORN1
0	MORN3
0	MORN4
0	MOSPD1
0	MOSPD2
0	MPHOSPH10
0	MPND
0	MPP6
0	MPV17L
0	MRC1L1
0	MRFAP1L1
0	MRGPRE
0	MRGPRF
0	MRGPRG
0	MROH5
0	MROH6
0	MROH9
0	MRPL38
0	MRPL53
0	MS4A10
0	MS4A13
0	MS4A15
0	MSANTD1
0	MSANTD3
0	MSANTD3-TMEFF1
0	MT1HL1
0	MTF2
0	MTFR1L
0	MTFR2
0	MTL5
0	MTMR10
0	MTMR11
0	MTMR8
0	MTX3
0	MUM1L1
0	MXRA7
0	MYADML2
0	MYBPHL
0	MYL12A
0	MYL6
0	MYPOP
0	MYZAP
0	MZT1
0	N4BP3
0	N6AMT2
0	NAA38
0	NAALADL1
0	NACAD
0	NANOGNB
0	NANP
0	NAP1L3
0	NAPB
0	NARG2
0	NAT16
0	NBPF10
0	NBPF11
0	NBPF14
0	NBPF15
0	NBPF16
0	NBPF20
0	NBPF4
0	NBPF6
0	NBPF9
0	NCBP2L
0	NCKAP1
0	NCKAP5L
0	NCLN
0	NDUFA4L2
0	NDUFB1
0	NDUFC1
0	NDUFC2-KCTD14
0	NECAB1
0	NEDD8-MDP1
0	NEK5
0	NEMF
0	NFKBID
0	NGRN
0	NHLRC3
0	NHLRC4
0	NHSL1
0	NHSL2
0	NIPAL1
0	NIPAL2
0	NKAIN4
0	NKG2-E
0	NKG7
0	NKTR
0	NKX1-2
0	NKX2-4
0	NKX6-2
0	NKX6-3
0	NLE1
0	NMRK2
0	NMUR1
0	NOC4L
0	NOL10
0	NOL6
0	NOMO2
0	NOMO3
0	NOP2
0	NOTCH2NL
0	NOTO
0	NOXRED1
0	NPAS1
0	NPEPL1
0	NPIPA1
0	NPIPB15
0	NPIPB3
0	NRARP
0	NRDE2
0	NRK
0	NSG2
0	NSMCE1
0	NSMCE4A
0	NSUN7
0	NT5C1B-RDH14
0	NT5C3B
0	NT5DC2
0	NTN5
0	NTPCR
0	NUDT14
0	NUDT16L1
0	NUDT17
0	NUP188
0	NUP205
0	NUP210L
0	NUP43
0	NUP54
0	NUP62CL
0	NUPR1L
0	NUTM2A
0	NUTM2D
0	NUTM2F
0	NUTM2G
0	NXF2B
0	NXF3
0	NXPE1
0	NXPE2
0	NXPE3
0	NXPH2
0	NXPH3
0	NXPH4
0	NXT1
0	NXT2
0	NYAP1
0	NYNRIN
0	OAF
0	OBP2B
0	OC90
0	OCEL1
0	OCM2
0	OCSTAMP
[truncated: 16,580 more rows]
